# Supplementary material for: Crystal structure and solvent-dependent behaviours of 3-amino-1,6-diethyl-2,5,7-trimethyl-4,4-di­phenyl-3a,4a-di­aza-4-bora-s-indacene
Source: Acta Crystallogr E Crystallogr Commun. 2017 Feb 14;73(Pt 3):378–82. doi: 10.1107/S2056989017002213 (PMC5347059; doi:10.1107/S2056989017002213)
Supplement: Supplementary file 1 [file e-73-00378-sup1.cif]

##############################################################################
#                                                                            #
# This CIF contains the data in a paper accepted for publication in          #
# Acta Crystallographica Section E. It conforms to the requirements of       #
# Notes for Authors for Acta Crystallographica Section E, and has been       #
# peer reviewed under the auspices of the IUCr Commission on Journals.       #
#                                                                            #
# Full details of the Crystallographic Information File format               #
# are given in the paper "The Crystallographic Information File (CIF):       #
# a New Standard Archive File for Crystallography" by S. R. Hall, F. H.      #
# Allen and I. D. Brown [Acta Cryst. (1991), A47, 655-685].                  #
#                                                                            #
# The current version of the core CIF dictionary is obtainable from          #
# ftp://ftp.iucr.org/pub/cif_core.dic.                                       #
#                                                                            #
# Software is freely available for graphical display of the structure(s)     #
# in this CIF. For information consult the CIF software page                 #
# http://www.iucr.org/resources/cif/software.                                #
#                                                                            #
# This file may be used for bona fide research purposes within the           #
# scientific community so long as proper attribution is given to the journal # 
# article from which it was obtained.                                        #
#                                                                            #
##############################################################################
data_I
_audit_creation_method     'SHELXL-2014/7'
_journal_date_recd_electronic     2017-02-04
_journal_date_accepted     2017-02-09
_journal_name_full     'Acta Crystallographica, Section E'
_journal_year     2017
_journal_volume     73
_journal_issue      3
_journal_page_first     378
_journal_page_last     382
_journal_paper_category     GO
_journal_paper_doi     10.1107/S2056989017002213
_journal_coeditor_code     SJ5520
loop_
    _publ_contact_author_name
    _publ_contact_author_address
    _publ_contact_author_email
    'Lough, Alan J.'
;
Department of Chemistry, University of Toronto, 80 St George Street, Toronto,
Ontario, M5S 3H6,
Canada
;
 alough@chem.utoronto.ca
    'Yan, Hongbin'
;
Department of Chemistry, Brock University, 1812 Sir Isaac Brock Way,
St Catharines, Ontario, L2S 3A1,
Canada
;
 tyan@brocku.ca
_publ_contact_author_fax     ?
_publ_contact_author_phone     '19056885550x3545'
_publ_section_title
;\
Crystal structure and solvent-dependent behaviours of
3-amino-1,6-diethyl-2,5,7-trimethyl-4,4-diphenyl-3a,4a-diaza-4-bora-<i>s</i>-\
indacene
;
loop_
    _publ_author_name
    _publ_author_footnote
    _publ_author_address
    'Yang, Lijing' .
;
Department of Chemistry, Brock University, 1812 Sir Isaac Brock Way,
St Catharines, Ontario, L2S 3A1,
Canada
;
    'Drew, Brett' .
;
Department of Chemistry, Brock University, 1812 Sir Isaac Brock Way,
St Catharines, Ontario, L2S 3A1,
Canada
;
    'Yalagala, Ravi Shekar' .
;
Department of Chemistry, Brock University, 1812 Sir Isaac Brock Way,
St Catharines, Ontario, L2S 3A1,
Canada
;
    'Chaviwala, Rameez' .
;
Department of Chemistry, Brock University, 1812 Sir Isaac Brock Way,
St Catharines, Ontario, L2S 3A1,
Canada
;
    'Simionescu, Razvan' .
;
Department of Chemistry, Brock University, 1812 Sir Isaac Brock Way, St.
Catharines, Ontario, L2S 3A1,
Canada
;
    'Lough, Alan J.' .
;
Department of Chemistry, University of Toronto, 80 St George Street, Toronto,
Ontario, M5S 3H6,
Canada
;
    'Yan, Hongbin' .
;
Department of Chemistry, Brock University, 1812 Sir Isaac Brock Way,
St Catharines, Ontario, L2S 3A1,
Canada
;
_publ_section_synopsis
;\
3-Amino-1,6-diethyl-2,5,7-trimethyl-4,4-diphenyl-3a,4a-diaza-4-bora-<i>s</i>-\
indacene displays solvent-dependent behaviour in both NMR and fluorescence
spectroscopy.
;
_chemical_name_systematic
;\
3-Amino-1,6-diethyl-2,5,7-trimethyl-4,4-diphenyl-3a,4a-diaza-4-bora-<i>s</i>-\
indacene
;
_chemical_name_common     ?
_chemical_formula_moiety     'C28 H32 B N3'
_chemical_formula_sum     'C28 H32 B N3'
_chemical_formula_iupac     'C28 H32 B N3'
_chemical_formula_weight     421.37
_chemical_melting_point     ?
_shelx_space_group_comment
;
The symmetry employed for this shelxl refinement is uniquely defined
by the following loop, which should always be used as a source of
symmetry information in preference to the above space-group names.
They are only intended as comments.
;
_space_group_crystal_system     monoclinic
_space_group_name_H-M_alt     'P 21'
_space_group_name_Hall     'P 2yb'
loop_
    _space_group_symop_operation_xyz
    'x, y, z'
    '-x, y+1/2, -z'
_cell_length_a     9.4938(7)
_cell_length_b     11.5325(8)
_cell_length_c     11.3739(9)
_cell_angle_alpha     90
_cell_angle_beta     109.557(2)
_cell_angle_gamma     90
_cell_volume     1173.45(15)
_cell_formula_units_Z     2
_cell_measurement_reflns_used     4278
_cell_measurement_theta_min     2.43
_cell_measurement_theta_max     27.49
_cell_measurement_temperature     147(2)
_exptl_crystal_description     plate
_exptl_crystal_colour     red
_exptl_crystal_size_max     0.350
_exptl_crystal_size_mid     0.270
_exptl_crystal_size_min     0.070
_exptl_crystal_density_diffrn     1.193
_exptl_crystal_density_meas     ?
_exptl_crystal_density_method     ?
_exptl_crystal_F_000     452
_exptl_absorpt_coefficient_mu     0.069
_exptl_absorpt_correction_type     multi-scan
_exptl_absorpt_process_details
;
(SADABS; Bruker, 2014)
;
_shelx_estimated_absorpt_T_min     0.976
_shelx_estimated_absorpt_T_max     0.995
_exptl_absorpt_correction_T_min     0.7012
_exptl_absorpt_correction_T_max     0.7456
_diffrn_ambient_temperature     147(2)
_diffrn_radiation_type     MoK\a
_diffrn_radiation_wavelength     0.71073
_diffrn_measurement_device_type     'Bruker Kappa APEX DUO CCD'
_diffrn_measurement_method     '\f and \w scans'
_diffrn_detector_area_resol_mean     ?
_diffrn_reflns_number     10457
_diffrn_reflns_av_R_equivalents     0.0397
_diffrn_reflns_theta_min     1.900
_diffrn_reflns_theta_max     27.494
_diffrn_reflns_theta_full     25.242
_diffrn_measured_fraction_theta_max     0.998
_diffrn_measured_fraction_theta_full     1.000
_diffrn_reflns_limit_h_min     -12
_diffrn_reflns_limit_h_max     12
_diffrn_reflns_limit_k_min     -14
_diffrn_reflns_limit_k_max     11
_diffrn_reflns_limit_l_min     -14
_diffrn_reflns_limit_l_max     14
_refine_special_details     ?
_reflns_number_total     5032
_reflns_number_gt     4054
_reflns_threshold_expression     'I > 2\s(I)'
_refine_ls_structure_factor_coef     Fsqd
_refine_ls_matrix_type     full
_refine_ls_R_factor_all     0.0638
_refine_ls_R_factor_gt     0.0455
_refine_ls_wR_factor_gt     0.0947
_refine_ls_wR_factor_ref     0.1041
_refine_ls_goodness_of_fit_ref     1.026
_refine_ls_restrained_S_all     1.026
_refine_ls_number_reflns     5032
_refine_ls_number_parameters     302
_refine_ls_number_restraints     1
_refine_ls_hydrogen_treatment     mixed
_refine_ls_weighting_scheme     calc
_refine_ls_weighting_details
              'w=1/[\s^2^(Fo^2^)+(0.0464P)^2^+0.0459P] where P=(Fo^2^+2Fc^2^)/3'
_atom_sites_solution_hydrogens     mixed
_atom_sites_solution_primary     ?
_atom_sites_solution_secondary     ?
_refine_ls_shift/su_max     0.000
_refine_ls_shift/su_mean     0.000
_refine_diff_density_max     0.186
_refine_diff_density_min     -0.186
_refine_ls_extinction_method     none
_refine_ls_extinction_coef     .
_refine_ls_abs_structure_details
;
Flack <i>x</i> determined using 1500 quotients [(I+)-(I-)]/[(I+)+(I-)]
(Parsons <i>et al</i>, 2013)
;
_refine_ls_abs_structure_Flack     -1.3(10)
loop_
    _atom_type_symbol
    _atom_type_description
    _atom_type_scat_dispersion_real
    _atom_type_scat_dispersion_imag
    _atom_type_scat_source
    'C' 'C' 0.0033 0.0016
                         'International Tables Vol C Tables 4.2.6.8 and 6.1.1.4'
    'H' 'H' 0.0000 0.0000
                         'International Tables Vol C Tables 4.2.6.8 and 6.1.1.4'
    'N' 'N' 0.0061 0.0033
                         'International Tables Vol C Tables 4.2.6.8 and 6.1.1.4'
    'B' 'B' 0.0013 0.0007
                         'International Tables Vol C Tables 4.2.6.8 and 6.1.1.4'
_computing_data_collection
;
APEX2 (Bruker, 2014)
;
_computing_cell_refinement
;
APEX2 (Bruker, 2014)
;
_computing_data_reduction
;
SAINT (Bruker, 2014)
;
_computing_structure_solution
;
SHELXT (Sheldrick, 2015a)
;
_computing_structure_refinement
;
SHELXL2014 (Sheldrick, 2015b)
;
_computing_molecular_graphics
;
PLATON (Spek, 2009)
;
_computing_publication_material
;
SHELXTL (Sheldrick, 2008)
;
loop_
    _atom_site_type_symbol
    _atom_site_label
    _atom_site_fract_x
    _atom_site_fract_y
    _atom_site_fract_z
    _atom_site_U_iso_or_equiv
    _atom_site_adp_type
    _atom_site_calc_flag
    _atom_site_occupancy
    _atom_site_disorder_assembly
    _atom_site_disorder_group
    N N1 0.6209(2) 0.4011(2) 0.47877(19) 0.0171(5) Uani d 1 . .
    N N2 0.7753(2) 0.51637(19) 0.66391(19) 0.0174(5) Uani d 1 . .
    N N3 0.4280(3) 0.2624(2) 0.4350(3) 0.0291(6) Uani d 1 . .
    C C1 0.5218(3) 0.3302(3) 0.4010(3) 0.0204(6) Uani d 1 . .
    C C2 0.5273(3) 0.3383(3) 0.2759(3) 0.0223(6) Uani d 1 . .
    C C3 0.6299(3) 0.4212(3) 0.2787(2) 0.0191(6) Uani d 1 . .
    C C4 0.6900(3) 0.4631(2) 0.4057(2) 0.0174(6) Uani d 1 . .
    C C5 0.7876(3) 0.5506(2) 0.4559(2) 0.0187(6) Uani d 1 . .
    H H5A 0.8298 0.5927 0.4041 0.022 Uiso calc 1 . .
    C C6 0.8277(3) 0.5803(2) 0.5833(2) 0.0172(6) Uani d 1 . .
    C C7 0.9196(3) 0.6704(2) 0.6497(3) 0.0192(6) Uani d 1 . .
    C C8 0.9259(3) 0.6587(2) 0.7743(3) 0.0208(6) Uani d 1 . .
    C C9 0.8385(3) 0.5641(3) 0.7804(2) 0.0202(6) Uani d 1 . .
    C C10 0.4334(4) 0.2669(3) 0.1690(3) 0.0348(8) Uani d 1 . .
    H H10A 0.4545 0.2885 0.0933 0.052 Uiso calc 1 . .
    H H10B 0.3275 0.2805 0.1566 0.052 Uiso calc 1 . .
    H H10C 0.4566 0.1846 0.1871 0.052 Uiso calc 1 . .
    C C11 0.6694(3) 0.4692(3) 0.1714(3) 0.0243(7) Uani d 1 . .
    H H11A 0.6559 0.4081 0.1075 0.029 Uiso calc 1 . .
    H H11B 0.7760 0.4924 0.2009 0.029 Uiso calc 1 . .
    C C12 0.5734(4) 0.5736(3) 0.1125(3) 0.0434(9) Uani d 1 . .
    H H12A 0.6030 0.6028 0.0433 0.065 Uiso calc 1 . .
    H H12B 0.5873 0.6348 0.1753 0.065 Uiso calc 1 . .
    H H12C 0.4680 0.5506 0.0811 0.065 Uiso calc 1 . .
    C C13 0.9925(3) 0.7628(3) 0.5969(3) 0.0279(7) Uani d 1 . .
    H H13A 1.0991 0.7672 0.6462 0.042 Uiso calc 1 . .
    H H13B 0.9451 0.8377 0.5998 0.042 Uiso calc 1 . .
    H H13C 0.9810 0.7439 0.5102 0.042 Uiso calc 1 . .
    C C14 1.0172(3) 0.7322(3) 0.8821(3) 0.0260(7) Uani d 1 . .
    H H14A 0.9688 0.7331 0.9469 0.031 Uiso calc 1 . .
    H H14B 1.0193 0.8129 0.8530 0.031 Uiso calc 1 . .
    C C15 1.1776(3) 0.6883(3) 0.9400(3) 0.0365(8) Uani d 1 . .
    H H15A 1.2328 0.7394 1.0089 0.055 Uiso calc 1 . .
    H H15B 1.2265 0.6880 0.8765 0.055 Uiso calc 1 . .
    H H15C 1.1765 0.6094 0.9716 0.055 Uiso calc 1 . .
    C C16 0.8189(3) 0.5127(3) 0.8948(3) 0.0263(7) Uani d 1 . .
    H H16A 0.7133 0.5161 0.8876 0.039 Uiso calc 1 . .
    H H16B 0.8787 0.5565 0.9684 0.039 Uiso calc 1 . .
    H H16C 0.8521 0.4317 0.9032 0.039 Uiso calc 1 . .
    C C17 0.5151(3) 0.4325(2) 0.6603(2) 0.0182(6) Uani d 1 . .
    C C18 0.4069(3) 0.5069(3) 0.5835(3) 0.0269(7) Uani d 1 . .
    H H18A 0.4245 0.5410 0.5136 0.032 Uiso calc 1 . .
    C C19 0.2748(3) 0.5331(3) 0.6051(3) 0.0355(8) Uani d 1 . .
    H H19A 0.2036 0.5835 0.5502 0.043 Uiso calc 1 . .
    C C20 0.2475(3) 0.4855(3) 0.7068(3) 0.0347(8) Uani d 1 . .
    H H20A 0.1579 0.5036 0.7228 0.042 Uiso calc 1 . .
    C C21 0.3512(3) 0.4115(3) 0.7851(3) 0.0337(8) Uani d 1 . .
    H H21A 0.3330 0.3783 0.8551 0.040 Uiso calc 1 . .
    C C22 0.4828(3) 0.3855(3) 0.7615(3) 0.0261(7) Uani d 1 . .
    H H22A 0.5528 0.3341 0.8161 0.031 Uiso calc 1 . .
    C C23 0.7586(3) 0.2907(2) 0.6849(2) 0.0177(6) Uani d 1 . .
    C C24 0.9149(3) 0.2865(3) 0.7172(3) 0.0239(6) Uani d 1 . .
    H H24A 0.9667 0.3550 0.7096 0.029 Uiso calc 1 . .
    C C25 0.9962(3) 0.1863(3) 0.7597(3) 0.0301(7) Uani d 1 . .
    H H25A 1.1018 0.1870 0.7805 0.036 Uiso calc 1 . .
    C C26 0.9244(4) 0.0857(3) 0.7719(3) 0.0295(7) Uani d 1 . .
    H H26A 0.9801 0.0169 0.8011 0.035 Uiso calc 1 . .
    C C27 0.7705(4) 0.0853(3) 0.7414(3) 0.0276(7) Uani d 1 . .
    H H27A 0.7201 0.0160 0.7491 0.033 Uiso calc 1 . .
    C C28 0.6900(3) 0.1866(3) 0.6996(3) 0.0238(6) Uani d 1 . .
    H H28A 0.5846 0.1853 0.6803 0.029 Uiso calc 1 . .
    B B1 0.6672(3) 0.4083(3) 0.6269(3) 0.0181(6) Uani d 1 . .
    H H2N 0.359(4) 0.227(3) 0.376(3) 0.035(10) Uiso d 1 . .
    H H1N 0.417(4) 0.268(3) 0.508(4) 0.052(12) Uiso d 1 . .
loop_
    _atom_site_aniso_label
    _atom_site_aniso_U_11
    _atom_site_aniso_U_22
    _atom_site_aniso_U_33
    _atom_site_aniso_U_12
    _atom_site_aniso_U_13
    _atom_site_aniso_U_23
    N1 0.0158(11) 0.0172(13) 0.0187(11) -0.0024(9) 0.0062(9) 0.0003(9)
    N2 0.0170(11) 0.0171(13) 0.0173(11) 0.0007(9) 0.0046(9) 0.0019(9)
    N3 0.0315(15) 0.0320(17) 0.0225(14) -0.0164(12) 0.0072(12) -0.0018(12)
    C1 0.0202(14) 0.0194(17) 0.0202(14) -0.0043(11) 0.0048(11) -0.0022(11)
    C2 0.0221(14) 0.0232(18) 0.0201(14) -0.0028(12) 0.0053(11) -0.0008(12)
    C3 0.0174(13) 0.0207(17) 0.0200(13) 0.0019(11) 0.0071(11) -0.0007(11)
    C4 0.0176(13) 0.0166(17) 0.0193(14) 0.0011(11) 0.0079(11) 0.0030(10)
    C5 0.0168(13) 0.0206(16) 0.0203(13) 0.0014(11) 0.0084(11) 0.0034(11)
    C6 0.0145(13) 0.0170(16) 0.0203(13) 0.0004(10) 0.0057(10) 0.0016(11)
    C7 0.0157(13) 0.0168(17) 0.0240(14) 0.0000(11) 0.0052(11) -0.0002(11)
    C8 0.0189(13) 0.0185(18) 0.0232(15) 0.0019(11) 0.0046(11) -0.0023(12)
    C9 0.0168(13) 0.0221(17) 0.0195(14) 0.0029(11) 0.0031(11) -0.0008(11)
    C10 0.042(2) 0.034(2) 0.0282(16) -0.0144(15) 0.0110(14) -0.0074(15)
    C11 0.0289(15) 0.0261(18) 0.0208(15) -0.0028(13) 0.0120(12) -0.0013(11)
    C12 0.055(2) 0.044(2) 0.0372(19) 0.0168(17) 0.0241(17) 0.0187(17)
    C13 0.0289(16) 0.0236(18) 0.0307(16) -0.0063(13) 0.0095(13) -0.0004(13)
    C14 0.0299(17) 0.0221(18) 0.0247(15) -0.0037(12) 0.0072(13) -0.0064(12)
    C15 0.0292(17) 0.040(2) 0.0307(18) -0.0052(15) -0.0023(14) -0.0083(14)
    C16 0.0303(15) 0.0278(18) 0.0209(15) -0.0040(13) 0.0086(12) -0.0006(12)
    C17 0.0170(13) 0.0158(16) 0.0217(14) -0.0020(10) 0.0062(10) -0.0024(11)
    C18 0.0237(15) 0.0267(18) 0.0306(16) 0.0032(12) 0.0094(12) 0.0051(13)
    C19 0.0257(16) 0.035(2) 0.0425(19) 0.0076(14) 0.0074(14) 0.0016(15)
    C20 0.0220(15) 0.035(2) 0.052(2) -0.0011(13) 0.0191(15) -0.0099(15)
    C21 0.0334(18) 0.040(2) 0.0364(18) -0.0022(15) 0.0229(15) 0.0010(15)
    C22 0.0236(15) 0.0269(19) 0.0281(16) 0.0017(12) 0.0090(12) 0.0027(12)
    C23 0.0215(14) 0.0186(16) 0.0144(13) -0.0013(11) 0.0079(11) -0.0025(10)
    C24 0.0230(15) 0.0221(17) 0.0279(15) -0.0006(12) 0.0103(12) -0.0002(12)
    C25 0.0235(15) 0.0296(19) 0.0366(18) 0.0065(13) 0.0094(13) -0.0004(14)
    C26 0.0336(18) 0.0218(19) 0.0304(17) 0.0104(13) 0.0071(13) 0.0037(13)
    C27 0.0345(17) 0.0174(18) 0.0305(16) 0.0002(12) 0.0103(13) 0.0019(12)
    C28 0.0206(14) 0.0246(18) 0.0249(15) -0.0028(12) 0.0057(12) 0.0019(12)
    B1 0.0190(15) 0.0184(18) 0.0170(15) -0.0018(12) 0.0060(12) 0.0017(12)
_geom_special_details
;
All e.s.d.'s (except the e.s.d. in the dihedral angle between two l.s. planes)
are estimated using the full covariance matrix. The cell e.s.d.'s are taken
into account individually in the estimation of e.s.d.'s in distances, angles
and torsion angles; correlations between e.s.d.'s in cell parameters are only
used when they are defined by crystal symmetry. An approximate (isotropic)
treatment of cell e.s.d.'s is used for estimating e.s.d.'s involving l.s.
planes.
;
loop_
    _geom_bond_atom_site_label_1
    _geom_bond_atom_site_label_2
    _geom_bond_site_symmetry_2
    _geom_bond_distance
    _geom_bond_publ_flag
    N1 C1 . 1.334(3) ?
    N1 C4 . 1.413(3) ?
    N1 B1 . 1.594(4) ?
    N2 C9 . 1.374(3) ?
    N2 C6 . 1.392(3) ?
    N2 B1 . 1.579(4) ?
    N3 C1 . 1.335(4) ?
    N3 H2N . 0.87(4) ?
    N3 H1N . 0.87(4) ?
    C1 C2 . 1.445(4) ?
    C2 C3 . 1.358(4) ?
    C2 C10 . 1.492(4) ?
    C3 C4 . 1.446(4) ?
    C3 C11 . 1.498(4) ?
    C4 C5 . 1.360(4) ?
    C5 C6 . 1.411(4) ?
    C5 H5A . 0.9500 ?
    C6 C7 . 1.404(4) ?
    C7 C8 . 1.405(4) ?
    C7 C13 . 1.501(4) ?
    C8 C9 . 1.386(4) ?
    C8 C14 . 1.505(4) ?
    C9 C16 . 1.496(4) ?
    C10 H10A . 0.9800 ?
    C10 H10B . 0.9800 ?
    C10 H10C . 0.9800 ?
    C11 C12 . 1.523(4) ?
    C11 H11A . 0.9900 ?
    C11 H11B . 0.9900 ?
    C12 H12A . 0.9800 ?
    C12 H12B . 0.9800 ?
    C12 H12C . 0.9800 ?
    C13 H13A . 0.9800 ?
    C13 H13B . 0.9800 ?
    C13 H13C . 0.9800 ?
    C14 C15 . 1.529(4) ?
    C14 H14A . 0.9900 ?
    C14 H14B . 0.9900 ?
    C15 H15A . 0.9800 ?
    C15 H15B . 0.9800 ?
    C15 H15C . 0.9800 ?
    C16 H16A . 0.9800 ?
    C16 H16B . 0.9800 ?
    C16 H16C . 0.9800 ?
    C17 C22 . 1.396(4) ?
    C17 C18 . 1.398(4) ?
    C17 B1 . 1.635(4) ?
    C18 C19 . 1.389(4) ?
    C18 H18A . 0.9500 ?
    C19 C20 . 1.382(5) ?
    C19 H19A . 0.9500 ?
    C20 C21 . 1.379(5) ?
    C20 H20A . 0.9500 ?
    C21 C22 . 1.396(4) ?
    C21 H21A . 0.9500 ?
    C22 H22A . 0.9500 ?
    C23 C28 . 1.403(4) ?
    C23 C24 . 1.405(4) ?
    C23 B1 . 1.626(4) ?
    C24 C25 . 1.383(4) ?
    C24 H24A . 0.9500 ?
    C25 C26 . 1.377(5) ?
    C25 H25A . 0.9500 ?
    C26 C27 . 1.384(4) ?
    C26 H26A . 0.9500 ?
    C27 C28 . 1.391(4) ?
    C27 H27A . 0.9500 ?
    C28 H28A . 0.9500 ?
loop_
    _geom_angle_atom_site_label_1
    _geom_angle_atom_site_label_2
    _geom_angle_atom_site_label_3
    _geom_angle_site_symmetry_1
    _geom_angle_site_symmetry_3
    _geom_angle
    _geom_angle_publ_flag
    C1 N1 C4 . . 106.5(2) ?
    C1 N1 B1 . . 128.0(2) ?
    C4 N1 B1 . . 125.2(2) ?
    C9 N2 C6 . . 106.6(2) ?
    C9 N2 B1 . . 127.5(2) ?
    C6 N2 B1 . . 125.9(2) ?
    C1 N3 H2N . . 117(2) ?
    C1 N3 H1N . . 122(3) ?
    H2N N3 H1N . . 118(3) ?
    N1 C1 N3 . . 123.9(3) ?
    N1 C1 C2 . . 111.3(2) ?
    N3 C1 C2 . . 124.8(3) ?
    C3 C2 C1 . . 106.5(2) ?
    C3 C2 C10 . . 129.6(3) ?
    C1 C2 C10 . . 123.9(3) ?
    C2 C3 C4 . . 107.4(2) ?
    C2 C3 C11 . . 127.9(3) ?
    C4 C3 C11 . . 124.6(3) ?
    C5 C4 N1 . . 120.9(2) ?
    C5 C4 C3 . . 130.7(2) ?
    N1 C4 C3 . . 108.3(2) ?
    C4 C5 C6 . . 121.6(3) ?
    C4 C5 H5A . . 119.2 ?
    C6 C5 H5A . . 119.2 ?
    N2 C6 C7 . . 109.5(2) ?
    N2 C6 C5 . . 120.9(2) ?
    C7 C6 C5 . . 129.6(3) ?
    C6 C7 C8 . . 106.2(2) ?
    C6 C7 C13 . . 126.7(2) ?
    C8 C7 C13 . . 127.1(2) ?
    C9 C8 C7 . . 107.6(2) ?
    C9 C8 C14 . . 126.4(3) ?
    C7 C8 C14 . . 125.9(3) ?
    N2 C9 C8 . . 110.0(2) ?
    N2 C9 C16 . . 122.6(3) ?
    C8 C9 C16 . . 127.3(2) ?
    C2 C10 H10A . . 109.5 ?
    C2 C10 H10B . . 109.5 ?
    H10A C10 H10B . . 109.5 ?
    C2 C10 H10C . . 109.5 ?
    H10A C10 H10C . . 109.5 ?
    H10B C10 H10C . . 109.5 ?
    C3 C11 C12 . . 112.0(3) ?
    C3 C11 H11A . . 109.2 ?
    C12 C11 H11A . . 109.2 ?
    C3 C11 H11B . . 109.2 ?
    C12 C11 H11B . . 109.2 ?
    H11A C11 H11B . . 107.9 ?
    C11 C12 H12A . . 109.5 ?
    C11 C12 H12B . . 109.5 ?
    H12A C12 H12B . . 109.5 ?
    C11 C12 H12C . . 109.5 ?
    H12A C12 H12C . . 109.5 ?
    H12B C12 H12C . . 109.5 ?
    C7 C13 H13A . . 109.5 ?
    C7 C13 H13B . . 109.5 ?
    H13A C13 H13B . . 109.5 ?
    C7 C13 H13C . . 109.5 ?
    H13A C13 H13C . . 109.5 ?
    H13B C13 H13C . . 109.5 ?
    C8 C14 C15 . . 112.5(3) ?
    C8 C14 H14A . . 109.1 ?
    C15 C14 H14A . . 109.1 ?
    C8 C14 H14B . . 109.1 ?
    C15 C14 H14B . . 109.1 ?
    H14A C14 H14B . . 107.8 ?
    C14 C15 H15A . . 109.5 ?
    C14 C15 H15B . . 109.5 ?
    H15A C15 H15B . . 109.5 ?
    C14 C15 H15C . . 109.5 ?
    H15A C15 H15C . . 109.5 ?
    H15B C15 H15C . . 109.5 ?
    C9 C16 H16A . . 109.5 ?
    C9 C16 H16B . . 109.5 ?
    H16A C16 H16B . . 109.5 ?
    C9 C16 H16C . . 109.5 ?
    H16A C16 H16C . . 109.5 ?
    H16B C16 H16C . . 109.5 ?
    C22 C17 C18 . . 115.8(3) ?
    C22 C17 B1 . . 125.5(2) ?
    C18 C17 B1 . . 118.7(2) ?
    C19 C18 C17 . . 122.7(3) ?
    C19 C18 H18A . . 118.6 ?
    C17 C18 H18A . . 118.6 ?
    C20 C19 C18 . . 119.7(3) ?
    C20 C19 H19A . . 120.2 ?
    C18 C19 H19A . . 120.2 ?
    C21 C20 C19 . . 119.6(3) ?
    C21 C20 H20A . . 120.2 ?
    C19 C20 H20A . . 120.2 ?
    C20 C21 C22 . . 120.0(3) ?
    C20 C21 H21A . . 120.0 ?
    C22 C21 H21A . . 120.0 ?
    C17 C22 C21 . . 122.2(3) ?
    C17 C22 H22A . . 118.9 ?
    C21 C22 H22A . . 118.9 ?
    C28 C23 C24 . . 115.5(3) ?
    C28 C23 B1 . . 123.8(2) ?
    C24 C23 B1 . . 120.6(2) ?
    C25 C24 C23 . . 122.5(3) ?
    C25 C24 H24A . . 118.7 ?
    C23 C24 H24A . . 118.7 ?
    C26 C25 C24 . . 120.1(3) ?
    C26 C25 H25A . . 120.0 ?
    C24 C25 H25A . . 120.0 ?
    C25 C26 C27 . . 119.7(3) ?
    C25 C26 H26A . . 120.2 ?
    C27 C26 H26A . . 120.2 ?
    C26 C27 C28 . . 119.7(3) ?
    C26 C27 H27A . . 120.1 ?
    C28 C27 H27A . . 120.1 ?
    C27 C28 C23 . . 122.4(3) ?
    C27 C28 H28A . . 118.8 ?
    C23 C28 H28A . . 118.8 ?
    N2 B1 N1 . . 104.3(2) ?
    N2 B1 C23 . . 109.8(2) ?
    N1 B1 C23 . . 107.8(2) ?
    N2 B1 C17 . . 110.4(2) ?
    N1 B1 C17 . . 107.6(2) ?
    C23 B1 C17 . . 116.1(2) ?
loop_
    _geom_torsion_atom_site_label_1
    _geom_torsion_atom_site_label_2
    _geom_torsion_atom_site_label_3
    _geom_torsion_atom_site_label_4
    _geom_torsion_site_symmetry_1
    _geom_torsion_site_symmetry_2
    _geom_torsion_site_symmetry_3
    _geom_torsion_site_symmetry_4
    _geom_torsion
    _geom_torsion_publ_flag
    C4 N1 C1 N3 . . . . -175.8(3) ?
    B1 N1 C1 N3 . . . . 9.8(5) ?
    C4 N1 C1 C2 . . . . 3.0(3) ?
    B1 N1 C1 C2 . . . . -171.4(2) ?
    N1 C1 C2 C3 . . . . -2.6(3) ?
    N3 C1 C2 C3 . . . . 176.2(3) ?
    N1 C1 C2 C10 . . . . 177.9(3) ?
    N3 C1 C2 C10 . . . . -3.3(5) ?
    C1 C2 C3 C4 . . . . 1.0(3) ?
    C10 C2 C3 C4 . . . . -179.5(3) ?
    C1 C2 C3 C11 . . . . -175.0(3) ?
    C10 C2 C3 C11 . . . . 4.5(5) ?
    C1 N1 C4 C5 . . . . 173.9(3) ?
    B1 N1 C4 C5 . . . . -11.4(4) ?
    C1 N1 C4 C3 . . . . -2.3(3) ?
    B1 N1 C4 C3 . . . . 172.3(2) ?
    C2 C3 C4 C5 . . . . -175.0(3) ?
    C11 C3 C4 C5 . . . . 1.1(5) ?
    C2 C3 C4 N1 . . . . 0.8(3) ?
    C11 C3 C4 N1 . . . . 176.9(2) ?
    N1 C4 C5 C6 . . . . 2.2(4) ?
    C3 C4 C5 C6 . . . . 177.5(3) ?
    C9 N2 C6 C7 . . . . -2.0(3) ?
    B1 N2 C6 C7 . . . . 179.3(2) ?
    C9 N2 C6 C5 . . . . 177.7(2) ?
    B1 N2 C6 C5 . . . . -1.0(4) ?
    C4 C5 C6 N2 . . . . 3.9(4) ?
    C4 C5 C6 C7 . . . . -176.5(3) ?
    N2 C6 C7 C8 . . . . 1.5(3) ?
    C5 C6 C7 C8 . . . . -178.1(3) ?
    N2 C6 C7 C13 . . . . -176.8(3) ?
    C5 C6 C7 C13 . . . . 3.5(5) ?
    C6 C7 C8 C9 . . . . -0.4(3) ?
    C13 C7 C8 C9 . . . . 177.9(3) ?
    C6 C7 C8 C14 . . . . 176.9(3) ?
    C13 C7 C8 C14 . . . . -4.8(4) ?
    C6 N2 C9 C8 . . . . 1.8(3) ?
    B1 N2 C9 C8 . . . . -179.6(2) ?
    C6 N2 C9 C16 . . . . -174.8(3) ?
    B1 N2 C9 C16 . . . . 3.8(4) ?
    C7 C8 C9 N2 . . . . -0.9(3) ?
    C14 C8 C9 N2 . . . . -178.1(3) ?
    C7 C8 C9 C16 . . . . 175.5(3) ?
    C14 C8 C9 C16 . . . . -1.7(5) ?
    C2 C3 C11 C12 . . . . 89.8(4) ?
    C4 C3 C11 C12 . . . . -85.5(4) ?
    C9 C8 C14 C15 . . . . 91.3(4) ?
    C7 C8 C14 C15 . . . . -85.5(4) ?
    C22 C17 C18 C19 . . . . -0.2(5) ?
    B1 C17 C18 C19 . . . . -179.6(3) ?
    C17 C18 C19 C20 . . . . 0.6(5) ?
    C18 C19 C20 C21 . . . . -0.6(5) ?
    C19 C20 C21 C22 . . . . 0.2(5) ?
    C18 C17 C22 C21 . . . . -0.3(4) ?
    B1 C17 C22 C21 . . . . 179.0(3) ?
    C20 C21 C22 C17 . . . . 0.3(5) ?
    C28 C23 C24 C25 . . . . 0.6(4) ?
    B1 C23 C24 C25 . . . . -176.0(3) ?
    C23 C24 C25 C26 . . . . -0.1(5) ?
    C24 C25 C26 C27 . . . . 0.0(5) ?
    C25 C26 C27 C28 . . . . -0.4(5) ?
    C26 C27 C28 C23 . . . . 1.0(4) ?
    C24 C23 C28 C27 . . . . -1.0(4) ?
    B1 C23 C28 C27 . . . . 175.4(3) ?
    C9 N2 B1 N1 . . . . 175.5(2) ?
    C6 N2 B1 N1 . . . . -6.1(3) ?
    C9 N2 B1 C23 . . . . -69.2(3) ?
    C6 N2 B1 C23 . . . . 109.2(3) ?
    C9 N2 B1 C17 . . . . 60.1(3) ?
    C6 N2 B1 C17 . . . . -121.5(3) ?
    C1 N1 B1 N2 . . . . -174.3(3) ?
    C4 N1 B1 N2 . . . . 12.3(3) ?
    C1 N1 B1 C23 . . . . 69.0(3) ?
    C4 N1 B1 C23 . . . . -104.5(3) ?
    C1 N1 B1 C17 . . . . -57.0(4) ?
    C4 N1 B1 C17 . . . . 129.6(3) ?
    C28 C23 B1 N2 . . . . 161.5(2) ?
    C24 C23 B1 N2 . . . . -22.2(3) ?
    C28 C23 B1 N1 . . . . -85.4(3) ?
    C24 C23 B1 N1 . . . . 90.9(3) ?
    C28 C23 B1 C17 . . . . 35.3(4) ?
    C24 C23 B1 C17 . . . . -148.4(2) ?
    C22 C17 B1 N2 . . . . -104.1(3) ?
    C18 C17 B1 N2 . . . . 75.2(3) ?
    C22 C17 B1 N1 . . . . 142.6(3) ?
    C18 C17 B1 N1 . . . . -38.1(3) ?
    C22 C17 B1 C23 . . . . 21.8(4) ?
    C18 C17 B1 C23 . . . . -158.9(3) ?
loop_
    _geom_hbond_atom_site_label_D
    _geom_hbond_atom_site_label_H
    _geom_hbond_atom_site_label_A
    _geom_hbond_site_symmetry_A
    _geom_hbond_distance_DH
    _geom_hbond_distance_HA
    _geom_hbond_distance_DA
    _geom_hbond_angle_DHA
    N3 H1N Cg1 1_555 0.87(4) 3.07(3) 3.772(2) 139(2)
    N3 H2N Cg2 2_646 0.87(4) 2.44(3) 3.223(2) 150(2)
_shelx_hkl_file
;
   1   0   0   80.97    1.98
  -1   0   0   84.16    1.98
  -2   0   0    7.77    0.56
   2   0   0    8.11    0.58
   3   0   0    0.10    0.27
  -3   0   0   -0.10    0.26
   4   0   0   51.07    1.85
  -4   0   0   48.96    1.83
   5   0   0   24.84    1.35
  -5   0   0   24.22    1.34
  -6   0   0    6.45    0.85
   6   0   0    5.15    0.79
  -7   0   0   16.45    1.36
   7   0   0   19.91    1.45
  -8   0   0    0.17    0.59
   8   0   0   -0.03    0.60
  -9   0   0   -1.08    0.53
   9   0   0   -0.85    0.53
 -10   0   0    2.62    1.05
  10   0   0    2.12    0.87
  11   0   0    0.99    0.96
 -11   0   0    1.03    0.92
   0  -1   0   -0.10    0.08
   1  -1   0  302.53    6.63
   1  -1   0  293.85    6.61
  -1  -1   0  304.75    6.66
   1   1   0  306.08    6.67
  -1   1   0  300.05    6.62
  -2  -1   0    3.10    0.42
   2  -1   0    2.45    0.39
  -2   1   0    3.03    0.41
   2   1   0    1.95    0.35
  -3  -1   0  100.92    2.78
   3  -1   0  100.85    2.75
  -3   1   0  102.06    2.77
   3   1   0   97.90    2.78
  -4  -1   0   51.12    1.83
   4  -1   0   46.96    1.75
  -4   1   0   46.09    1.76
   4   1   0   47.84    1.81
  -5  -1   0   39.13    1.72
   5  -1   0   39.45    1.70
  -5   1   0   40.39    1.73
   5   1   0   33.48    1.64
  -6  -1   0    7.56    0.90
   6  -1   0    6.35    0.85
   6   1   0    5.67    0.86
  -6   1   0    6.27    0.85
   7  -1   0   23.30    1.57
  -7  -1   0   26.52    1.66
   7   1   0   22.89    1.59
  -7   1   0   25.32    1.64
   8  -1   0   15.59    1.39
  -8  -1   0   15.27    1.44
  -8   1   0   13.99    1.40
   8   1   0   14.96    1.42
  -9  -1   0    7.68    1.30
   9  -1   0    9.50    1.33
   9   1   0    7.91    1.29
  -9   1   0    6.82    1.25
 -10  -1   0    2.22    0.98
  10  -1   0    1.65    0.84
  10   1   0    1.83    0.91
 -10   1   0    1.04    0.80
  11  -1   0    8.21    1.48
 -11  -1   0    7.35    1.50
  11   1   0    6.62    1.43
 -11   1   0    7.04    1.47
   0  -2   0   86.04    2.24
  -1  -2   0  994.69   21.49
   1  -2   0 1000.00   21.50
  -1  -2   0  991.16   21.03
  -1  -2   0  989.13   21.04
  -1   2   0  958.94   21.00
   1   2   0  959.82   21.08
   2  -2   0  886.10   18.85
  -2  -2   0  850.78   18.93
  -2   2   0  866.09   18.89
   2   2   0  878.81   18.98
   3  -2   0   64.02    1.93
  -3  -2   0   63.25    1.99
   3   2   0   68.25    2.05
  -3   2   0   63.83    1.96
   4  -2   0   18.21    0.96
  -4  -2   0   16.27    1.01
   4   2   0   16.52    1.03
  -4   2   0   14.20    0.92
  -5  -2   0   29.95    1.51
   5  -2   0   30.88    1.44
   5   2   0   33.89    1.61
  -5   2   0   31.94    1.54
  -6  -2   0   27.94    1.56
   6  -2   0   27.88    1.50
   6   2   0   25.27    1.53
  -6   2   0   23.56    1.46
   7  -2   0   27.96    1.70
  -7  -2   0   28.70    1.73
   7   2   0   30.58    1.84
  -7   2   0   28.72    1.78
  -8  -2   0   31.54    1.99
   8  -2   0   31.11    1.89
   8   2   0   28.59    1.97
  -8   2   0   30.47    1.98
  -9  -2   0    5.60    1.13
   9  -2   0    4.90    1.06
  -9   2   0    6.70    1.22
   9   2   0    5.95    1.16
  10  -2   0    1.29    0.78
 -10  -2   0    1.24    0.89
  10   2   0    1.99    0.93
 -10   2   0    2.03    0.99
  11  -2   0    5.05    1.21
 -11  -2   0    5.87    1.42
  11   2   0    5.18    1.33
 -11   2   0    8.29    1.59
   0  -3   0   -0.24    0.24
  -1  -3   0   33.16    0.86
   1  -3   0   29.19    1.17
  -1  -3   0   33.16    1.21
   1   3   0   29.77    0.87
   2  -3   0  272.49    5.96
  -2  -3   0  282.06    6.53
   2  -3   0  268.81    5.96
  -2  -3   0  259.64    6.12
   2   3   0  271.15    6.22
  -2   3   0  268.35    6.12
   3  -3   0  139.66    3.48
  -3  -3   0  143.46    3.82
  -3  -3   0  138.53    3.61
   3   3   0  142.80    3.71
  -3   3   0  139.73    3.60
   4  -3   0   36.86    1.43
  -4  -3   0   37.73    1.53
   4   3   0   36.98    1.58
  -4   3   0   39.57    1.55
  -5  -3   0   57.18    2.15
   5  -3   0   54.35    2.01
   5   3   0   58.66    2.24
  -5   3   0   53.96    2.10
  -6  -3   0    6.12    0.87
   6  -3   0    7.01    0.83
  -6   3   0    4.62    0.79
   6   3   0    6.95    0.93
  -7  -3   0   39.75    2.07
   7  -3   0   43.01    2.00
   7   3   0   40.37    2.17
  -7   3   0   42.01    2.16
  -8  -3   0    3.37    0.87
   8  -3   0    1.32    0.65
  -8   3   0    2.45    0.84
   8   3   0    1.57    0.75
  -9  -3   0    3.98    1.02
   9  -3   0    3.99    0.93
   9   3   0    2.27    0.90
  -9   3   0    3.10    0.94
 -10  -3   0   20.09    1.85
  10  -3   0   15.89    1.61
 -10   3   0   15.50    1.74
  10   3   0   15.17    1.74
  11  -3   0    3.08    1.02
 -11  -3   0    1.24    1.04
 -11   3   0    4.39    1.29
  11   3   0    2.42    1.14
   0  -4   0  121.49    3.35
   1  -4   0   35.21    1.40
  -1  -4   0   32.85    1.35
   1   4   0   31.06    0.88
  -2  -4   0   48.57    1.46
  -2  -4   0   50.71    1.37
  -2  -4   0   48.48    1.80
  -2  -4   0   49.27    1.30
  -2   4   0   48.93    1.37
   2   4   0   45.97    1.46
  -3  -4   0  269.46    6.37
   3  -4   0  275.41    6.13
  -3  -4   0  275.72    6.83
   3   4   0  274.08    6.54
  -3   4   0  265.84    6.38
  -4  -4   0   71.31    2.26
   4  -4   0   69.91    2.08
  -4  -4   0   68.51    2.47
  -4   4   0   71.22    2.28
   4   4   0   74.70    2.43
  -5  -4   0   56.03    2.06
  -5  -4   0   51.06    2.15
   5  -4   0   54.92    1.89
   5   4   0   54.01    2.16
  -5   4   0   51.83    2.05
  -6  -4   0   42.88    1.96
   6  -4   0   43.82    1.83
  -6   4   0   44.88    2.02
   6   4   0   43.87    2.10
  -7  -4   0   39.73    2.04
   7  -4   0   40.44    1.90
  -7   4   0   39.75    2.08
   7   4   0   41.97    2.20
  -8  -4   0    1.42    0.69
   8  -4   0    0.48    0.53
  -8   4   0    1.89    0.74
   8   4   0    1.89    0.82
  -9  -4   0   13.63    1.48
   9  -4   0   13.20    1.35
  -9   4   0   12.61    1.47
   9   4   0   10.08    1.45
 -10  -4   0    3.26    1.10
  10  -4   0    1.87    0.76
  10   4   0    2.31    1.01
 -10   4   0    1.76    0.98
  11  -4   0    1.08    0.87
 -11  -4   0    0.55    0.93
  11   4   0    0.34    0.94
 -11   4   0    0.60    0.89
   0  -5   0   -0.31    0.29
  -1  -5   0    4.93    0.68
   1  -5   0    4.71    0.71
   1   5   0    4.57    0.27
  -2  -5   0  112.96    3.38
  -2  -5   0  114.14    2.74
  -2   5   0  110.07    2.68
   2   5   0  108.58    2.86
  -3  -5   0   16.00    1.10
  -3  -5   0   17.53    0.88
  -3  -5   0   15.30    0.71
  -3   5   0   15.28    0.79
   3   5   0   15.45    0.89
  -4  -5   0  194.87    5.42
  -4  -5   0  199.53    4.90
   4  -5   0  192.59    4.54
   4   5   0  192.35    5.14
  -4   5   0  195.36    4.99
  -5  -5   0   23.07    1.25
   5  -5   0   25.32    1.11
  -5  -5   0   24.17    1.50
  -5   5   0   26.79    1.36
   5   5   0   22.81    1.37
   6  -5   0    0.82    0.43
  -6  -5   0   -0.73    0.45
  -6  -5   0   -0.30    0.40
  -6   5   0    0.64    0.52
   6   5   0    0.46    0.53
  -7  -5   0    7.51    1.17
  -7  -5   0   10.80    1.13
   7  -5   0    6.79    0.88
  -7   5   0    8.66    1.13
   7   5   0    7.21    1.17
  -8  -5   0   53.78    2.54
  -8  -5   0   50.97    2.62
   8  -5   0   50.62    2.25
   8   5   0   55.87    2.75
  -8   5   0   54.07    2.61
   9  -5   0    0.60    0.61
  -9  -5   0    1.09    0.74
  -9  -5   0    0.48    0.75
  -9   5   0    0.60    0.73
   9   5   0   -0.10    0.65
 -10  -5   0    0.84    0.87
  10  -5   0    2.61    0.83
 -10  -5   0    4.13    1.07
 -10   5   0    2.90    1.07
  10   5   0    1.29    0.96
   0  -6   0   45.31    1.95
   1  -6   0   16.21    1.16
  -1  -6   0   15.75    1.14
   1   6   0   15.76    0.53
   2  -6   0   10.22    0.93
  -2  -6   0   10.31    0.95
  -2   6   0    9.47    0.45
   2   6   0    9.86    0.61
  -3  -6   0   11.18    1.04
  -3  -6   0   13.14    0.72
   3   6   0   12.57    0.81
  -3   6   0   11.27    0.68
  -4  -6   0   26.95    1.59
  -4  -6   0   26.73    1.08
  -4  -6   0   27.81    1.29
  -4   6   0   26.63    1.23
   4   6   0   27.39    1.38
  -5  -6   0   36.84    1.96
  -5  -6   0   37.96    1.56
   5  -6   0   37.83    1.16
  -5   6   0   35.19    1.64
   5   6   0   37.72    1.79
  -6  -6   0   20.93    1.62
  -6  -6   0   20.48    1.27
   6  -6   0   19.31    0.99
   6   6   0   20.02    1.46
  -6   6   0   18.77    1.34
  -7  -6   0    1.09    0.67
  -7  -6   0    1.40    0.59
   7  -6   0    0.05    0.37
   7   6   0    0.80    0.67
  -7   6   0    0.96    0.61
   8  -6   0    2.39    0.61
  -8  -6   0    1.85    0.81
  -8  -6   0    2.44    0.75
   8   6   0    1.59    0.82
  -8   6   0    3.27    0.88
   9  -6   0    1.70    0.63
  -9  -6   0    1.65    0.77
  -9  -6   0    2.19    0.89
   9   6   0    1.50    0.89
  -9   6   0    1.05    0.80
 -10  -6   0    0.49    0.85
  10  -6   0    3.13    0.84
 -10  -6   0    2.18    0.93
  10   6   0    1.14    0.93
 -10   6   0    2.52    1.05
   0  -7   0   -0.16    0.38
  -1  -7   0    5.78    0.87
   1  -7   0    6.55    0.92
   1   7   0    5.76    0.32
   2  -7   0   67.20    2.64
  -2  -7   0   66.58    2.63
   2   7   0   66.15    1.94
  -2   7   0   67.09    1.68
  -3  -7   0    0.54    0.18
  -3  -7   0    0.10    0.46
  -3   7   0    0.69    0.30
   3   7   0    0.47    0.34
  -4  -7   0    6.41    0.37
  -4  -7   0    6.71    0.66
  -4  -7   0    7.17    0.94
  -4  -7   0    5.90    0.36
   4   7   0    5.18    0.73
  -4   7   0    6.80    0.69
  -5  -7   0    6.50    0.80
  -5  -7   0    8.07    0.67
  -5  -7   0    8.98    1.14
   5   7   0    5.64    0.89
  -5   7   0    7.37    0.82
  -6  -7   0   48.62    2.51
  -6  -7   0   50.52    2.23
  -6  -7   0   50.50    1.96
   6   7   0   51.87    2.40
  -6   7   0   53.89    2.24
  -7  -7   0   30.37    1.61
  -7  -7   0   24.10    1.72
  -7  -7   0   25.59    1.89
   7   7   0   27.67    1.88
  -7   7   0   27.20    1.74
  -8  -7   0    3.18    0.98
  -8  -7   0    3.45    0.92
  -8  -7   0    1.88    0.74
   8   7   0    4.88    1.09
  -8   7   0    3.95    0.92
  -9  -7   0    1.62    0.77
  -9  -7   0    1.78    0.83
  -9  -7   0    2.18    0.90
   9   7   0    1.82    0.97
  -9   7   0    1.86    0.90
 -10  -7   0    1.80    0.99
 -10  -7   0    2.63    1.06
 -10  -7   0    2.50    0.88
  10   7   0    3.66    1.21
 -10   7   0    2.90    1.09
   0  -8   0   61.71    2.59
  -1  -8   0    2.43    0.70
   1  -8   0    3.27    0.78
   1   8   0    2.01    0.26
   2  -8   0    2.35    0.66
  -2  -8   0    2.98    0.72
  -2   8   0    3.03    0.27
   2   8   0    2.74    0.44
  -3  -8   0    7.17    1.04
  -3   8   0    9.19    0.62
   3   8   0    9.42    0.79
  -4  -8   0   10.89    1.25
  -4  -8   0   12.69    0.68
  -4   8   0   12.38    0.85
   4   8   0   10.97    0.99
  -5  -8   0   12.46    1.38
  -5  -8   0   12.75    0.96
  -5   8   0   14.11    1.04
   5   8   0   11.69    1.14
  -6  -8   0   23.25    1.82
  -6  -8   0   22.69    1.12
  -6  -8   0   24.06    1.45
   6   8   0   22.10    1.61
  -6   8   0   23.99    1.48
  -7  -8   0    8.48    1.36
  -7  -8   0   11.38    1.19
  -7  -8   0   12.12    1.03
  -7   8   0   11.49    1.25
   7   8   0   11.23    1.37
  -8  -8   0    3.19    0.83
  -8  -8   0    1.66    0.91
  -8  -8   0    2.93    0.72
  -8   8   0    2.65    0.85
   8   8   0    3.15    0.99
  -9  -8   0    1.02    0.68
  -9  -8   0    1.01    0.70
  -9  -8   0    0.79    0.84
  -9   8   0    1.00    0.83
   9   8   0    0.29    0.89
   0  -9   0   -0.11    0.53
   1  -9   0   23.50    1.75
  -1  -9   0   24.67    1.78
  -2  -9   0    1.17    0.71
   2  -9   0    1.02    0.70
   2   9   0    1.52    0.37
  -3  -9   0   25.89    1.84
   3   9   0   24.43    1.24
  -4  -9   0    7.30    1.16
   4   9   0   10.47    0.98
  -4   9   0    8.30    0.76
  -5  -9   0   21.16    1.74
  -5  -9   0   21.55    0.99
  -5   9   0   24.20    1.34
   5   9   0   21.96    1.47
  -6  -9   0    8.95    1.31
  -6  -9   0    8.68    0.87
  -6   9   0    9.48    1.03
   6   9   0    9.40    1.20
  -7  -9   0    8.70    1.44
  -7  -9   0    6.26    0.96
  -7   9   0    8.94    1.16
   7   9   0    9.67    1.27
  -8  -9   0   14.43    1.72
  -8  -9   0   10.42    1.25
  -8   9   0   13.88    1.49
   8   9   0   13.01    1.62
  -9  -9   0    0.38    0.82
  -9  -9   0    1.19    0.78
  -9   9   0   -0.07    0.75
   9   9   0    0.51    0.96
   0 -10   0   30.23    2.08
  -1 -10   0   17.10    1.62
   1 -10   0   15.53    1.59
   2 -10   0   16.51    1.62
  -2 -10   0   12.67    1.50
  -3 -10   0    2.83    0.92
  -4 -10   0    8.54    1.31
   4  10   0    8.19    0.97
  -5 -10   0    3.00    0.95
   5  10   0    6.34    0.98
  -6 -10   0    6.13    0.59
  -6 -10   0    3.86    1.08
  -6 -10   0    5.21    0.57
   6  10   0    5.19    1.03
  -7 -10   0    6.05    1.29
  -7 -10   0    5.27    0.76
   7  10   0    6.79    1.24
  -8 -10   0   12.18    1.19
  -8 -10   0   14.08    1.83
   8  10   0   16.05    1.71
   0 -11   0    1.05    0.72
   1 -11   0    8.01    1.39
  -1 -11   0    7.92    1.25
   2 -11   0    2.98    1.00
  -2 -11   0    4.79    1.08
  -3 -11   0   15.52    1.61
  -4 -11   0    8.32    1.31
  -5 -11   0    0.66    0.80
  -6 -11   0    0.09    0.76
  -7 -11   0    0.92    0.85
   7  11   0    0.82    0.77
   0 -12   0   41.84    2.66
   1 -12   0    0.93    0.93
  -1 -12   0    0.61    0.77
  -2 -12   0   13.02    1.66
  -3 -12   0   -0.37    0.64
  -4 -12   0    5.33    1.35
  -5 -12   0    4.27    1.26
  -6 -12   0    1.38    0.99
   0 -13   0   -0.44    0.81
   1 -13   0   -0.32    0.78
  -1 -13   0   -0.01    0.86
  -2 -13   0   10.66    1.75
  -3 -13   0    2.25    1.09
  -4 -13   0    0.16    0.81
  -5 -13   0    2.81    1.22
   0 -14   0   -0.03    0.92
   1 -14   0   12.77    1.79
  -1 -14   0   12.45    1.92
  -2 -14   0   -0.52    0.89
  -3 -14   0   15.07    2.03
  -4 -14   0    1.64    1.13
 -11   0   1    5.98    1.37
  11   0  -1    6.22    1.35
  10   0  -1    1.87    0.89
 -10   0   1    1.36    0.79
  -9   0   1   23.09    1.79
   9   0  -1   20.08    1.77
   8   0  -1    5.39    0.99
  -8   0   1    4.41    0.92
  -7   0   1    2.41    0.73
   7   0  -1    3.52    0.77
   6   0  -1   18.43    1.24
  -6   0   1   20.38    1.33
  -5   0   1   40.71    1.76
   5   0  -1   42.23    1.76
   4   0  -1    1.54    0.40
  -4   0   1    1.83    0.43
  -3   0   1   -0.29    0.25
   3   0  -1   -0.35    0.21
   2   0  -1  682.38   14.84
  -2   0   1  672.48   14.82
   1   0  -1  341.60    7.43
  -1   0   1  334.40    7.42
   0   0   1  496.04   10.47
   0   0   1  470.15   10.70
  -1   0  -1    1.89    0.30
   1   0   1    1.83    0.27
  -2   0  -1  340.43    7.60
   2   0   1  322.71    7.58
   3   0   1   24.27    1.11
  -3   0  -1   23.93    1.10
   4   0   1   16.67    1.04
  -4   0  -1   17.34    1.06
  -5   0  -1   28.08    1.47
   5   0   1   25.10    1.41
   6   0   1    1.58    0.58
  -6   0  -1    2.01    0.58
  -7   0  -1    6.22    0.97
   7   0   1    3.07    0.82
  -8   0  -1    0.50    0.62
   8   0   1   -0.65    0.55
  -9   0  -1   19.48    1.76
   9   0   1   19.80    1.75
 -10   0  -1    3.18    1.08
  10   0   1    4.59    1.17
  11   0   1   23.26    2.16
 -11   0  -1   19.59    2.19
  11  -1  -1    4.12    1.17
 -11  -1   1    4.34    1.22
  11   1  -1    5.31    1.29
 -11   1   1    1.46    0.90
 -10  -1   1    3.26    1.01
  10  -1  -1    4.92    1.13
  10   1  -1    5.04    1.20
 -10   1   1    2.77    1.02
   9  -1  -1   11.85    1.37
  -9  -1   1   11.10    1.39
   9   1  -1   14.87    1.49
  -9   1   1   12.24    1.42
   8  -1  -1    7.02    1.09
  -8  -1   1    9.48    1.22
   8   1  -1    7.20    1.10
  -8   1   1    9.16    1.19
   7  -1  -1    6.09    0.97
  -7  -1   1    6.16    0.96
  -7   1   1    6.40    0.96
   7   1  -1    8.03    1.04
  -6  -1   1   17.39    1.24
   6  -1  -1   17.78    1.23
   6   1  -1   17.98    1.26
  -6   1   1   17.61    1.23
   5  -1  -1   12.65    1.00
  -5  -1   1   14.52    1.06
  -5   1   1   15.11    1.03
   5   1  -1   16.44    1.09
  -4  -1   1   34.06    1.42
   4  -1  -1   31.87    1.37
   4   1  -1   31.33    1.40
  -4   1   1   33.74    1.40
  -3  -1   1  199.63    4.76
   3  -1  -1  185.47    4.69
   3   1  -1  192.76    4.76
  -3   1   1  194.32    4.74
   2  -1  -1  363.31    7.99
  -2  -1   1  347.35    8.01
   2   1  -1  347.60    8.03
  -2   1   1  369.29    8.02
   1  -1  -1   66.44    1.62
   1  -1  -1   66.31    1.62
  -1  -1   1   67.01    1.63
  -1  -1   1   65.01    1.60
  -1   1   1   66.71    1.63
   1   1  -1   64.59    1.64
   0  -1  -1   94.21    2.13
   0  -1   1   84.25    2.02
   0  -1   1   87.00    2.03
   0  -1  -1   89.68    2.05
   0  -1  -1   89.08    2.06
   0  -1   1   88.78    2.10
   0   1  -1   88.37    2.04
   0   1   1   85.48    2.06
  -1  -1  -1    0.78    0.26
  -1  -1  -1    0.95    0.25
   1  -1   1    1.01    0.23
   1   1   1    0.98    0.25
  -1   1  -1    0.77    0.24
   2  -1   1   55.21    1.64
  -2  -1  -1   55.01    1.68
  -2   1  -1   54.61    1.65
   2   1   1   55.06    1.68
   3  -1   1   67.65    2.11
  -3  -1  -1   65.10    2.13
   3   1   1   72.21    2.19
  -3   1  -1   69.74    2.14
   4  -1   1    4.26    0.63
  -4  -1  -1    3.20    0.58
   4   1   1    5.10    0.68
  -4   1  -1    3.03    0.54
   5  -1   1    7.08    0.79
  -5  -1  -1    6.57    0.80
  -5   1  -1    6.73    0.81
   5   1   1    6.35    0.80
   6  -1   1    7.90    0.93
  -6  -1  -1    8.72    0.97
   6   1   1    7.60    0.96
  -6   1  -1    7.60    0.94
  -7  -1  -1   10.92    1.18
   7  -1   1   10.00    1.16
  -7   1  -1    9.46    1.14
   7   1   1    8.26    1.12
  -8  -1  -1   27.58    1.89
   8  -1   1   26.30    1.82
   8   1   1   26.13    1.86
  -8   1  -1   28.79    1.92
   9  -1   1    7.80    1.22
  -9  -1  -1    8.93    1.33
   9   1   1    7.25    1.28
  -9   1  -1    5.12    1.15
 -10  -1  -1    0.96    0.94
  10  -1   1    1.71    0.91
  10   1   1    0.96    0.83
 -10   1  -1    2.14    0.96
  11  -1   1    7.44    1.48
 -11  -1  -1    6.18    1.45
  11   1   1    7.27    1.49
 -11   1  -1    6.94    1.46
 -11  -2   1    7.15    1.42
  11  -2  -1    6.73    1.29
  11   2  -1    7.28    1.51
 -11   2   1    8.50    1.58
  10  -2  -1   10.51    1.39
 -10  -2   1   12.69    1.57
 -10   2   1   14.46    1.65
  10   2  -1   14.20    1.61
   9  -2  -1    8.22    1.24
  -9  -2   1    8.19    1.23
   9   2  -1    8.21    1.22
  -9   2   1    7.21    1.23
   8  -2  -1    1.83    0.72
  -8  -2   1    1.26    0.68
  -8   2   1    1.15    0.69
   8   2  -1    0.63    0.66
  -7  -2   1   18.25    1.42
   7  -2  -1   17.07    1.31
   7   2  -1   15.33    1.33
  -7   2   1   20.29    1.44
   6  -2  -1    5.05    0.79
  -6  -2   1    5.43    0.79
   6   2  -1    7.40    0.91
  -6   2   1    6.68    0.84
  -5  -2   1   24.77    1.32
   5  -2  -1   25.25    1.31
  -5   2   1   26.15    1.35
   5   2  -1   25.68    1.37
   4  -2  -1   92.04    2.70
  -4  -2   1   93.06    2.76
  -4   2   1   93.67    2.77
   4   2  -1   91.85    2.80
  -3  -2   1   59.92    1.86
   3  -2  -1   61.82    1.81
  -3   2   1   58.71    1.84
   3   2  -1   62.26    1.91
  -2  -2   1  594.05   13.33
  -2  -2   1  587.10   13.18
   2  -2  -1  602.56   13.13
  -2   2   1  601.78   13.18
   2   2  -1  623.25   13.25
   1  -2  -1  116.52    2.59
   1  -2  -1  116.53    2.88
  -1  -2   1  113.36    2.74
  -1  -2   1  116.80    2.63
  -1  -2   1  114.29    2.87
  -1  -2   1  115.76    2.63
   1   2  -1  115.62    2.69
  -1   2   1  117.04    2.66
   0  -2  -1  121.02    2.65
   0  -2   1  123.24    3.01
   0  -2  -1  117.65    2.99
   0  -2  -1  119.78    2.77
   0  -2  -1  120.46    2.65
   0   2   1  114.85    2.71
   0   2  -1  120.17    2.65
   1  -2   1  480.83   10.59
  -1  -2  -1  490.03   10.69
  -1  -2  -1  496.01   10.98
   1   2   1  485.51   10.73
  -1   2  -1  488.05   10.65
  -2  -2  -1   53.46    1.63
   2  -2   1   53.76    1.55
  -2   2  -1   54.12    1.60
   2   2   1   50.92    1.64
  -3  -2  -1   29.17    1.25
   3  -2   1   30.31    1.20
   3   2   1   29.52    1.28
  -3   2  -1   29.16    1.21
   4  -2   1   35.56    1.47
  -4  -2  -1   32.95    1.50
  -4   2  -1   34.87    1.51
   4   2   1   35.35    1.57
   5  -2   1    0.22    0.36
  -5  -2  -1    1.15    0.46
   5   2   1    0.12    0.38
  -5   2  -1    0.43    0.43
   6  -2   1    2.22    0.63
  -6  -2  -1    2.19    0.62
  -6   2  -1    1.16    0.53
   6   2   1    1.40    0.59
   7  -2   1   12.16    1.19
  -7  -2  -1   13.32    1.28
  -7   2  -1   11.56    1.23
   7   2   1   12.62    1.31
  -8  -2  -1   18.06    1.55
   8  -2   1   15.05    1.44
   8   2   1   15.75    1.53
  -8   2  -1   15.16    1.49
   9  -2   1    3.03    0.92
  -9  -2  -1    2.62    0.93
   9   2   1    1.80    0.91
  -9   2  -1    4.20    1.07
 -10  -2  -1   10.65    1.53
  10  -2   1    7.07    1.28
  10   2   1   10.21    1.50
 -10   2  -1    6.47    1.38
 -11  -2  -1    0.32    0.82
  11  -2   1    0.82    0.90
  11   2   1    0.62    0.89
 -11   2  -1    1.39    0.98
 -11  -3   1   -0.05    0.76
  11  -3  -1   -0.41    0.76
  11   3  -1   -1.38    0.73
 -11   3   1    0.16    0.84
  10  -3  -1   10.11    1.36
 -10  -3   1    9.67    1.55
  10   3  -1   12.13    1.54
 -10   3   1   17.32    1.76
   9  -3  -1    9.96    1.24
  -9  -3   1    8.14    1.31
  -9   3   1   10.21    1.33
   9   3  -1   10.01    1.46
   8  -3  -1    8.93    1.13
  -8  -3   1   11.85    1.31
  -8   3   1    7.52    1.13
   8   3  -1    9.77    1.23
  -7  -3   1   13.99    1.27
   7  -3  -1   16.28    1.25
   7   3  -1   12.33    1.30
  -7   3   1   14.66    1.27
  -6  -3   1    9.07    0.92
   6  -3  -1    8.13    0.85
   6   3  -1    6.70    0.90
  -6   3   1    5.88    0.82
  -5  -3   1   21.48    1.19
   5  -3  -1   18.15    1.06
  -5   3   1   19.64    1.16
   5   3  -1   18.38    1.20
  -4  -3   1  116.38    3.25
  -4  -3   1  116.81    3.29
   4  -3  -1  114.10    3.13
  -4   3   1  113.92    3.24
   4   3  -1  115.03    3.32
  -3  -3   1   89.98    2.56
   3  -3  -1   88.21    2.32
  -3  -3   1   89.70    2.44
   3   3  -1   82.44    2.48
  -3   3   1   87.30    2.43
  -2  -3   1    4.16    0.36
   2  -3  -1    3.48    0.48
   2  -3  -1    4.18    0.28
   2  -3  -1    4.12    0.28
  -2  -3   1    4.43    0.48
  -2   3   1    4.73    0.38
   2   3  -1    4.59    0.43
  -1  -3   1  182.81    4.53
  -1  -3   1  186.82    4.14
   1  -3  -1  185.02    4.53
  -1   3   1  180.99    4.06
   1   3  -1  184.40    4.11
   0  -3   1  106.49    2.90
   0  -3  -1  106.42    2.90
   0   3   1  111.37    2.45
  -1  -3  -1  114.01    2.66
  -1  -3  -1  113.30    2.81
  -1  -3  -1  112.33    3.10
   1   3   1  115.33    2.78
  -2  -3  -1  486.24   10.76
   2  -3   1  485.45   10.59
  -2  -3  -1  480.52   11.07
   2   3   1  479.91   10.85
  -2   3  -1  480.35   10.73
   3  -3   1   56.11    1.68
  -3  -3  -1   46.56    1.73
  -3   3  -1   56.43    1.80
   3   3   1   54.31    1.85
   4  -3   1   26.68    1.18
  -4  -3  -1   26.42    1.28
   4   3   1   22.63    1.27
  -4   3  -1   25.48    1.26
   5  -3   1   16.61    1.03
  -5  -3  -1   15.87    1.11
   5   3   1   15.02    1.14
  -5   3  -1   15.78    1.10
  -6  -3  -1    4.73    0.82
   6  -3   1    3.38    0.65
  -6   3  -1    3.38    0.75
   6   3   1    4.13    0.80
  -7  -3  -1   17.32    1.41
   7  -3   1   13.50    1.22
  -7   3  -1   13.46    1.29
   7   3   1   11.83    1.29
   8  -3   1    8.85    1.19
  -8  -3  -1   12.80    1.37
  -8   3  -1   11.03    1.32
   8   3   1   15.75    1.52
  -9  -3  -1    2.01    0.89
   9  -3   1    1.24    0.73
  -9   3  -1    2.42    0.89
   9   3   1    3.02    0.96
  10  -3   1    3.23    1.01
 -10  -3  -1    3.41    1.10
 -10   3  -1    4.01    1.11
  10   3   1    3.79    1.17
  11  -3   1    5.53    1.24
 -11  -3  -1    4.78    1.31
  11   3   1    4.54    1.35
 -11   3  -1    5.29    1.42
 -11  -4   1   15.22    1.73
 -11  -4   1   13.81    1.71
  11  -4  -1   18.70    1.77
  11   4  -1   17.94    1.95
 -11   4   1   15.93    1.88
 -10  -4   1    4.03    1.01
  10  -4  -1    3.26    0.92
 -10  -4   1    2.22    0.88
 -10   4   1    3.30    1.04
  10   4  -1    2.84    1.05
   9  -4  -1    1.33    0.67
  -9  -4   1    1.20    0.73
  -9  -4   1    0.53    0.68
   9   4  -1   -0.62    0.65
  -9   4   1    0.09    0.66
   8  -4  -1    2.99    0.75
  -8  -4   1    3.75    0.87
  -8  -4   1    3.53    0.81
   8   4  -1    1.54    0.80
  -8   4   1    2.56    0.79
  -7  -4   1    4.56    0.87
  -7  -4   1    5.13    0.89
   7  -4  -1    5.33    0.86
  -7   4   1    3.67    0.81
   7   4  -1    5.97    1.00
  -6  -4   1   28.91    1.56
   6  -4  -1   30.06    1.44
  -6  -4   1   27.38    1.53
  -6   4   1   28.99    1.55
   6   4  -1   30.55    1.67
  -5  -4   1   50.76    2.02
   5  -4  -1   50.76    1.81
  -5  -4   1   50.59    1.94
  -5   4   1   51.60    1.98
   5   4  -1   50.25    2.06
  -4  -4   1  125.70    3.39
  -4  -4   1  124.67    3.60
   4  -4  -1  124.23    3.21
  -4   4   1  124.31    3.42
   4   4  -1  119.87    3.51
  -3  -4   1    7.43    0.53
  -3  -4   1    6.08    0.67
   3  -4  -1    6.63    0.40
   3   4  -1    6.70    0.61
  -3   4   1    6.57    0.54
  -2  -4   1   62.56    2.08
   2  -4  -1   65.62    2.13
  -2  -4   1   66.66    1.55
  -2  -4   1   64.56    1.55
  -2   4   1   64.72    1.70
   2   4  -1   63.39    1.80
   1  -4  -1   25.58    1.18
  -1  -4   1   27.33    1.17
   1   4  -1   25.81    0.72
   0  -4   1   25.75    1.19
   0  -4  -1   26.52    1.18
   0   4   1   24.31    0.63
  -1  -4  -1  237.97    6.04
  -1  -4  -1  245.60    5.52
   1   4   1  242.48    5.51
  -2  -4  -1   25.15    1.27
  -2  -4  -1   27.10    1.06
  -2  -4  -1   23.69    0.90
   2   4   1   26.95    1.06
  -2   4  -1   26.31    0.93
  -3  -4  -1   65.68    2.22
  -3  -4  -1   70.08    2.45
   3  -4   1   68.88    1.89
  -3  -4  -1   67.99    2.10
   3   4   1   70.13    2.21
  -3   4  -1   72.11    2.12
   4  -4   1   24.71    1.09
  -4  -4  -1   24.12    1.21
   4   4   1   25.67    1.33
  -4   4  -1   25.01    1.23
   5  -4   1    2.09    0.47
  -5  -4  -1    2.23    0.56
  -5   4  -1    1.97    0.53
   5   4   1    2.03    0.57
  -6  -4  -1   42.94    2.04
   6  -4   1   45.37    1.91
   6   4   1   46.80    2.19
  -6   4  -1   44.49    2.08
  -7  -4  -1   10.06    1.20
   7  -4   1   11.96    1.11
  -7   4  -1    9.36    1.18
   7   4   1    9.25    1.21
  -8  -4  -1    2.47    0.81
   8  -4   1    3.24    0.79
   8   4   1    3.47    0.92
  -8   4  -1    2.81    0.87
   9  -4   1    6.83    1.11
  -9  -4  -1   10.94    1.44
   9   4   1    9.58    1.45
  -9   4  -1   10.02    1.38
  10  -4   1    0.66    0.69
 -10  -4  -1    0.05    0.69
 -10   4  -1    1.53    0.97
  10   4   1    0.50    0.86
 -11  -5   1   -0.51    0.73
 -11  -5   1    0.73    0.89
  11  -5  -1   -0.07    0.68
 -11   5   1    1.22    0.93
  11   5  -1   -0.21    0.82
 -10  -5   1    2.02    0.90
  10  -5  -1    4.41    0.98
 -10  -5   1    1.36    0.81
  10   5  -1    2.31    1.05
 -10   5   1    1.11    0.88
   9  -5  -1    3.81    0.84
  -9  -5   1    3.67    0.99
  -9  -5   1    4.70    1.01
   9   5  -1    3.50    1.05
  -9   5   1    4.48    1.09
   8  -5  -1    1.30    0.62
  -8  -5   1    2.18    0.77
  -8  -5   1    3.70    0.84
  -8   5   1    4.67    0.98
   8   5  -1    2.30    0.81
   7  -5  -1   54.25    2.13
  -7  -5   1   51.59    2.42
  -7  -5   1   56.22    2.35
   7   5  -1   49.63    2.45
  -7   5   1   55.01    2.43
  -6  -5   1  174.17    5.13
  -6  -5   1  171.21    4.89
   6  -5  -1  175.29    4.63
  -6   5   1  176.15    5.02
   6   5  -1  180.77    5.18
  -5  -5   1   84.16    2.97
  -5  -5   1   86.99    2.72
   5  -5  -1   85.07    2.47
  -5   5   1   92.30    2.86
   5   5  -1   86.59    2.93
   4  -5  -1   16.91    0.68
  -4  -5   1   16.11    1.15
  -4  -5   1   17.51    0.89
   4   5  -1   16.92    1.04
  -4   5   1   17.53    0.95
  -3  -5   1   59.79    1.63
  -3  -5   1   61.17    2.20
   3   5  -1   60.52    1.93
  -3   5   1   58.73    1.79
  -2  -5   1   13.30    0.49
  -2  -5   1   12.88    0.49
   2  -5  -1   13.80    0.99
  -2   5   1   12.71    0.55
   2   5  -1   13.78    0.67
   1  -5  -1   17.27    1.08
  -1  -5   1   15.87    1.03
   1   5  -1   15.87    0.49
   0  -5  -1   17.01    1.04
   0  -5   1   17.22    1.08
   1  -5   1  119.75    3.56
  -1  -5  -1  124.13    3.59
   1   5   1  118.08    2.91
  -2  -5  -1  151.35    4.40
  -2  -5  -1  152.22    3.84
  -2  -5  -1  157.93    3.52
  -2  -5  -1  158.12    3.52
   2   5   1  156.11    3.90
  -2   5  -1  153.34    3.71
  -3  -5  -1   32.20    1.64
  -3  -5  -1   31.45    1.18
  -3  -5  -1   31.39    1.33
   3   5   1   32.28    1.36
  -3   5  -1   32.39    1.25
  -4  -5  -1    0.84    0.39
  -4  -5  -1    1.17    0.40
   4  -5   1    1.07    0.29
  -4  -5  -1    1.18    0.53
   4   5   1    1.53    0.49
  -4   5  -1    1.35    0.42
  -5  -5  -1   12.24    0.98
  -5  -5  -1   12.45    1.21
   5  -5   1   11.09    0.78
  -5  -5  -1   14.14    1.13
   5   5   1   12.27    1.12
  -5   5  -1   11.38    0.99
   6  -5   1   68.85    2.36
  -6  -5  -1   70.13    2.64
  -6  -5  -1   65.41    2.86
  -6   5  -1   70.45    2.71
   6   5   1   72.08    2.88
   7  -5   1   34.46    1.69
  -7  -5  -1   33.15    1.89
  -7   5  -1   34.06    1.96
   7   5   1   32.48    2.02
   8  -5   1    3.33    0.74
  -8  -5  -1    5.74    1.04
  -8   5  -1    6.02    1.09
   8   5   1    5.91    1.14
  -9  -5  -1   -0.42    0.64
  -9  -5  -1    2.04    0.86
   9  -5   1    0.59    0.57
   9   5   1    1.26    0.87
  -9   5  -1   -0.35    0.62
 -10  -5  -1    5.19    1.27
 -10  -5  -1    2.23    1.06
  10  -5   1    3.53    0.96
  10   5   1    6.37    1.50
 -10   5  -1    2.49    1.06
  10  -6  -1    2.76    0.78
 -10  -6   1    2.18    0.88
 -10  -6   1    1.43    0.86
  10   6  -1    1.74    1.02
 -10   6   1    2.70    1.00
   9  -6  -1    5.88    0.92
  -9  -6   1    3.40    0.87
  -9  -6   1    5.83    1.15
   9   6  -1    2.45    0.92
  -9   6   1    4.62    1.10
  -8  -6   1    0.47    0.67
  -8  -6   1   -0.04    0.52
   8  -6  -1    0.09    0.44
   8   6  -1    0.26    0.63
  -8   6   1   -0.34    0.53
  -7  -6   1   14.01    1.21
  -7  -6   1   15.80    1.43
   7  -6  -1   15.74    1.02
   7   6  -1   15.03    1.43
  -7   6   1   14.03    1.30
  -6  -6   1   54.09    2.09
   6  -6  -1   53.74    1.77
  -6  -6   1   53.97    2.43
  -6   6   1   52.79    2.24
   6   6  -1   54.66    2.37
   5  -6  -1   26.57    0.91
   5  -6  -1   27.01    0.89
  -5  -6   1   26.71    1.60
  -5  -6   1   28.63    1.27
  -5   6   1   27.57    1.40
   5   6  -1   31.36    1.59
  -4  -6   1   14.02    0.71
  -4  -6   1   15.11    1.16
   4   6  -1   14.81    1.00
  -4   6   1   15.18    0.90
  -3  -6   1   22.67    1.34
  -3  -6   1   22.48    0.89
   3   6  -1   23.44    1.07
  -3   6   1   21.14    0.92
   2  -6  -1   13.35    1.07
  -2  -6   1   11.06    1.00
  -2   6   1   13.30    0.53
   2   6  -1   12.97    0.66
  -1  -6   1   10.07    0.95
   1  -6  -1   11.60    1.00
   0  -6  -1    4.35    0.69
   0  -6   1    3.93    0.70
   1  -6   1    7.50    0.87
  -1  -6  -1    8.46    0.90
   1   6   1    6.99    0.44
  -2  -6  -1   18.35    1.27
  -2  -6  -1   18.53    0.68
  -2   6  -1   16.49    0.71
   2   6   1   18.24    0.87
  -3  -6  -1    8.15    0.91
  -3  -6  -1    8.08    0.65
  -3  -6  -1    8.51    0.49
   3   6   1    9.65    0.74
  -3   6  -1    8.89    0.64
  -4  -6  -1   44.11    2.15
  -4  -6  -1   44.88    1.60
  -4  -6  -1   45.35    1.82
   4   6   1   43.46    1.87
  -4   6  -1   49.24    1.79
  -5  -6  -1   39.60    1.85
  -5  -6  -1   39.57    2.13
   5  -6   1   39.86    1.28
  -5  -6  -1   36.72    1.63
  -5   6  -1   41.65    1.80
   5   6   1   38.06    1.92
   6  -6   1    2.87    0.50
  -6  -6  -1    2.04    0.76
  -6  -6  -1    2.27    0.61
  -6  -6  -1    1.89    0.64
  -6   6  -1    1.78    0.62
   6   6   1    1.26    0.65
   7  -6   1    1.74    0.53
  -7  -6  -1    1.37    0.63
  -7  -6  -1    0.53    0.52
  -7  -6  -1    1.11    0.77
  -7   6  -1    0.89    0.62
   7   6   1    2.27    0.82
  -8  -6  -1    0.97    0.71
   8  -6   1    0.92    0.52
  -8  -6  -1    2.32    0.92
  -8  -6  -1    1.10    0.69
  -8   6  -1    0.06    0.63
   8   6   1    1.74    0.81
   9  -6   1    1.29    0.63
  -9  -6  -1    0.42    0.66
  -9  -6  -1    0.58    0.78
  -9  -6  -1   -0.55    0.67
  -9   6  -1    0.02    0.74
   9   6   1   -0.43    0.72
 -10  -6  -1    1.47    1.04
  10  -6   1    2.82    0.81
 -10  -6  -1    1.73    0.95
 -10  -6  -1    1.64    1.01
  10   6   1    0.34    0.99
 -10   6  -1    1.74    1.02
 -10  -7   1    4.03    1.01
 -10  -7   1    5.27    1.24
  10   7  -1    3.37    1.21
 -10   7   1    4.73    1.20
  -9  -7   1    2.69    0.80
  -9  -7   1    2.54    0.91
  -9   7   1    2.12    0.87
   9   7  -1    1.70    0.92
  -8  -7   1   17.81    1.36
  -8  -7   1   18.49    1.63
   8   7  -1   15.80    1.58
  -8   7   1   14.83    1.46
  -7  -7   1   45.84    1.95
  -7  -7   1   44.70    2.36
  -7   7   1   39.27    2.11
   7   7  -1   45.77    2.38
  -6  -7   1   59.62    2.70
  -6  -7   1   57.53    2.08
  -6   7   1   61.21    2.40
   6   7  -1   59.73    2.53
  -5  -7   1   66.29    2.74
  -5  -7   1   67.69    1.97
   5   7  -1   62.69    2.47
  -5   7   1   60.50    2.27
  -4  -7   1    0.97    0.54
  -4  -7   1    2.12    0.39
   4   7  -1    1.73    0.49
  -4   7   1    2.02    0.43
  -3  -7   1   18.08    1.30
  -3   7   1   16.81    0.80
   3   7  -1   15.50    0.90
   2  -7  -1    2.92    0.70
  -2  -7   1    3.21    0.71
   2   7  -1    2.78    0.39
  -2   7   1    3.55    0.29
   1  -7  -1   17.16    1.26
  -1  -7   1   15.81    1.18
   0  -7  -1   43.49    2.03
   0  -7   1   44.87    2.06
  -1  -7  -1   32.80    1.73
   1  -7   1   31.80    1.69
   1   7   1   30.29    1.02
  -2  -7  -1    5.26    0.89
  -2   7  -1    6.11    0.42
   2   7   1    5.12    0.53
  -3  -7  -1   14.82    1.27
  -3  -7  -1   12.05    0.68
  -3   7  -1   12.09    0.75
   3   7   1   13.74    0.90
  -4  -7  -1    2.17    0.47
  -4  -7  -1    2.54    0.39
  -4  -7  -1    2.80    0.78
   4   7   1    2.31    0.59
  -4   7  -1    2.28    0.50
  -5  -7  -1    5.00    0.94
  -5  -7  -1    5.83    0.69
  -5  -7  -1    6.31    0.84
  -5   7  -1    5.92    0.80
   5   7   1    5.42    0.88
  -6  -7  -1   24.69    1.35
  -6  -7  -1   24.50    1.84
  -6  -7  -1   21.33    1.49
   6   7   1   23.22    1.67
  -6   7  -1   20.83    1.45
  -7  -7  -1    9.23    1.36
  -7  -7  -1    8.23    0.99
  -7  -7  -1    5.91    1.01
  -7   7  -1    7.49    1.09
   7   7   1    7.65    1.20
  -8  -7  -1   -0.13    0.63
  -8  -7  -1    0.12    0.56
  -8  -7  -1   -0.01    0.60
   8   7   1    0.61    0.80
  -8   7  -1    0.32    0.63
  -9  -7  -1    2.54    0.95
  -9  -7  -1    1.63    0.94
  -9  -7  -1    2.63    0.88
  -9   7  -1    1.54    0.91
   9   7   1    4.43    1.24
 -10  -8   1    4.00    1.01
 -10  -8   1    2.69    1.00
 -10  -8   1    3.29    1.02
 -10   8   1    2.56    0.98
  10   8  -1    1.44    1.13
  -9  -8   1    4.27    0.88
  -9  -8   1    1.74    0.80
  -9  -8   1    3.58    1.07
   9   8  -1    3.63    1.09
  -9   8   1    2.72    0.99
  -8  -8   1   11.50    1.12
  -8  -8   1   12.04    1.49
  -8  -8   1    8.41    1.20
  -8   8   1   11.58    1.34
   8   8  -1   14.85    1.55
  -7  -8   1    7.33    0.82
  -7  -8   1    6.15    1.13
  -7  -8   1    7.08    0.99
  -7   8   1    6.40    0.98
   7   8  -1    7.53    1.20
  -6  -8   1    9.41    0.95
  -6  -8   1    7.83    1.16
  -6  -8   1   10.23    0.72
   6   8  -1    8.24    1.10
  -6   8   1    8.69    0.98
  -5  -8   1    8.22    0.77
  -5  -8   1   12.85    1.31
   5   8  -1   10.83    1.07
  -5   8   1    9.77    0.92
  -4  -8   1    2.12    0.31
  -4  -8   1    1.30    0.66
  -4  -8   1    2.69    0.32
   4   8  -1    2.68    0.60
  -4   8   1    3.45    0.55
   3  -8  -1    4.83    0.93
  -3  -8   1    6.81    1.03
  -3   8   1    6.44    0.55
   3   8  -1    6.52    0.67
  -2  -8   1   13.06    1.19
   2  -8  -1   12.02    1.26
  -2   8   1   13.22    0.54
   2   8  -1   12.37    0.69
  -1  -8   1   14.62    1.28
   1  -8  -1   14.29    1.23
   0  -8  -1   22.57    1.56
   0  -8   1   19.04    1.48
  -1  -8  -1   16.58    1.33
   1  -8   1   16.16    1.31
   1   8   1   14.23    0.68
  -2  -8  -1    0.75    0.53
  -2   8  -1    2.63    0.34
   2   8   1    2.77    0.45
  -3  -8  -1   25.14    1.71
   3   8   1   23.69    1.22
  -3   8  -1   23.99    1.06
  -4  -8  -1   10.91    1.31
  -4  -8  -1    9.09    0.71
   4   8   1   12.25    1.04
  -4   8  -1    7.96    0.79
  -5  -8  -1   31.43    1.14
  -5  -8  -1   27.25    1.98
  -5  -8  -1   32.41    1.52
   5   8   1   32.29    1.79
  -5   8  -1   32.10    1.59
  -6  -8  -1   12.14    1.15
  -6  -8  -1   13.24    1.48
  -6  -8  -1   14.39    0.96
  -6   8  -1   13.63    1.21
   6   8   1   11.58    1.31
  -7  -8  -1    4.04    0.86
  -7  -8  -1    4.13    0.75
  -7  -8  -1    7.45    1.32
   7   8   1    5.00    1.09
  -7   8  -1    5.78    1.02
  -8  -8  -1    0.78    0.78
  -8  -8  -1    1.62    0.75
  -8  -8  -1   -0.16    0.52
  -8   8  -1    0.93    0.73
   8   8   1    0.10    0.71
  -9  -8  -1    1.75    0.98
  -9  -8  -1   -0.24    0.62
  -9  -8  -1    0.87    0.65
  -9   8  -1    0.12    0.71
   9   8   1   -0.96    0.71
  -9  -9   1   29.74    1.99
  -9  -9   1   30.03    2.31
   9   9  -1   32.94    2.45
  -9   9   1   30.47    2.19
  -8  -9   1   13.01    1.53
  -8  -9   1   12.25    1.26
   8   9  -1   12.34    1.58
  -8   9   1   11.59    1.40
  -7  -9   1    7.33    1.28
  -7  -9   1    6.57    0.90
   7   9  -1    5.81    1.13
  -7   9   1    6.74    1.09
  -6  -9   1    2.05    0.85
  -6  -9   1    2.60    0.55
  -6   9   1    2.61    0.72
   6   9  -1    3.56    0.84
  -5  -9   1    0.77    0.26
  -5  -9   1    1.23    0.28
  -5  -9   1    1.15    0.73
   5   9  -1    1.78    0.62
  -5   9   1    1.68    0.52
  -4  -9   1   30.75    2.00
  -4   9   1   33.82    1.41
   4   9  -1   31.89    1.58
  -3  -9   1   25.08    1.73
   3  -9  -1   17.69    1.56
   3   9  -1   19.79    1.09
   2  -9  -1   15.28    1.48
  -2  -9   1   14.37    1.37
   2   9  -1   17.17    0.83
  -1  -9   1   13.91    1.39
   1  -9  -1   13.27    1.39
   0  -9  -1   94.25    3.67
   0  -9   1   96.71    3.68
   1  -9   1    3.94    0.93
  -1  -9  -1    4.96    1.03
   1   9   1    3.19    0.42
  -2  -9  -1   11.24    1.33
   2   9   1   11.12    0.78
  -3  -9  -1    3.87    0.95
   3   9   1    2.61    0.56
  -4  -9  -1    7.20    1.19
  -4   9  -1    7.36    0.77
   4   9   1    6.14    0.88
  -5  -9  -1    5.55    1.13
  -5  -9  -1    4.59    0.62
  -5   9  -1    5.58    0.83
   5   9   1    6.56    1.01
  -6  -9  -1    2.18    0.85
  -6  -9  -1    1.96    0.52
   6   9   1    1.24    0.74
  -6   9  -1    2.96    0.73
  -7  -9  -1    0.53    0.48
  -7  -9  -1   -0.52    0.61
  -7   9  -1    0.29    0.62
   7   9   1   -0.04    0.66
  -8  -9  -1    1.42    0.97
  -8  -9  -1    1.23    0.69
  -8   9  -1    2.77    0.93
   8   9   1    3.04    1.10
  -8 -10   1    7.13    1.00
  -8 -10   1    9.08    1.49
   8  10  -1    9.31    1.47
  -7 -10   1    2.95    1.01
  -7 -10   1    3.71    0.62
  -7 -10   1    3.68    0.62
   7  10  -1    3.03    0.96
  -6 -10   1    1.14    0.28
  -6 -10   1    1.06    0.27
  -6 -10   1    1.00    0.76
   6  10  -1    0.86    0.64
  -5 -10   1    0.25    0.63
   5  10  -1    0.50    0.56
  -4 -10   1   16.77    1.67
   4  10  -1   17.07    1.20
  -3 -10   1   30.31    2.08
  -2 -10   1    4.03    0.95
   2 -10  -1    5.29    1.12
   1 -10  -1   10.02    1.30
  -1 -10   1   12.86    1.45
   0 -10  -1    0.61    0.59
   0 -10   1    0.41    0.65
  -1 -10  -1   39.57    2.36
   1 -10   1   38.44    2.33
  -2 -10  -1    0.90    0.74
  -3 -10  -1   25.52    1.95
   3  10   1   25.72    1.36
  -4 -10  -1    0.92    0.75
   4  10   1    3.22    0.71
  -5 -10  -1    4.10    1.11
   5  10   1    7.46    1.09
  -6 -10  -1    2.03    0.46
  -6 -10  -1    4.15    1.09
   6  10   1    4.08    0.98
  -7 -10  -1    0.62    0.79
  -7 -10  -1   -0.48    0.38
   7  10   1   -0.55    0.70
  -8 -10  -1    0.40    0.84
  -8 -10  -1    0.82    0.51
   8  10   1    0.93    0.90
  -8 -11   1    4.94    0.68
  -8 -11   1    4.46    1.34
  -8 -11   1    4.65    0.69
   8  11  -1    3.75    1.17
  -7 -11   1   -0.40    0.75
   7  11  -1    0.81    0.79
  -6 -11   1    1.64    0.87
  -5 -11   1    1.20    0.83
  -4 -11   1    3.37    1.02
  -3 -11   1    1.57    0.87
   2 -11  -1   12.55    1.51
  -2 -11   1   12.89    1.55
  -1 -11   1    8.56    1.28
   1 -11  -1    8.55    1.45
   0 -11  -1   12.26    1.56
   0 -11   1   14.65    1.56
   1 -11   1    3.92    1.09
  -1 -11  -1    7.05    1.25
  -2 -11  -1    8.57    1.38
  -3 -11  -1    5.63    1.25
  -4 -11  -1    2.63    0.93
  -5 -11  -1    2.35    0.95
  -6 -11  -1    0.93    0.85
   6  11   1    0.30    0.72
  -7 -11  -1    0.28    0.32
  -7 -11  -1    2.23    1.03
   7  11   1   -0.19    0.74
  -7 -12   1    4.37    1.33
  -6 -12   1    1.41    1.03
  -5 -12   1    9.62    1.55
  -4 -12   1    8.58    1.41
  -3 -12   1    1.45    0.86
  -2 -12   1   12.28    1.67
   2 -12  -1   14.02    1.77
   1 -12  -1   11.00    1.63
  -1 -12   1   13.41    1.72
   0 -12   1    3.04    0.98
   0 -12  -1    2.67    1.04
  -1 -12  -1    4.44    1.17
   1 -12   1    3.59    1.11
  -2 -12  -1   19.98    1.99
  -3 -12  -1    1.34    0.90
  -4 -12  -1    2.55    0.98
  -5 -12  -1    3.20    1.10
  -6 -12  -1   -0.29    0.81
  -6 -13   1    6.48    1.58
  -5 -13   1   -0.78    0.81
  -4 -13   1    3.99    1.22
  -3 -13   1    4.86    1.29
  -2 -13   1   13.04    1.79
   2 -13  -1    8.21    1.62
   1 -13  -1    2.79    1.06
  -1 -13   1    5.36    1.38
   0 -13  -1    7.83    1.54
   0 -13   1    6.05    1.34
  -1 -13  -1    6.13    1.41
  -2 -13  -1    2.20    0.98
  -3 -13  -1    4.61    1.35
  -4 -13  -1    2.72    1.21
  -5 -13  -1    3.27    1.11
  -4 -14   1   -0.32    0.89
  -3 -14   1    0.69    0.92
  -2 -14   1   11.03    1.90
   2 -14  -1   10.72    1.87
   1 -14  -1    6.64    1.58
  -1 -14   1    6.87    1.54
   0 -14  -1    4.31    1.37
   0 -14   1    6.04    1.44
  -1 -14  -1   12.81    1.91
  -2 -14  -1    2.00    1.11
  -3 -14  -1    7.06    1.64
  12   0  -2    8.95    1.66
 -12   0   2   11.52    1.78
  11   0  -2    3.47    1.09
 -11   0   2    3.53    1.12
  10   0  -2   -0.31    0.66
 -10   0   2   -0.15    0.66
   9   0  -2    1.49    0.80
  -9   0   2    2.24    0.85
   8   0  -2    0.63    0.61
  -8   0   2    0.20    0.55
   7   0  -2   17.09    1.34
  -7   0   2   17.28    1.34
   6   0  -2    6.08    0.83
  -6   0   2    6.13    0.83
   5   0  -2  106.09    3.23
  -5   0   2  101.44    3.19
  -4   0   2  108.41    3.12
   4   0  -2  108.91    3.13
   3   0  -2   26.43    1.09
  -3   0   2   23.85    1.06
   2   0  -2   24.73    0.98
  -2   0   2   24.77    0.96
   1   0  -2   87.84    2.30
   1   0  -2   88.67    2.23
  -1   0   2   87.34    2.29
  -1   0   2   87.54    2.23
   0   0  -2  609.44   13.97
   0   0   2  634.32   13.98
   0   0   2  633.41   13.67
  -1   0  -2    0.57    0.29
  -1   0  -2    0.55    0.31
   1   0   2    0.42    0.28
   2   0   2    3.87    0.48
  -2   0  -2    3.69    0.49
   3   0   2    0.64    0.37
  -3   0  -2    0.99    0.39
   4   0   2    4.81    0.75
  -4   0  -2    5.88    0.72
  -5   0  -2   58.35    2.31
   5   0   2   54.48    2.24
  -6   0  -2   15.53    1.28
   6   0   2   12.16    1.18
  -7   0  -2   37.31    2.08
   7   0   2   34.52    2.02
  -8   0  -2   17.39    1.59
   8   0   2   13.96    1.53
  -9   0  -2    1.84    0.91
   9   0   2    2.93    1.00
  10   0   2   16.19    1.88
 -10   0  -2   16.18    1.82
 -12  -1   2    7.03    1.51
  12  -1  -2    5.78    1.36
 -12   1   2    6.20    1.48
  12   1  -2    7.46    1.58
  11  -1  -2    2.79    0.98
 -11  -1   2    2.18    1.03
 -11   1   2    1.95    0.97
  11   1  -2    1.49    0.98
  10  -1  -2    4.58    1.12
 -10  -1   2    5.76    1.21
  10   1  -2    6.92    1.31
 -10   1   2    4.87    1.14
   9  -1  -2    4.11    0.97
  -9  -1   2    3.10    0.94
  -9   1   2    1.20    0.73
   9   1  -2    1.63    0.74
   8  -1  -2   -0.35    0.52
  -8  -1   2   -0.10    0.53
  -8   1   2   -0.02    0.54
   8   1  -2    0.47    0.58
   7  -1  -2    0.65    0.52
  -7  -1   2   -0.41    0.47
  -7   1   2    0.14    0.48
   7   1  -2    0.59    0.55
   6  -1  -2   17.96    1.21
  -6  -1   2   13.67    1.11
  -6   1   2   15.35    1.15
   6   1  -2   13.95    1.14
   5  -1  -2   18.41    1.12
  -5  -1   2   19.73    1.16
  -5   1   2   17.01    1.10
   5   1  -2   15.95    1.11
  -4  -1   2   18.49    1.02
   4  -1  -2   18.25    0.99
   4   1  -2   15.25    0.98
  -4   1   2   17.93    1.00
  -3  -1   2   13.10    0.54
  -3  -1   2   13.02    0.75
   3  -1  -2   12.91    0.75
   3   1  -2   13.57    0.79
  -3   1   2   12.96    0.76
   2  -1  -2   47.98    1.47
  -2  -1   2   47.64    1.48
   2  -1  -2   48.89    1.25
  -2  -1   2   47.80    1.22
  -2   1   2   47.90    1.47
   2   1  -2   48.99    1.49
   1  -1  -2    0.62    0.25
  -1  -1   2    0.48    0.24
   1  -1  -2    0.98    0.23
  -1  -1   2    0.53    0.25
   1   1  -2    0.90    0.28
   1   1  -2    0.47    0.24
  -1   1   2    0.43    0.26
   0  -1  -2   98.52    2.52
   0  -1   2   91.83    2.39
   0  -1   2   96.56    2.49
   0  -1  -2   97.39    2.43
   0   1   2  100.10    2.45
  -1  -1  -2  122.63    3.25
   1  -1   2  125.06    3.12
  -1  -1  -2  129.56    3.18
   1   1   2  122.91    3.16
  -1   1  -2  125.68    3.13
   2  -1   2   63.01    1.87
  -2  -1  -2   55.24    1.83
  -2  -1  -2   58.82    1.95
  -2   1  -2   58.06    1.86
   2   1   2   61.39    1.91
   3  -1   2   21.91    1.14
  -3  -1  -2   23.62    1.16
   3   1   2   23.61    1.17
  -3   1  -2   22.20    1.13
  -4  -1  -2    8.38    0.81
   4  -1   2    7.42    0.77
   4   1   2    7.63    0.82
  -4   1  -2    7.94    0.79
  -5  -1  -2   15.47    1.16
   5  -1   2   14.83    1.12
   5   1   2   12.68    1.09
  -5   1  -2   16.34    1.18
   6  -1   2   26.50    1.60
  -6  -1  -2   23.05    1.53
   6   1   2   24.10    1.58
  -6   1  -2   21.68    1.51
  -7  -1  -2    0.00    0.55
   7  -1   2    0.04    0.52
  -7   1  -2   -0.13    0.55
   7   1   2   -0.22    0.54
   8  -1   2    4.17    0.96
  -8  -1  -2    6.97    1.15
   8   1   2    6.78    1.22
  -8   1  -2    7.51    1.25
   9  -1   2    0.86    0.75
  -9  -1  -2    0.56    0.79
  -9   1  -2    0.69    0.73
   9   1   2    0.43    0.80
 -10  -1  -2    3.65    1.16
  10  -1   2    2.48    0.96
 -10   1  -2    2.64    1.12
  10   1   2    3.84    1.19
  11  -2  -2    1.30    0.87
 -11  -2   2   -0.79    0.76
 -11   2   2    0.26    0.80
  11   2  -2    0.52    0.94
 -10  -2   2    4.10    1.05
  10  -2  -2    3.73    1.00
 -10   2   2    3.44    1.09
  10   2  -2    4.57    1.15
  -9  -2   2    3.11    0.96
   9  -2  -2    6.28    1.07
  -9   2   2    4.95    1.06
   9   2  -2    6.18    1.18
   8  -2  -2    7.04    1.02
  -8  -2   2    6.92    1.08
   8   2  -2    6.68    1.09
  -8   2   2    8.54    1.13
  -7  -2   2    3.92    0.79
   7  -2  -2    2.72    0.72
  -7   2   2    4.85    0.84
   7   2  -2    4.42    0.84
   6  -2  -2   23.11    1.35
  -6  -2   2   23.50    1.40
   6   2  -2   25.93    1.47
  -6   2   2   22.05    1.38
   5  -2  -2    3.71    0.60
  -5  -2   2    2.90    0.57
  -5   2   2    2.27    0.53
   5   2  -2    2.76    0.57
  -4  -2   2   53.58    1.65
  -4  -2   2   50.04    1.83
   4  -2  -2   52.91    1.81
   4   2  -2   52.50    1.87
  -4   2   2   51.69    1.84
  -3  -2   2  122.50    2.99
   3  -2  -2  116.06    3.09
  -3  -2   2  110.92    3.11
  -3   2   2  121.87    3.16
   3   2  -2  121.93    3.18
  -2  -2   2   70.72    1.85
   2  -2  -2   67.22    1.85
   2  -2  -2   65.78    1.85
  -2  -2   2   67.61    1.88
   2   2  -2   72.17    1.95
  -2   2   2   67.91    1.90
  -1  -2   2  309.17    7.14
  -1  -2   2  310.91    7.12
  -1  -2   2  313.12    6.94
   1  -2  -2  313.20    7.14
   1   2  -2  314.63    7.01
  -1   2   2  315.04    7.01
   0  -2   2    2.00    0.30
   0  -2  -2    2.06    0.32
   0  -2  -2    2.26    0.36
   0  -2   2    1.84    0.34
   0   2  -2    2.08    0.35
   0   2   2    2.24    0.36
  -1  -2  -2  161.29    4.03
  -1  -2  -2  160.96    3.90
   1  -2   2  161.22    3.82
   1   2   2  161.65    3.95
  -1   2  -2  160.25    3.89
   2  -2   2    0.86    0.29
  -2  -2  -2    0.65    0.31
  -2  -2  -2    0.79    0.30
  -2   2  -2    0.42    0.27
   2   2   2    0.32    0.27
  -3  -2  -2   15.25    0.95
  -3  -2  -2   15.35    1.01
   3  -2   2   14.94    0.89
  -3   2  -2   13.62    0.89
   3   2   2   13.66    0.92
  -4  -2  -2   10.58    0.89
   4  -2   2   13.95    0.94
  -4   2  -2    9.88    0.90
   4   2   2   11.90    0.96
   5  -2   2   10.49    0.92
  -5  -2  -2    7.96    0.92
  -5   2  -2    7.65    0.92
   5   2   2    6.60    0.88
  -6  -2  -2   15.38    1.28
   6  -2   2   13.14    1.20
  -6   2  -2   13.17    1.21
   6   2   2   14.41    1.28
   7  -2   2    4.48    0.89
  -7  -2  -2    4.26    0.92
   7   2   2    3.21    0.89
  -7   2  -2    4.11    0.95
  -8  -2  -2   30.88    2.04
   8  -2   2   30.67    1.94
   8   2   2   28.10    1.98
  -8   2  -2   27.29    1.95
   9  -2   2    4.61    1.01
  -9  -2  -2    4.01    1.06
   9   2   2    2.56    1.02
  -9   2  -2    3.79    1.03
 -10  -2  -2    7.29    1.48
  10  -2   2   10.23    1.53
 -10   2  -2    6.61    1.43
  10   2   2    8.71    1.55
 -11  -3   2    9.04    1.53
  11  -3  -2    8.63    1.43
 -11   3   2    9.55    1.53
  11   3  -2    9.27    1.65
  10  -3  -2    1.37    0.83
 -10  -3   2    2.14    0.93
  10   3  -2    2.29    0.96
 -10   3   2    2.46    0.92
   9  -3  -2    4.99    1.01
  -9  -3   2    6.21    1.13
   9   3  -2    4.74    1.03
  -9   3   2    6.40    1.17
  -8  -3   2    4.00    0.87
   8  -3  -2    4.88    0.89
  -8   3   2    3.00    0.86
   8   3  -2    4.74    0.94
  -7  -3   2    3.51    0.77
   7  -3  -2    4.99    0.83
  -7   3   2    2.93    0.76
   7   3  -2    4.13    0.85
  -6  -3   2    2.73    0.63
   6  -3  -2    1.83    0.53
  -6  -3   2    2.33    0.56
  -6   3   2    2.01    0.58
   6   3  -2    1.09    0.55
  -5  -3   2   31.13    1.35
  -5  -3   2   32.52    1.49
   5  -3  -2   30.37    1.39
   5   3  -2   31.31    1.53
  -5   3   2   31.10    1.47
   4  -3  -2   36.83    1.38
  -4  -3   2   36.23    1.44
  -4  -3   2   34.59    1.36
  -4   3   2   34.72    1.44
   4   3  -2   33.00    1.46
   3  -3  -2    4.67    0.46
  -3  -3   2    3.52    0.46
  -3  -3   2    3.59    0.47
  -3   3   2    5.31    0.52
   3   3  -2    4.52    0.54
  -2  -3   2  135.55    3.44
  -2  -3   2  140.40    3.30
   2  -3  -2  142.80    3.54
  -2  -3   2  140.10    3.51
  -2   3   2  131.71    3.35
   2   3  -2  133.86    3.38
  -1  -3   2   31.38    0.95
   1  -3  -2   29.86    0.85
   1  -3  -2   31.29    1.18
  -1  -3   2   30.09    0.82
  -1  -3   2   32.89    1.20
  -1  -3   2   30.65    0.83
   1   3  -2   28.43    0.94
  -1   3   2   31.54    0.98
   0  -3  -2  168.25    3.89
   0  -3   2  160.23    3.54
   0  -3  -2  158.62    4.13
   0  -3   2  164.15    3.54
   0  -3  -2  159.81    3.71
   0   3   2  163.65    3.83
   0   3  -2  158.03    3.75
   1  -3   2  133.22    3.14
  -1  -3  -2  139.95    3.45
  -1  -3  -2  125.98    3.27
  -1  -3  -2  138.14    3.67
   1   3   2  135.32    3.38
  -2  -3  -2   87.12    2.46
  -2  -3  -2   87.96    2.59
   2  -3   2   87.20    2.32
  -2   3  -2   84.01    2.41
   2   3   2   87.49    2.52
  -3  -3  -2   23.40    1.21
  -3  -3  -2   21.61    1.11
   3  -3   2   21.27    1.00
  -3   3  -2   21.76    1.08
   3   3   2   18.06    1.08
  -4  -3  -2   14.24    1.07
   4  -3   2   15.56    0.97
  -4  -3  -2   13.39    1.00
   4   3   2   12.78    1.02
  -4   3  -2   14.19    0.98
  -5  -3  -2    6.87    0.85
   5  -3   2   10.69    0.92
  -5   3  -2    6.22    0.82
   5   3   2    7.90    0.92
   6  -3   2   14.69    1.19
  -6  -3  -2   14.08    1.21
  -6   3  -2   12.82    1.19
   6   3   2   13.48    1.28
   7  -3   2    1.83    0.66
  -7  -3  -2    0.85    0.65
  -7   3  -2    0.78    0.64
   7   3   2    0.39    0.62
  -8  -3  -2    9.94    1.30
   8  -3   2   11.08    1.26
  -8   3  -2    9.84    1.30
   8   3   2   11.92    1.46
  -9  -3  -2    0.81    0.79
   9  -3   2    0.99    0.73
   9   3   2    0.43    0.76
  -9   3  -2    1.67    0.83
  10  -3   2    2.81    0.96
 -10  -3  -2    2.12    1.00
 -10   3  -2    2.27    0.96
  10   3   2    0.58    0.83
  11  -4  -2    2.95    1.01
 -11  -4   2    3.31    1.17
 -11   4   2    3.89    1.20
  11   4  -2    2.85    1.14
  10  -4  -2    0.10    0.60
 -10  -4   2   -0.21    0.66
 -10  -4   2    0.73    0.75
  10   4  -2   -0.56    0.73
 -10   4   2   -0.28    0.68
   9  -4  -2    9.41    1.19
  -9  -4   2    7.12    1.16
  -9  -4   2   10.63    1.23
   9   4  -2    9.45    1.33
  -9   4   2    9.59    1.32
  -8  -4   2    3.48    0.78
  -8  -4   2    2.71    0.81
   8  -4  -2    4.86    0.88
   8   4  -2    2.85    0.85
  -8   4   2    3.91    0.94
  -7  -4   2   13.14    1.13
  -7  -4   2   14.01    1.24
   7  -4  -2   13.95    1.12
   7   4  -2   14.41    1.32
  -7   4   2    9.93    1.16
   6  -4  -2    0.78    0.43
  -6  -4   2    0.70    0.47
  -6  -4   2    0.97    0.48
  -6   4   2    1.01    0.50
   6   4  -2    2.08    0.64
  -5  -4   2   11.65    0.89
   5  -4  -2   10.36    0.78
  -5  -4   2   10.34    0.86
  -5   4   2   11.38    0.92
   5   4  -2   11.46    0.99
   4  -4  -2    4.79    0.51
  -4  -4   2    4.77    0.60
  -4  -4   2    4.85    0.56
  -4   4   2    4.47    0.60
   4   4  -2    5.33    0.67
   3  -4  -2   56.22    1.92
  -3  -4   2   54.63    1.89
  -3  -4   2   56.63    1.66
  -3   4   2   53.75    1.74
   3   4  -2   55.43    1.82
  -2  -4   2   40.71    1.53
   2  -4  -2   41.46    1.56
  -2  -4   2   41.54    1.10
  -2  -4   2   42.49    1.28
  -2  -4   2   41.35    1.10
  -2   4   2   40.54    1.27
   2   4  -2   40.85    1.33
  -1  -4   2    6.02    0.63
  -1  -4   2    6.71    0.30
   1  -4  -2    6.14    0.58
   1   4  -2    6.98    0.40
  -1   4   2    6.36    0.40
   0  -4  -2   47.88    1.77
   0   4  -2   48.21    1.30
   0   4   2   49.76    1.40
  -1  -4  -2   91.76    2.86
  -1  -4  -2   92.83    2.30
  -1  -4  -2   92.44    2.48
   1   4   2   90.55    2.47
  -2  -4  -2   91.90    3.03
   2  -4   2   95.94    2.34
  -2  -4  -2   94.47    2.58
  -2  -4  -2  100.39    2.76
   2   4   2   95.32    2.72
  -2   4  -2   92.38    2.59
  -3  -4  -2   12.50    0.84
   3  -4   2   11.29    0.68
  -3  -4  -2   12.18    0.89
   3   4   2   12.16    0.91
  -3   4  -2   12.98    0.84
   4  -4   2    3.22    0.50
  -4  -4  -2    3.03    0.60
  -4  -4  -2    3.05    0.57
  -4   4  -2    3.08    0.57
   4   4   2    2.97    0.62
  -5  -4  -2    0.79    0.47
  -5  -4  -2   -0.12    0.40
   5  -4   2    0.99    0.41
  -5   4  -2    1.19    0.49
   5   4   2   -0.37    0.43
  -6  -4  -2   23.26    1.67
   6  -4   2   22.27    1.35
  -6  -4  -2   21.69    1.52
   6   4   2   24.43    1.66
  -6   4  -2   24.11    1.59
   7  -4   2   10.80    1.10
  -7  -4  -2   14.20    1.37
   7   4   2    9.91    1.27
  -7   4  -2    9.26    1.24
   8  -4   2    9.51    1.17
  -8  -4  -2   11.91    1.42
  -8   4  -2   10.23    1.32
   8   4   2    6.49    1.26
  -9  -4  -2    1.92    0.89
   9  -4   2    1.02    0.70
   9   4   2    3.71    1.10
  -9   4  -2    3.54    1.12
  10  -4   2    8.69    1.41
 -10  -4  -2   10.58    1.68
 -10   4  -2   10.58    1.59
  10   4   2   10.83    1.75
 -11  -5   2   -0.10    0.79
  11  -5  -2   -0.28    0.63
  11   5  -2   -0.07    0.93
 -11   5   2   -0.27    0.80
  10  -5  -2   -0.26    0.54
 -10  -5   2    0.16    0.67
 -10  -5   2   -1.05    0.58
  10   5  -2    1.23    0.87
 -10   5   2   -0.11    0.74
  -9  -5   2    3.99    0.91
   9  -5  -2    5.26    0.94
  -9  -5   2    3.50    0.92
  -9   5   2    5.91    1.14
   9   5  -2    4.57    1.08
  -8  -5   2   47.54    2.29
   8  -5  -2   45.14    2.04
  -8  -5   2   50.23    2.29
   8   5  -2   43.62    2.40
  -8   5   2   41.50    2.30
  -7  -5   2    6.98    0.93
   7  -5  -2    6.82    0.86
  -7  -5   2    7.18    0.95
  -7   5   2    8.78    1.04
   7   5  -2    7.20    1.12
   6  -5  -2   97.45    2.91
  -6  -5   2  101.14    3.16
  -6  -5   2   96.16    3.24
   6   5  -2   99.86    3.39
  -6   5   2   87.96    3.16
  -5  -5   2   16.29    1.00
  -5  -5   2   15.73    1.13
   5  -5  -2   15.39    0.85
  -5   5   2   18.61    1.11
   5   5  -2   16.14    1.14
  -4  -5   2    1.46    0.46
  -4  -5   2    1.74    0.37
   4  -5  -2    1.84    0.29
   4   5  -2    1.11    0.40
  -4   5   2    1.16    0.37
  -3  -5   2   65.53    1.95
  -3  -5   2   61.53    2.23
   3  -5  -2   67.32    2.31
  -3  -5   2   64.56    1.71
  -3   5   2   64.63    1.93
   3   5  -2   63.67    2.03
   2  -5  -2   28.26    1.36
  -2  -5   2   26.72    0.84
  -2  -5   2   26.69    1.33
  -2   5   2   27.99    0.97
   2   5  -2   27.39    1.02
  -1  -5   2   60.32    2.18
   1  -5  -2   65.11    2.22
  -1   5   2   60.54    1.62
   1   5  -2   61.27    1.60
   0  -5   2    1.25    0.43
   0  -5  -2    1.85    0.45
   0   5   2    1.52    0.27
   0   5  -2    1.60    0.24
  -1  -5  -2   54.15    1.55
  -1  -5  -2   55.20    2.11
   1   5   2   53.33    1.66
  -2  -5  -2   44.80    1.94
  -2  -5  -2   44.43    1.39
  -2  -5  -2   43.92    1.55
  -2   5  -2   45.49    1.48
   2   5   2   47.75    1.65
  -3  -5  -2   36.25    1.56
   3  -5   2   38.40    1.11
  -3  -5  -2   40.58    1.92
  -3  -5  -2   36.18    1.41
   3   5   2   36.89    1.60
  -3   5  -2   39.38    1.50
  -4  -5  -2    5.53    0.77
   4  -5   2    6.09    0.55
  -4  -5  -2    6.31    0.95
  -4  -5  -2    4.86    0.68
  -4   5  -2    6.83    0.73
   4   5   2    6.53    0.82
  -5  -5  -2    9.10    1.00
   5  -5   2    6.86    0.71
  -5  -5  -2    7.11    0.86
  -5   5  -2    7.06    0.89
   5   5   2    7.85    1.04
  -6  -5  -2   22.20    1.63
   6  -5   2   24.70    1.37
  -6  -5  -2   28.75    1.64
   6   5   2   25.38    1.72
  -6   5  -2   26.03    1.61
  -7  -5  -2   23.79    1.67
  -7  -5  -2   22.95    1.80
   7  -5   2   25.18    1.50
   7   5   2   26.15    1.85
  -7   5  -2   27.13    1.80
   8  -5   2    1.66    0.62
  -8  -5  -2    2.04    0.75
  -8  -5  -2    1.85    0.83
   8   5   2    1.08    0.81
  -8   5  -2    3.82    0.95
  -9  -5  -2    1.49    0.95
  -9  -5  -2    0.98    0.80
   9  -5   2    1.74    0.72
  -9   5  -2    0.80    0.79
   9   5   2    0.53    0.81
 -10  -5  -2    5.22    1.27
  10  -5   2    5.97    1.13
  10   5   2    6.31    1.46
 -10   5  -2    5.97    1.38
 -11  -6   2   -0.12    0.77
  11  -6  -2    0.80    0.69
 -11   6   2   -0.46    0.80
  11   6  -2    0.83    0.98
  10  -6  -2    5.91    0.96
 -10  -6   2    5.60    1.12
 -10  -6   2    3.89    1.03
  10   6  -2    4.14    1.17
 -10   6   2    4.92    1.18
   9  -6  -2    0.79    0.54
  -9  -6   2   -0.22    0.61
  -9  -6   2    0.06    0.62
   9   6  -2    1.72    0.87
  -9   6   2    0.82    0.74
  -8  -6   2    3.21    0.83
   8  -6  -2    1.97    0.55
  -8  -6   2    2.95    0.77
  -8   6   2    3.34    0.90
   8   6  -2    2.18    0.85
  -7  -6   2   22.26    1.41
   7  -6  -2   21.22    1.17
  -7  -6   2   21.38    1.55
  -7   6   2   20.16    1.48
   7   6  -2   20.78    1.61
   6  -6  -2   12.29    0.78
  -6  -6   2   12.55    1.20
  -6  -6   2   11.68    0.99
  -6   6   2   10.64    1.04
   6   6  -2   11.50    1.12
  -5  -6   2    2.14    0.59
  -5  -6   2    2.57    0.47
   5   6  -2    3.03    0.65
  -5   6   2    4.12    0.65
  -4  -6   2   44.94    1.39
  -4  -6   2   45.99    1.96
   4   6  -2   43.26    1.76
  -4   6   2   45.11    1.66
   3  -6  -2    1.61    0.53
  -3  -6   2    0.96    0.25
  -3  -6   2    0.77    0.43
  -3   6   2    0.97    0.30
   3   6  -2    1.43    0.38
   2  -6  -2   43.80    1.86
  -2  -6   2   42.50    1.84
  -2   6   2   40.39    1.26
   2   6  -2   41.27    1.34
   1  -6  -2    2.45    0.60
  -1  -6   2    3.09    0.63
   1   6  -2    2.23    0.28
  -1   6   2    2.28    0.29
   0  -6   2   17.82    1.21
   0  -6  -2   20.26    1.26
   0   6   2   17.97    0.73
   0   6  -2   18.65    0.59
  -1  -6  -2   11.96    1.07
   1   6   2   14.13    0.72
  -2  -6  -2   19.61    1.34
  -2  -6  -2   17.91    0.84
   2   6   2   18.79    0.99
  -2   6  -2   16.07    0.80
  -3  -6  -2   16.96    0.97
  -3  -6  -2   13.51    1.23
  -3  -6  -2   15.84    0.80
   3   6   2   16.41    1.04
  -3   6  -2   13.95    0.88
  -4  -6  -2    0.07    0.37
  -4  -6  -2    0.50    0.55
  -4  -6  -2    0.05    0.31
   4  -6   2    0.33    0.15
   4  -6   2    0.16    0.15
   4   6   2   -0.23    0.38
  -4   6  -2    0.04    0.32
  -5  -6  -2    2.65    0.67
  -5  -6  -2    2.38    0.60
  -5  -6  -2    3.50    0.90
   5  -6   2    2.65    0.44
   5   6   2    3.43    0.78
  -5   6  -2    2.61    0.63
   6  -6   2   18.37    1.06
  -6  -6  -2   20.59    1.36
  -6  -6  -2   17.17    1.62
  -6  -6  -2   17.68    1.45
  -6   6  -2   16.56    1.31
   6   6   2   16.47    1.49
   7  -6   2   13.53    1.05
  -7  -6  -2   16.17    1.51
  -7  -6  -2   14.62    1.61
  -7  -6  -2   15.68    1.34
   7   6   2   11.25    1.39
  -7   6  -2   14.89    1.42
  -8  -6  -2    1.54    0.90
  -8  -6  -2    0.58    0.69
  -8  -6  -2   -0.60    0.53
   8  -6   2    1.05    0.58
  -8   6  -2    0.19    0.65
   8   6   2    0.09    0.75
   9  -6   2    7.58    1.09
  -9  -6  -2    6.05    1.33
  -9  -6  -2    7.44    1.38
  -9  -6  -2    7.53    1.27
   9   6   2    5.13    1.27
  -9   6  -2    6.02    1.33
 -10  -7   2   -0.24    0.65
 -10  -7   2    0.46    0.75
  10   7  -2    0.94    0.95
 -10   7   2    1.16    0.88
  -9  -7   2   11.20    1.39
  -9  -7   2    9.05    1.20
  -9   7   2   13.59    1.54
   9   7  -2   13.29    1.56
  -8  -7   2    8.17    1.04
  -8  -7   2   11.00    1.33
  -8   7   2    9.66    1.26
   8   7  -2   10.73    1.34
  -7  -7   2    1.71    0.60
  -7  -7   2    1.44    0.72
  -7   7   2    2.76    0.74
   7   7  -2    3.44    0.89
  -6  -7   2    8.05    1.07
  -6  -7   2    8.56    0.78
   6   7  -2    7.11    0.97
  -6   7   2    9.20    1.00
  -5  -7   2   37.10    1.29
  -5  -7   2   38.82    1.97
  -5   7   2   37.29    1.66
   5   7  -2   39.14    1.83
  -4  -7   2    5.77    0.88
  -4  -7   2    5.38    0.55
  -4   7   2    5.44    0.63
   4   7  -2    5.87    0.73
   3  -7  -2   11.24    1.10
  -3  -7   2   12.17    1.11
  -3   7   2   11.53    0.69
   3   7  -2   10.25    0.75
   2  -7  -2   13.16    1.10
  -2  -7   2   13.31    1.13
  -2   7   2   13.84    0.64
   2   7  -2   13.02    0.69
  -1  -7   2    6.75    0.91
   1  -7  -2    3.87    0.72
  -1   7   2    6.22    0.40
   1   7  -2    5.79    0.37
   0  -7   2   -0.40    0.40
   0  -7  -2   -0.11    0.41
   0   7  -2    0.32    0.13
   0   7   2    0.17    0.19
  -1  -7  -2   13.85    1.20
  -1   7  -2   14.25    0.60
   1   7   2   12.98    0.74
  -2  -7  -2   41.77    2.10
  -2  -7  -2   39.87    1.20
  -2   7  -2   41.37    1.37
   2   7   2   40.20    1.56
  -3  -7  -2   20.00    1.00
  -3  -7  -2   21.26    1.52
  -3  -7  -2   19.98    0.63
   3   7   2   19.17    1.15
  -3   7  -2   19.64    1.03
  -4  -7  -2    3.36    0.53
  -4  -7  -2    3.96    0.87
  -4  -7  -2    3.74    0.60
  -4   7  -2    3.72    0.63
   4   7   2    3.20    0.66
  -5  -7  -2   14.33    1.52
  -5  -7  -2   16.96    1.07
  -5  -7  -2   15.97    1.23
  -5   7  -2   16.49    1.20
   5   7   2   14.27    1.31
  -6  -7  -2    1.06    0.53
  -6  -7  -2    0.72    0.54
  -6  -7  -2    0.14    0.62
  -6   7  -2    1.37    0.63
   6   7   2    1.29    0.69
  -7  -7  -2    3.01    0.82
  -7  -7  -2    4.28    1.06
  -7  -7  -2    1.35    0.63
   7   7   2    2.88    0.90
  -7   7  -2    2.16    0.79
  -8  -7  -2    1.39    0.77
  -8  -7  -2    0.01    0.75
  -8  -7  -2    2.82    0.84
   8   7   2    1.93    0.96
  -8   7  -2    1.12    0.78
  -9  -7  -2    0.51    0.77
  -9  -7  -2    0.97    0.97
  -9  -7  -2    0.88    0.76
   9   7   2    0.82    0.90
  -9   7  -2    0.74    0.88
 -10  -8   2    0.20    0.74
 -10  -8   2    0.77    0.80
  10   8  -2    3.18    1.13
 -10   8   2    1.24    0.94
  -9  -8   2    1.25    0.77
  -9  -8   2    1.75    0.70
  -9   8   2    2.11    0.91
   9   8  -2    1.49    0.88
  -8  -8   2   20.21    1.73
  -8  -8   2   18.86    1.30
  -8   8   2   21.02    1.68
   8   8  -2   21.17    1.75
  -7  -8   2    2.24    0.54
  -7  -8   2    2.88    0.82
  -7   8   2    1.61    0.68
   7   8  -2    2.07    0.79
  -6  -8   2    0.03    0.28
  -6  -8   2    0.32    0.61
  -6   8   2    0.45    0.50
   6   8  -2    0.68    0.55
  -5  -8   2    0.63    0.34
  -5  -8   2   -0.77    0.43
  -5  -8   2    0.12    0.29
  -5   8   2   -0.28    0.41
   5   8  -2    0.03    0.45
  -4  -8   2   10.46    1.19
   4   8  -2    9.23    0.88
  -4   8   2   10.75    0.81
   3  -8  -2   22.05    1.58
  -3  -8   2   24.62    1.62
   3   8  -2   22.35    1.10
  -3   8   2   22.75    1.01
   2  -8  -2    6.69    0.99
  -2  -8   2    7.86    1.03
  -2   8   2    7.70    0.51
   2   8  -2    7.29    0.56
  -1  -8   2   14.65    1.24
   1  -8  -2   13.37    1.22
  -1   8   2   12.44    0.59
   1   8  -2   13.35    0.57
   0  -8  -2   15.82    1.38
   0  -8   2   13.68    1.29
   0   8   2   16.32    0.72
  -1  -8  -2    3.67    0.81
  -1   8  -2    3.22    0.33
   1   8   2    3.66    0.48
  -2  -8  -2    3.08    0.76
  -2   8  -2    3.95    0.46
   2   8   2    4.81    0.63
  -3  -8  -2    5.45    0.48
  -3  -8  -2    4.19    0.90
  -3   8  -2    6.43    0.64
   3   8   2    4.45    0.72
  -4  -8  -2    7.09    1.09
  -4  -8  -2    6.34    0.70
   4   8   2    8.24    0.95
  -4   8  -2    7.00    0.78
  -5  -8  -2   10.88    0.78
  -5  -8  -2   10.42    1.39
  -5  -8  -2   11.22    1.01
  -5   8  -2   10.24    1.01
   5   8   2   10.83    1.19
  -6  -8  -2    1.23    0.58
  -6  -8  -2    1.62    0.52
  -6  -8  -2    2.52    0.85
  -6   8  -2    1.60    0.65
   6   8   2    1.75    0.78
  -7  -8  -2    2.48    0.91
  -7  -8  -2    1.47    0.66
  -7  -8  -2    2.08    0.63
   7   8   2    1.93    0.86
  -7   8  -2    1.56    0.74
  -8  -8  -2    5.48    1.31
  -8  -8  -2    6.88    1.05
  -8  -8  -2    6.88    1.21
   8   8   2    7.84    1.42
  -8   8  -2    4.35    1.05
  -9  -8  -2    1.82    0.91
  -9  -8  -2    1.60    0.97
  -9  -8  -2    1.50    0.76
  -9   8  -2   -0.32    0.79
   9   8   2    2.99    1.20
  -9  -9   2    9.80    1.51
  -9  -9   2    9.66    1.29
   9   9  -2    7.38    1.40
  -9   9   2    8.48    1.39
  -8  -9   2    3.83    1.04
  -8  -9   2    2.94    0.72
   8   9  -2    1.66    0.90
  -8   9   2    2.88    0.92
  -7  -9   2    4.40    0.73
  -7  -9   2    4.99    1.07
   7   9  -2    6.32    1.10
  -7   9   2    3.83    0.87
  -6  -9   2    3.78    0.56
  -6  -9   2    3.02    0.53
  -6  -9   2    4.22    0.99
   6   9  -2    4.61    0.91
  -6   9   2    4.73    0.83
  -5  -9   2   22.04    0.77
  -5  -9   2   25.07    1.82
  -5  -9   2   20.84    0.76
   5   9  -2   21.75    1.44
  -5   9   2   24.13    1.33
  -4  -9   2    0.95    0.69
  -4   9   2    1.64    0.47
   4   9  -2    1.65    0.54
   3  -9  -2    7.30    1.16
  -3  -9   2    4.59    0.98
  -3   9   2    4.57    0.58
   3   9  -2    4.72    0.65
  -2  -9   2   21.37    1.64
   2  -9  -2   22.26    1.70
   2   9  -2   22.42    0.98
  -1  -9   2   19.71    1.56
   1  -9  -2   19.01    1.60
  -1   9   2   21.11    0.88
   0  -9  -2    6.23    1.10
   0  -9   2    7.64    1.08
   0   9   2    6.19    0.50
  -1  -9  -2   12.10    1.35
   1   9   2   11.54    0.75
  -2  -9  -2    5.91    1.08
   2   9   2    6.96    0.72
  -3  -9  -2   10.25    1.25
   3   9   2    9.67    0.96
  -3   9  -2   11.06    0.88
  -4  -9  -2   14.48    0.78
  -4  -9  -2   11.95    1.47
   4   9   2   13.84    1.19
  -4   9  -2   13.70    1.02
  -5  -9  -2    3.12    0.97
  -5  -9  -2    1.14    0.45
  -5   9  -2    1.77    0.58
   5   9   2   -0.26    0.52
  -6  -9  -2    0.79    0.50
  -6  -9  -2    0.60    0.74
  -6   9  -2    0.86    0.55
   6   9   2    0.05    0.60
  -7  -9  -2    4.70    0.86
  -7  -9  -2    3.74    1.17
  -7   9  -2    5.64    1.04
   7   9   2    6.33    1.23
  -8  -9  -2    0.36    0.62
  -8  -9  -2    1.52    0.96
  -8   9  -2    0.39    0.69
   8   9   2   -0.30    0.86
  -9 -10   2    9.90    1.19
  -9 -10   2    7.03    1.39
   9  10  -2    7.56    1.45
  -8 -10   2    1.13    0.56
  -8 -10   2    0.42    0.80
  -8 -10   2    0.92    0.51
   8  10  -2    1.98    0.95
  -7 -10   2    0.25    0.36
  -7 -10   2    0.17    0.34
  -7 -10   2    0.22    0.75
   7  10  -2    0.03    0.68
  -6 -10   2    8.70    1.42
   6  10  -2    8.13    1.12
  -5 -10   2    3.28    0.99
   5  10  -2    4.28    0.83
  -4 -10   2   16.15    1.61
   4  10  -2   19.99    1.31
   3 -10  -2    3.72    0.97
  -3 -10   2    3.50    0.92
   2 -10  -2    2.14    0.80
  -2 -10   2    1.03    0.80
   1 -10  -2   40.46    2.36
  -1 -10   2   37.41    2.30
   0 -10  -2   17.43    1.67
   0 -10   2   14.58    1.55
  -1 -10  -2    4.21    1.00
  -2 -10  -2    2.80    0.86
  -3 -10  -2   12.17    1.50
   3  10   2   13.89    1.10
  -4 -10  -2    8.91    1.29
   4  10   2   10.33    1.11
  -5 -10  -2    4.15    1.05
  -5 -10  -2    3.46    0.48
   5  10   2    5.22    1.00
  -6 -10  -2    1.21    0.46
  -6 -10  -2    0.43    0.77
   6  10   2    2.22    0.86
  -7 -10  -2    2.30    0.99
  -7 -10  -2    1.16    0.55
   7  10   2    2.60    0.98
  -8 -11   2    2.17    1.01
  -8 -11   2    1.48    0.42
  -8 -11   2    1.44    0.38
   8  11  -2    2.04    0.97
  -7 -11   2   -0.01    0.81
   7  11  -2    0.37    0.79
  -6 -11   2    0.72    0.79
  -5 -11   2    6.55    1.32
  -4 -11   2   15.34    1.66
  -3 -11   2    4.33    1.07
   3 -11  -2    6.36    1.27
   2 -11  -2    5.44    1.21
  -2 -11   2    3.69    1.05
  -1 -11   2   22.74    1.95
   1 -11  -2   22.04    1.91
   0 -11  -2    8.24    1.33
   0 -11   2    9.71    1.42
  -1 -11  -2    0.35    0.72
  -2 -11  -2    5.07    1.10
  -3 -11  -2    0.53    0.70
  -4 -11  -2    2.89    1.01
  -5 -11  -2    0.83    0.82
  -6 -11  -2    0.67    0.89
   6  11   2    0.10    0.74
  -7 -11  -2    0.47    0.87
  -7 -11  -2    0.75    0.41
   7  11   2    1.30    0.84
  -7 -12   2    0.48    0.94
  -6 -12   2    0.24    0.91
  -5 -12   2    2.43    1.02
  -4 -12   2    4.76    1.18
  -3 -12   2   -0.18    0.77
   3 -12  -2   -0.21    0.74
  -2 -12   2    2.85    1.04
   2 -12  -2    1.87    0.99
   1 -12  -2    3.01    1.01
  -1 -12   2    2.99    1.07
   0 -12  -2    4.90    1.25
   0 -12   2    6.44    1.32
  -1 -12  -2    3.86    1.13
  -2 -12  -2    1.12    0.88
  -3 -12  -2    4.96    1.21
  -4 -12  -2    0.94    0.91
  -5 -12  -2    0.70    0.85
  -6 -12  -2   -0.41    0.83
  -6 -13   2   11.07    1.80
  -5 -13   2    0.08    0.85
  -4 -13   2    6.49    1.45
  -3 -13   2   12.48    1.82
   3 -13  -2   17.69    2.04
  -2 -13   2    3.65    1.20
   2 -13  -2    3.69    1.23
  -1 -13   2    5.54    1.37
   1 -13  -2    5.61    1.39
   0 -13  -2    9.87    1.72
  -1 -13  -2    4.04    1.22
  -2 -13  -2    9.57    1.64
  -3 -13  -2    3.49    1.19
  -4 -13  -2    4.10    1.34
  -5 -13  -2    1.46    0.95
  -4 -14   2    3.76    1.34
  -3 -14   2    3.69    1.22
   2 -14  -2    2.11    1.08
  -2 -14   2    1.41    1.07
   1 -14  -2    3.96    1.33
  -1 -14   2    3.22    1.25
   0 -14  -2    5.54    1.51
  -1 -14  -2    0.87    0.92
  -2 -14  -2    0.66    0.88
  -3 -14  -2   -0.15    0.91
  12   0  -3   10.36    1.70
 -12   0   3   11.03    1.73
  11   0  -3    3.26    1.08
 -11   0   3    2.73    1.02
  10   0  -3   -0.31    0.64
 -10   0   3    0.60    0.68
   9   0  -3   17.49    1.59
  -9   0   3   16.76    1.55
  -8   0   3    0.80    0.59
   8   0  -3    0.76    0.65
  -7   0   3    1.46    0.59
   7   0  -3    2.20    0.67
   6   0  -3    8.23    0.95
  -6   0   3    8.68    0.94
  -5   0   3  197.74    5.27
   5   0  -3  195.59    5.24
  -4   0   3   20.53    1.10
   4   0  -3   20.65    1.12
   3   0  -3   18.07    0.95
  -3   0   3   19.24    0.95
  -2   0   3  197.87    4.84
  -2   0   3  205.41    4.98
   2   0  -3  197.68    4.86
   1   0  -3   39.90    1.33
   1   0  -3   40.28    1.37
  -1   0   3   38.12    1.31
  -1   0   3   36.93    1.35
   0   0  -3    2.57    0.42
   0   0   3    3.66    0.51
   0   0   3    3.17    0.45
  -1   0  -3  141.53    3.67
  -1   0  -3  139.76    3.78
   1   0   3  144.87    3.69
   1   0   3  141.63    3.78
   2   0   3    3.31    0.53
  -2   0  -3    3.85    0.55
  -2   0  -3    5.42    0.63
  -3   0  -3   18.03    1.16
   3   0   3   20.04    1.13
  -3   0  -3   20.14    1.14
   4   0   3  111.19    3.47
  -4   0  -3  110.20    3.46
   5   0   3    2.30    0.64
  -5   0  -3    3.69    0.73
   6   0   3    0.74    0.57
  -6   0  -3    0.07    0.53
  -7   0  -3   15.34    1.47
   7   0   3   16.38    1.51
  -8   0  -3    6.38    1.19
   8   0   3    9.48    1.32
   9   0   3    8.08    1.43
  -9   0  -3    7.85    1.38
  10   0   3   -0.25    0.82
 -10   0  -3   -0.28    0.94
 -12  -1   3    4.46    1.31
  12  -1  -3    4.03    1.23
 -12   1   3    3.99    1.25
  12   1  -3    5.96    1.46
 -11  -1   3    0.63    0.90
  11  -1  -3    1.13    0.88
  11   1  -3    2.87    1.11
 -11   1   3    0.50    0.86
  10  -1  -3    7.24    1.26
 -10  -1   3    6.74    1.25
  10   1  -3    7.40    1.33
 -10   1   3    5.05    1.12
   9  -1  -3    7.02    1.13
  -9  -1   3    7.08    1.24
   9   1  -3    4.57    1.00
  -9   1   3    5.66    1.11
  -8  -1   3    7.37    1.11
   8  -1  -3    7.81    1.13
  -8   1   3    7.25    1.09
   8   1  -3    6.38    1.05
  -7  -1   3   12.29    1.18
   7  -1  -3   13.47    1.18
   7   1  -3   13.09    1.23
  -7   1   3   15.96    1.32
  -6  -1   3    1.34    0.53
   6  -1  -3    1.28    0.53
  -6   1   3    0.93    0.49
   6   1  -3    1.16    0.50
  -5  -1   3   33.39    1.59
   5  -1  -3   30.91    1.51
  -5   1   3   37.29    1.62
   5   1  -3   31.92    1.56
  -4  -1   3   13.25    0.89
   4  -1  -3   12.21    0.89
  -4  -1   3   12.82    0.53
   4   1  -3   12.02    0.88
  -4   1   3   12.44    0.89
   3  -1  -3   25.05    1.12
  -3  -1   3   26.28    0.73
  -3  -1   3   30.14    1.20
  -3   1   3   26.35    1.14
  -2  -1   3   28.33    1.09
  -2  -1   3   28.99    1.15
   2  -1  -3   28.29    1.11
   2  -1  -3   29.89    0.86
   2   1  -3   27.03    1.11
  -2   1   3   27.80    1.11
   1  -1  -3  375.72    8.71
  -1  -1   3  378.07    8.72
  -1  -1   3  360.89    8.47
   1   1  -3  382.69    8.53
   1   1  -3  375.80    8.71
  -1   1   3  376.89    8.52
   0  -1  -3  551.83   12.55
   0  -1   3  557.32   12.23
   0  -1  -3  557.43   12.25
   0  -1   3  539.76   12.52
   0   1  -3  542.82   12.51
   0   1   3  547.86   12.26
  -1  -1  -3   11.81    0.75
   1  -1   3    9.23    0.65
  -1  -1  -3   10.11    0.69
  -1   1  -3   11.70    0.76
   1   1   3   10.71    0.71
  -1   1  -3   10.56    0.68
  -2  -1  -3   82.47    2.57
  -2  -1  -3   84.53    2.69
   2  -1   3   82.86    2.51
  -2   1  -3   91.38    2.71
   2   1   3   86.70    2.61
  -2   1  -3   86.97    2.59
  -3  -1  -3   11.35    0.91
   3  -1   3   11.20    0.89
  -3  -1  -3   12.67    0.99
   3   1   3   12.58    0.92
  -3   1  -3   12.04    0.91
   4  -1   3   54.75    2.18
  -4  -1  -3   57.98    2.34
  -4  -1  -3   59.29    2.24
   4   1   3   54.17    2.21
  -4   1  -3   58.20    2.23
   5  -1   3   22.37    1.39
  -5  -1  -3   21.29    1.40
   5   1   3   22.32    1.45
  -5   1  -3   20.01    1.37
  -6  -1  -3   18.70    1.45
   6  -1   3   19.75    1.49
  -6   1  -3   20.00    1.48
   6   1   3   15.81    1.40
   7  -1   3    0.01    0.57
  -7  -1  -3    0.02    0.62
  -7   1  -3    0.94    0.67
   7   1   3    0.25    0.60
   8  -1   3   14.30    1.49
  -8  -1  -3   10.20    1.38
   8   1   3   10.31    1.40
  -8   1  -3   12.76    1.51
  -9  -1  -3   -0.23    0.69
   9  -1   3    1.44    0.80
   9   1   3    0.35    0.82
  -9   1  -3    0.20    0.73
  10  -1   3    1.81    1.04
 -10  -1  -3    2.08    1.09
 -10   1  -3    2.75    1.08
  10   1   3    2.95    1.11
  12  -2  -3    0.33    0.90
 -12  -2   3    0.12    0.93
 -12   2   3   -0.39    0.86
  12   2  -3    1.52    1.08
 -11  -2   3    2.51    1.01
  11  -2  -3    3.20    1.04
  11   2  -3    1.94    0.95
 -11   2   3    3.11    1.09
 -10  -2   3    8.68    1.41
  10  -2  -3    8.33    1.36
  10   2  -3    6.55    1.26
 -10   2   3    7.55    1.32
   9  -2  -3   11.58    1.35
  -9  -2   3   11.01    1.39
  -9   2   3   10.77    1.39
   9   2  -3    8.60    1.35
   8  -2  -3    0.73    0.61
  -8  -2   3    1.15    0.67
   8   2  -3    1.36    0.71
  -8   2   3    1.53    0.69
   7  -2  -3   13.24    1.20
  -7  -2   3   16.97    1.30
  -7   2   3   11.85    1.17
   7   2  -3   14.82    1.29
   6  -2  -3    2.71    0.60
  -6  -2   3    3.85    0.55
  -6  -2   3    5.84    0.83
  -6   2   3    3.40    0.67
   6   2  -3    5.49    0.82
  -5  -2   3    6.21    0.73
   5  -2  -3    6.57    0.75
  -5  -2   3    5.53    0.52
  -5   2   3    5.55    0.73
   5   2  -3    6.96    0.79
  -4  -2   3   73.26    2.43
  -4  -2   3   78.43    2.09
   4  -2  -3   81.47    2.48
   4   2  -3   80.12    2.53
  -4   2   3   80.78    2.51
   3  -2  -3   27.02    1.13
   3  -2  -3   26.25    0.93
  -3  -2   3   25.17    1.10
  -3  -2   3   26.00    0.89
  -3   2   3   27.66    1.15
   2  -2  -3  158.63    3.87
  -2  -2   3  158.38    3.99
   2  -2  -3  155.00    3.75
  -2  -2   3  150.53    3.83
   2   2  -3  152.68    3.90
  -2   2   3  158.54    3.90
  -1  -2   3  168.33    4.15
   1  -2  -3  172.30    4.25
   1  -2  -3  177.92    4.34
  -1  -2   3  176.26    4.31
  -1   2   3  170.28    4.22
   1   2  -3  179.32    4.24
   0  -2  -3    5.74    0.54
   0  -2   3    5.38    0.48
   0  -2   3    5.57    0.52
   0  -2  -3    5.52    0.50
   0   2   3    5.56    0.51
  -1  -2  -3   92.63    2.65
   1  -2   3   87.26    2.46
  -1  -2  -3   87.96    2.54
   1   2   3   93.66    2.60
  -1   2  -3   89.03    2.53
   2  -2   3   36.00    1.41
  -2  -2  -3   37.28    1.57
  -2  -2  -3   41.17    1.52
  -2   2  -3   35.34    1.43
   2   2   3   38.24    1.51
  -3  -2  -3   39.96    1.69
   3  -2   3   42.12    1.64
  -3  -2  -3   39.46    1.76
   3   2   3   43.06    1.77
  -3   2  -3   41.65    1.70
  -4  -2  -3   22.37    1.32
  -4  -2  -3   21.76    1.40
   4  -2   3   21.44    1.26
  -4   2  -3   23.23    1.35
   4   2   3   22.49    1.36
   5  -2   3   26.42    1.49
  -5  -2  -3   25.28    1.63
  -5  -2  -3   21.49    1.45
   5   2   3   23.51    1.52
  -5   2  -3   25.21    1.50
  -6  -2  -3    6.91    1.03
  -6  -2  -3    8.52    1.19
   6  -2   3   10.09    1.07
  -6   2  -3   10.95    1.16
   6   2   3    8.94    1.14
  -7  -2  -3    1.53    0.71
   7  -2   3    2.40    0.76
  -7   2  -3    1.78    0.78
   7   2   3    1.26    0.70
   8  -2   3   13.03    1.42
  -8  -2  -3   14.96    1.61
   8   2   3   14.52    1.58
  -8   2  -3   11.53    1.46
  -9  -2  -3    0.24    0.77
   9  -2   3    0.11    0.70
  -9   2  -3   -1.12    0.62
   9   2   3    0.94    0.92
  10  -2   3    1.91    0.90
 -10  -2  -3    2.37    1.11
  10   2   3    0.75    0.99
 -10   2  -3    1.26    0.93
 -11  -3   3    0.73    0.89
  11  -3  -3    1.32    0.87
  11   3  -3    1.64    0.96
 -11   3   3    2.99    1.09
  10  -3  -3    1.65    0.80
 -10  -3   3    2.77    0.97
 -10   3   3    2.54    0.90
  10   3  -3    0.66    0.81
   9  -3  -3    4.71    0.98
  -9  -3   3    7.14    1.17
  -9  -3   3    4.28    0.80
  -9   3   3    5.70    1.14
   9   3  -3    4.81    1.08
  -8  -3   3   -0.10    0.48
   8  -3  -3    1.14    0.63
  -8  -3   3    1.67    0.71
   8   3  -3    0.64    0.63
  -8   3   3    1.40    0.68
  -7  -3   3    5.37    0.72
   7  -3  -3    4.66    0.81
  -7  -3   3    5.53    0.87
   7   3  -3    3.75    0.83
  -7   3   3    4.00    0.85
  -6  -3   3   20.90    1.35
  -6  -3   3   20.95    1.10
   6  -3  -3   23.86    1.31
   6   3  -3   23.92    1.46
  -6   3   3   21.23    1.36
  -5  -3   3   56.50    2.15
   5  -3  -3   61.98    2.15
  -5  -3   3   61.98    1.97
   5   3  -3   64.59    2.33
  -5   3   3   60.25    2.22
   4  -3  -3    2.58    0.48
  -4  -3   3    2.71    0.50
  -4  -3   3    2.40    0.40
   4   3  -3    2.98    0.54
  -4   3   3    2.41    0.50
  -3  -3   3   25.64    1.02
   3  -3  -3   25.04    1.05
  -3  -3   3   24.83    1.06
  -3  -3   3   25.60    1.16
   3  -3  -3   25.12    1.04
   3   3  -3   23.84    1.12
  -3   3   3   25.33    1.10
  -2  -3   3   93.13    2.56
  -2  -3   3   92.27    2.42
   2  -3  -3   93.12    2.55
  -2  -3   3   89.59    2.52
   2   3  -3   90.79    2.53
  -2   3   3   93.46    2.52
   1  -3  -3   22.31    0.84
  -1  -3   3   20.45    0.78
  -1  -3   3   19.48    0.85
   1  -3  -3   21.75    1.00
   1   3  -3   21.00    0.87
  -1   3   3   21.52    0.89
   0  -3   3   40.35    1.20
   0  -3   3   36.55    1.27
   0  -3  -3   37.86    1.27
   0  -3  -3   38.00    1.35
   0   3  -3   39.81    1.30
   0   3   3   38.09    1.33
  -1  -3  -3   42.97    1.53
  -1  -3  -3   40.53    1.42
   1  -3   3   40.36    1.32
   1   3   3   41.27    1.50
  -2  -3  -3   72.73    2.23
  -2  -3  -3   69.39    2.32
   2  -3   3   71.42    2.11
   2   3   3   63.62    2.23
  -2   3  -3   71.31    2.21
  -3  -3  -3    5.48    0.73
   3  -3   3    6.29    0.64
  -3  -3  -3    6.20    0.69
   3   3   3    4.62    0.68
  -3   3  -3    4.97    0.66
  -4  -3  -3    5.73    0.75
   4  -3   3    6.17    0.74
  -4  -3  -3    7.05    0.85
   4   3   3    4.43    0.76
  -4   3  -3    4.61    0.73
  -5  -3  -3    9.61    1.04
   5  -3   3    9.21    0.94
  -5  -3  -3    9.49    1.08
  -5   3  -3    8.10    0.96
   5   3   3    8.84    1.04
  -6  -3  -3    8.95    1.24
  -6  -3  -3    7.08    1.07
   6  -3   3    4.83    0.86
  -6   3  -3    7.42    1.04
   6   3   3    6.09    1.03
   7  -3   3   25.03    1.69
  -7  -3  -3   21.21    1.87
  -7  -3  -3   25.13    1.77
  -7   3  -3   23.49    1.78
   7   3   3   24.31    1.81
   8  -3   3    1.97    0.78
  -8  -3  -3    2.65    0.87
   8   3   3    1.72    0.86
  -8   3  -3    1.03    0.82
   9  -3   3   16.21    1.63
  -9  -3  -3   17.53    1.86
   9   3   3   15.89    1.85
  -9   3  -3   16.28    1.75
 -10  -3  -3   -0.15    0.88
  10  -3   3    1.71    0.91
  10   3   3    1.23    0.98
 -10   3  -3   -0.06    0.91
 -11  -4   3    4.95    1.20
  11  -4  -3    4.47    1.08
  11   4  -3    3.64    1.21
 -11   4   3    5.67    1.34
 -10  -4   3    0.03    0.68
  10  -4  -3    0.90    0.69
 -10   4   3    1.28    0.80
  10   4  -3    0.90    0.84
   9  -4  -3    4.03    0.88
  -9  -4   3    3.17    0.92
  -9  -4   3    2.97    0.77
  -9   4   3    1.80    0.79
   9   4  -3    3.01    0.91
   8  -4  -3   53.86    2.35
  -8  -4   3   52.98    2.21
  -8  -4   3   54.85    2.51
  -8   4   3   49.86    2.52
   8   4  -3   54.05    2.65
  -7  -4   3   19.92    1.25
   7  -4  -3   18.75    1.28
  -7  -4   3   20.93    1.41
   7   4  -3   20.00    1.56
  -7   4   3   20.13    1.49
  -6  -4   3    6.21    0.76
  -6  -4   3    9.48    0.92
   6  -4  -3    7.52    0.78
  -6   4   3    7.15    0.86
   6   4  -3    9.11    1.02
  -5  -4   3    6.63    0.72
   5  -4  -3    6.95    0.70
  -5  -4   3    8.54    0.73
  -5   4   3    7.43    0.77
   5   4  -3    6.99    0.80
  -4  -4   3    7.31    0.67
  -4  -4   3    6.31    0.61
   4  -4  -3    5.74    0.56
   4   4  -3    6.92    0.74
  -4   4   3    6.62    0.65
  -3  -4   3    3.60    0.46
  -3  -4   3    4.91    0.59
  -3  -4   3    5.23    0.58
   3  -4  -3    4.80    0.57
  -3   4   3    4.93    0.56
   3   4  -3    6.51    0.63
  -2  -4   3    3.62    0.35
   2  -4  -3    4.64    0.37
  -2  -4   3    3.36    0.45
  -2  -4   3    4.38    0.57
   2  -4  -3    4.24    0.56
   2   4  -3    4.52    0.47
  -2   4   3    4.93    0.49
  -1  -4   3   15.53    0.52
   1  -4  -3   15.45    0.62
  -1  -4   3   14.90    0.52
   1  -4  -3   14.15    0.92
  -1  -4   3   14.76    0.68
  -1   4   3   15.57    0.76
   1   4  -3   14.83    0.73
   0  -4  -3    9.50    0.62
   0  -4  -3    8.69    0.81
   0  -4  -3    9.66    0.54
   0  -4   3    9.45    0.38
   0  -4   3    9.04    0.37
   0   4  -3    9.44    0.59
   0   4   3    9.73    0.63
  -1  -4  -3   35.91    1.64
  -1  -4  -3   32.72    1.34
  -1  -4  -3   33.35    1.22
   1  -4   3   36.87    1.08
   1   4   3   36.86    1.39
  -2  -4  -3   69.47    2.26
  -2  -4  -3   66.13    2.11
   2  -4   3   67.05    1.93
  -2   4  -3   65.41    2.11
   2   4   3   68.97    2.26
   3  -4   3    8.50    0.68
  -3  -4  -3    8.68    0.79
  -3  -4  -3    8.26    0.85
  -3   4  -3   10.06    0.81
   3   4   3    8.18    0.84
  -4  -4  -3    8.38    0.86
  -4  -4  -3    9.20    0.98
   4  -4   3    8.57    0.78
  -4   4  -3   11.74    0.97
   4   4   3    9.32    0.96
  -5  -4  -3    8.55    1.00
   5  -4   3    8.62    0.90
  -5  -4  -3    6.70    0.99
   5   4   3    8.03    1.07
  -5   4  -3    6.56    0.90
   6  -4   3   16.39    1.27
  -6  -4  -3   18.71    1.58
  -6  -4  -3   16.33    1.39
  -6   4  -3   18.54    1.42
   6   4   3   17.65    1.52
  -7  -4  -3   11.53    1.48
   7  -4   3   14.43    1.30
  -7  -4  -3   14.72    1.46
  -7   4  -3   13.51    1.43
   7   4   3   13.28    1.54
   8  -4   3    4.76    0.94
  -8  -4  -3    2.56    0.99
  -8  -4  -3    5.53    1.14
   8   4   3    5.89    1.21
  -8   4  -3    4.62    1.06
  -9  -4  -3    4.55    1.14
   9  -4   3    5.49    1.13
  -9   4  -3    5.58    1.26
   9   4   3    5.80    1.38
  10  -4   3    0.82    0.86
 -10  -4  -3    0.80    0.99
  10   4   3    1.94    1.09
 -10   4  -3    1.82    1.01
 -11  -5   3    0.53    0.83
  11  -5  -3   -0.19    0.67
 -11   5   3    1.19    0.94
  11   5  -3    0.66    0.94
 -10  -5   3    3.54    0.94
  10  -5  -3    2.15    0.79
  10   5  -3    1.88    0.95
 -10   5   3    2.62    0.98
   9  -5  -3    1.46    0.67
  -9  -5   3    0.32    0.60
  -9  -5   3    1.23    0.70
  -9   5   3    1.24    0.79
   9   5  -3   -0.03    0.65
  -8  -5   3    1.44    0.68
   8  -5  -3    1.92    0.63
  -8  -5   3    2.66    0.71
  -8   5   3    1.63    0.70
   8   5  -3    1.16    0.70
  -7  -5   3   52.03    2.21
   7  -5  -3   48.14    1.99
  -7  -5   3   49.75    2.14
   7   5  -3   48.17    2.33
  -7   5   3   49.09    2.30
  -6  -5   3   10.93    0.96
   6  -5  -3    9.97    0.85
  -6  -5   3   10.50    0.95
  -6   5   3   10.10    1.01
   6   5  -3   10.59    1.04
   5  -5  -3    0.72    0.31
  -5  -5   3    0.99    0.40
  -5  -5   3    0.50    0.38
   5   5  -3    0.27    0.38
  -5   5   3    1.16    0.45
  -4  -5   3   11.63    0.90
  -4  -5   3   10.89    0.81
  -4  -5   3   11.74    0.73
  -4   5   3   11.49    0.83
   4   5  -3   10.87    0.85
   3  -5  -3   45.35    1.23
  -3  -5   3   47.24    1.39
  -3  -5   3   44.80    1.79
   3  -5  -3   47.00    1.24
  -3  -5   3   46.77    1.57
   3  -5  -3   46.27    1.82
   3   5  -3   46.88    1.67
  -3   5   3   48.05    1.62
  -2  -5   3    0.44    0.21
  -2  -5   3    0.35    0.37
   2  -5  -3    0.00    0.34
  -2   5   3   -0.01    0.23
   2   5  -3    0.37    0.26
  -1  -5   3   37.65    1.63
   1  -5  -3   39.82    1.66
  -1   5   3   37.39    1.29
   1   5  -3   37.33    1.25
   0  -5  -3   38.90    1.04
   0  -5  -3   38.59    1.74
   0  -5  -3   40.60    1.05
   0   5  -3   40.27    1.31
   0   5   3   43.61    1.42
  -1  -5  -3    6.85    0.49
  -1  -5  -3    5.69    0.56
  -1  -5  -3    6.33    0.83
   1   5   3    6.34    0.62
  -2  -5  -3   13.23    0.88
  -2  -5  -3   13.94    1.12
   2  -5   3   12.92    0.51
   2  -5   3   14.04    0.53
  -2  -5  -3   12.44    0.75
  -2   5  -3   12.92    0.81
   2   5   3   14.02    0.93
  -3  -5  -3    7.81    0.71
   3  -5   3    5.94    0.49
  -3  -5  -3    6.24    0.75
  -3  -5  -3    6.22    0.96
   3   5   3    7.85    0.81
  -3   5  -3    6.66    0.69
  -4  -5  -3   21.23    1.24
   4  -5   3   22.58    1.06
  -4  -5  -3   20.21    1.35
   4   5   3   24.03    1.42
  -4   5  -3   21.65    1.30
  -5  -5  -3   30.21    1.65
  -5  -5  -3   27.04    1.72
   5  -5   3   29.72    1.41
  -5   5  -3   29.59    1.64
   5   5   3   34.66    1.87
  -6  -5  -3   21.33    1.54
   6  -5   3   23.46    1.38
  -6  -5  -3   26.09    1.78
  -6   5  -3   21.62    1.54
   6   5   3   23.57    1.71
  -7  -5  -3    3.93    0.91
  -7  -5  -3    4.57    1.01
   7  -5   3    3.27    0.75
   7   5   3    5.54    1.12
  -7   5  -3    4.38    0.99
  -8  -5  -3    1.88    0.80
  -8  -5  -3    2.98    0.97
   8  -5   3    1.03    0.63
  -8   5  -3    0.39    0.75
   8   5   3    0.66    0.77
   9  -5   3    0.61    0.68
  -9  -5  -3    2.69    1.01
  -9   5  -3    1.49    0.89
   9   5   3    2.87    1.15
 -11  -6   3    0.20    0.81
  11  -6  -3    0.65    0.65
 -11   6   3    0.83    0.95
  11   6  -3    1.43    1.02
  10  -6  -3    0.52    0.59
 -10  -6   3    0.44    0.69
 -10   6   3    0.88    0.86
  10   6  -3    1.70    0.95
   9  -6  -3    0.03    0.48
  -9  -6   3    1.33    0.66
  -9  -6   3   -0.15    0.60
  -9   6   3    0.58    0.75
   9   6  -3   -0.56    0.67
   8  -6  -3   30.28    1.59
  -8  -6   3   32.23    1.85
  -8  -6   3   32.52    1.84
   8   6  -3   35.27    2.15
  -8   6   3   33.81    2.05
  -7  -6   3    7.72    0.93
   7  -6  -3    9.18    0.84
  -7  -6   3    7.75    0.99
   7   6  -3    6.70    1.10
  -7   6   3    8.33    1.08
   6  -6  -3    7.40    0.66
  -6  -6   3    7.08    0.80
  -6  -6   3    7.33    0.94
  -6   6   3    6.99    0.92
   6   6  -3    8.19    0.96
  -5  -6   3   20.25    1.03
  -5  -6   3   21.59    1.33
   5   6  -3   20.23    1.27
  -5   6   3   21.85    1.24
  -4  -6   3    1.88    0.57
   4  -6  -3    2.79    0.63
  -4  -6   3    1.31    0.37
  -4  -6   3    1.96    0.33
   4   6  -3    2.81    0.56
  -4   6   3    2.01    0.46
  -3  -6   3   28.66    1.46
  -3  -6   3   29.55    1.08
   3  -6  -3   29.36    1.51
   3   6  -3   27.09    1.23
  -3   6   3   28.31    1.19
  -2  -6   3   27.76    1.49
   2  -6  -3   32.04    1.57
   2   6  -3   29.39    1.14
  -2   6   3   30.81    1.14
   1  -6  -3   15.11    1.08
  -1  -6   3   15.44    1.11
   1   6  -3   14.11    0.70
  -1   6   3   14.62    0.76
   0  -6  -3   56.34    2.28
   0   6   3   54.05    1.74
   0   6  -3   57.69    1.66
  -1  -6  -3    0.21    0.21
  -1  -6  -3    0.26    0.37
   1   6   3    0.31    0.30
  -2  -6  -3   30.24    1.32
  -2  -6  -3   32.54    1.12
  -2  -6  -3   31.79    1.75
   2   6   3   31.94    1.43
  -2   6  -3   30.30    1.27
  -3  -6  -3    4.47    0.58
  -3  -6  -3    3.70    0.61
  -3  -6  -3    2.67    0.81
  -3   6  -3    5.13    0.64
   3   6   3    4.63    0.73
   4  -6   3   13.68    0.68
  -4  -6  -3   13.01    0.99
  -4  -6  -3   15.28    1.44
  -4  -6  -3   13.37    1.11
   4   6   3   15.32    1.20
  -4   6  -3   12.39    1.02
  -5  -6  -3    1.34    0.54
  -5  -6  -3    1.40    0.60
  -5  -6  -3    2.72    0.86
   5  -6   3    1.51    0.41
   5   6   3    1.68    0.66
  -5   6  -3    1.11    0.58
  -6  -6  -3   10.93    1.15
  -6  -6  -3    7.20    1.31
   6  -6   3   10.21    0.88
  -6  -6  -3   11.54    1.31
   6   6   3    9.87    1.23
  -6   6  -3   10.97    1.20
  -7  -6  -3    3.32    0.89
  -7  -6  -3    3.82    1.09
   7  -6   3    3.27    0.66
  -7  -6  -3    2.56    0.84
  -7   6  -3    3.28    0.90
   7   6   3    2.99    0.96
  -8  -6  -3    0.64    0.75
   8  -6   3    0.61    0.54
  -8  -6  -3   -0.36    0.77
  -8  -6  -3    1.27    0.74
  -8   6  -3    0.41    0.66
   8   6   3    2.12    0.92
  -9  -6  -3    0.84    0.95
  -9  -6  -3   -1.21    0.70
  -9  -6  -3    1.04    0.88
   9  -6   3    1.13    0.64
   9   6   3    0.95    0.96
  -9   6  -3    0.64    0.85
 -10  -7   3    3.29    0.92
 -10   7   3    1.93    0.91
  10   7  -3    1.70    1.05
  -9  -7   3    1.10    0.67
  -9  -7   3    1.10    0.69
   9   7  -3    3.61    1.06
  -9   7   3    2.40    0.87
   8  -7  -3    5.20    0.74
  -8  -7   3    6.96    0.95
  -8  -7   3    4.65    0.92
  -8   7   3    4.75    0.97
   8   7  -3    4.64    1.01
  -7  -7   3    9.36    1.12
  -7  -7   3   10.26    0.96
   7   7  -3    8.99    1.19
  -7   7   3    9.12    1.10
  -6  -7   3    5.28    0.89
  -6  -7   3    5.05    0.65
   6   7  -3    5.45    0.89
  -6   7   3    5.77    0.88
  -5  -7   3   15.62    0.78
  -5  -7   3   15.82    1.03
  -5  -7   3   16.02    1.29
  -5   7   3   17.56    1.14
   5   7  -3   16.20    1.20
   4  -7  -3   -0.48    0.38
  -4  -7   3   -0.45    0.43
  -4  -7   3    0.25    0.26
  -4   7   3    0.90    0.40
   4   7  -3    0.07    0.36
  -3  -7   3    3.50    0.72
   3  -7  -3    5.07    0.82
   3   7  -3    3.57    0.53
  -3   7   3    3.50    0.51
  -2  -7   3   18.66    1.32
   2  -7  -3   19.87    1.33
  -2   7   3   19.40    0.88
   2   7  -3   18.43    0.89
   1  -7  -3    1.67    0.59
  -1  -7   3    2.06    0.63
  -1   7   3    2.25    0.37
   1   7  -3    1.96    0.34
   0  -7  -3    0.07    0.36
   0   7   3    0.98    0.31
   0   7  -3    0.81    0.26
  -1  -7  -3   21.63    1.48
   1   7   3   20.75    1.06
  -2  -7  -3   25.01    1.70
  -2  -7  -3   26.24    1.11
  -2   7  -3   26.38    1.17
   2   7   3   27.37    1.34
  -3  -7  -3   14.53    1.32
  -3  -7  -3   14.66    0.97
  -3  -7  -3   13.45    0.74
   3   7   3   14.17    1.09
  -3   7  -3   14.54    0.98
  -4  -7  -3    8.20    1.15
  -4  -7  -3    9.30    0.92
  -4  -7  -3    8.80    0.76
  -4   7  -3    7.69    0.90
   4   7   3    6.44    0.94
  -5  -7  -3    1.56    0.55
  -5  -7  -3    2.00    0.63
  -5  -7  -3    0.89    0.72
   5   7   3    1.14    0.65
  -5   7  -3    1.78    0.62
  -6  -7  -3    1.05    0.69
  -6  -7  -3    1.61    0.61
  -6  -7  -3    1.16    0.64
   6   7   3    1.12    0.75
  -6   7  -3    3.06    0.78
  -7  -7  -3    7.66    1.09
  -7  -7  -3    7.52    1.25
  -7  -7  -3    5.27    1.20
   7   7   3    6.65    1.25
  -7   7  -3    5.79    1.09
  -8  -7  -3    3.99    1.05
  -8  -7  -3    5.67    1.37
  -8  -7  -3    6.34    1.13
   8   7   3    6.06    1.32
  -8   7  -3    4.22    1.03
  -9  -7  -3    0.92    0.85
  -9  -7  -3    1.55    0.87
  -9  -7  -3    1.43    1.10
   9   7   3   -1.52    0.85
  -9   7  -3    0.42    0.77
 -10  -8   3    2.29    0.83
  10   8  -3    4.04    1.29
 -10   8   3    3.00    1.06
  -9  -8   3    2.36    0.72
  -9  -8   3    4.16    1.00
   9   8  -3    3.13    1.06
  -9   8   3    2.59    0.86
  -8  -8   3    1.23    0.56
  -8  -8   3    2.01    0.78
   8   8  -3    2.36    0.85
  -8   8   3    0.79    0.63
  -7  -8   3    7.33    0.76
  -7  -8   3    7.61    1.20
  -7   8   3    7.51    1.06
   7   8  -3    5.54    1.02
  -6  -8   3    7.96    1.11
  -6  -8   3    6.22    0.80
  -6   8   3    6.40    0.90
   6   8  -3    9.89    1.10
  -5  -8   3   29.34    1.83
  -5  -8   3   33.46    1.33
  -5   8   3   30.61    1.54
   5   8  -3   30.26    1.62
   4  -8  -3    6.96    1.04
  -4  -8   3    6.19    1.02
   4   8  -3    5.61    0.76
  -4   8   3    7.36    0.75
   3  -8  -3    9.91    1.15
  -3  -8   3    9.90    1.13
  -3   8   3    9.03    0.72
   3   8  -3    9.32    0.75
  -2  -8   3   20.97    1.51
   2  -8  -3   22.51    1.57
   2   8  -3   18.43    0.92
  -2   8   3   18.08    0.90
   1  -8  -3   59.21    2.65
  -1  -8   3   63.25    2.67
  -1   8   3   62.76    1.88
   1   8  -3   61.48    1.79
   0  -8  -3   11.25    1.15
   0   8   3   10.84    0.73
   0   8  -3   11.51    0.64
  -1  -8  -3    6.23    1.02
   1   8   3    5.03    0.62
  -2  -8  -3   22.89    1.73
  -2   8  -3   23.95    1.11
   2   8   3   20.22    1.20
  -3  -8  -3   -0.28    0.59
  -3  -8  -3    1.07    0.37
  -3   8  -3    0.77    0.39
   3   8   3    1.15    0.53
  -4  -8  -3    4.43    0.72
  -4  -8  -3    5.01    0.52
  -4  -8  -3    4.45    1.05
  -4   8  -3    5.36    0.82
   4   8   3    5.22    0.89
  -5  -8  -3    0.04    0.53
  -5  -8  -3    0.12    0.39
  -5  -8  -3   -0.22    0.39
  -5   8  -3    0.57    0.50
   5   8   3    0.17    0.56
  -6  -8  -3    0.75    0.77
  -6  -8  -3    0.42    0.51
  -6  -8  -3    1.90    0.58
  -6   8  -3    1.82    0.73
   6   8   3    0.02    0.63
  -7  -8  -3    6.54    1.38
  -7  -8  -3   10.62    1.15
  -7  -8  -3    7.26    1.22
   7   8   3   10.65    1.44
  -7   8  -3    9.52    1.30
  -8  -8  -3    2.09    0.83
  -8  -8  -3    1.86    1.03
  -8  -8  -3    1.66    0.76
   8   8   3    3.26    1.13
  -8   8  -3    1.72    0.88
  -9  -9   3    0.41    0.78
  -9   9   3    3.57    1.01
   9   9  -3    1.27    0.97
  -8  -9   3   10.82    1.43
  -8  -9   3   10.47    1.14
  -8   9   3    9.42    1.34
   8   9  -3   12.69    1.48
  -7  -9   3    4.44    1.06
  -7  -9   3    5.83    0.80
  -7   9   3    6.03    0.99
   7   9  -3    4.41    0.97
  -6  -9   3    0.81    0.37
  -6  -9   3    0.88    0.69
  -6  -9   3    0.60    0.34
   6   9  -3    1.12    0.63
  -6   9   3    0.50    0.52
  -5  -9   3    0.86    0.69
   5   9  -3    2.99    0.69
  -5   9   3    1.93    0.58
  -4  -9   3    0.00    0.58
   4  -9  -3   -0.19    0.54
   4   9  -3    0.61    0.44
  -4   9   3    0.41    0.42
  -3  -9   3   22.37    1.66
   3  -9  -3   21.10    1.67
  -3   9   3   18.44    1.02
   3   9  -3   19.18    1.08
  -2  -9   3    4.84    0.97
   2  -9  -3    7.56    1.16
   2   9  -3    5.48    0.62
  -2   9   3    5.53    0.60
   1  -9  -3   43.42    2.36
  -1  -9   3   46.36    2.39
  -1   9   3   46.29    1.56
   0  -9  -3    0.64    0.62
   0   9   3    0.19    0.29
  -1  -9  -3   10.19    1.29
   1   9   3    9.57    0.83
  -2  -9  -3    1.68    0.77
   2   9   3    1.25    0.51
  -3  -9  -3    2.96    0.35
  -3  -9  -3    2.33    0.91
   3   9   3    3.42    0.72
  -3   9  -3    4.10    0.67
  -4  -9  -3    3.18    0.52
  -4  -9  -3    1.00    0.78
  -4   9  -3    0.74    0.49
   4   9   3    2.23    0.68
  -5  -9  -3    2.44    0.96
  -5  -9  -3    2.67    0.61
  -5   9  -3    2.52    0.71
   5   9   3    2.75    0.84
  -6  -9  -3    1.98    0.92
  -6  -9  -3    1.08    0.55
   6   9   3    1.01    0.71
  -6   9  -3    0.39    0.59
  -7  -9  -3   11.13    1.63
  -7  -9  -3    9.75    1.25
  -7   9  -3    8.90    1.35
   7   9   3    9.69    1.52
  -8  -9  -3    3.91    1.26
  -8  -9  -3    1.37    0.73
  -8   9  -3    2.31    0.97
   8   9   3    3.93    1.22
  -9 -10   3    6.77    1.06
  -9 -10   3    8.57    1.50
  -9 -10   3    7.83    1.09
   9  10  -3   11.07    1.66
  -8 -10   3    9.78    1.52
  -8 -10   3    5.88    0.88
  -8 -10   3    6.53    0.89
   8  10  -3    8.46    1.37
  -7 -10   3    3.85    0.62
  -7 -10   3    4.38    0.65
  -7 -10   3    3.90    1.08
   7  10  -3    4.90    1.04
  -6 -10   3    6.61    1.21
   6  10  -3    6.06    1.02
  -5 -10   3    4.12    1.02
   5  10  -3    5.45    0.88
   4 -10  -3    8.29    1.33
  -4 -10   3    8.96    1.29
  -3 -10   3    6.36    1.16
   3 -10  -3    9.23    1.39
   2 -10  -3    5.64    1.09
  -2 -10   3    8.54    1.28
   1 -10  -3    6.73    1.23
  -1 -10   3    6.41    1.14
   0 -10  -3    9.06    1.27
  -1 -10  -3   36.24    2.28
  -2 -10  -3   11.39    1.45
   2  10   3   12.20    0.99
  -3 -10  -3    1.42    0.84
   3  10   3    5.43    0.87
  -4 -10  -3    1.80    0.94
   4  10   3    0.96    0.63
  -5 -10  -3    6.39    0.70
  -5 -10  -3    3.98    1.11
   5  10   3    5.27    1.03
  -6 -10  -3   -0.04    0.42
  -6 -10  -3   -0.31    0.65
   6  10   3   -0.64    0.70
  -7 -10  -3    2.00    1.06
  -7 -10  -3    2.50    0.72
   7  10   3    4.64    1.23
  -8 -11   3    1.51    0.35
  -8 -11   3    0.52    0.90
  -8 -11   3    1.61    0.38
   8  11  -3    0.36    0.82
  -7 -11   3    4.43    1.18
  -6 -11   3    0.16    0.71
  -5 -11   3    5.83    1.17
  -4 -11   3    4.29    1.10
   4 -11  -3    4.25    1.13
   3 -11  -3    0.26    0.74
  -3 -11   3    1.48    0.83
   2 -11  -3    7.31    1.27
  -2 -11   3    6.80    1.25
  -1 -11   3    9.42    1.40
   1 -11  -3    9.19    1.46
   0 -11  -3   56.13    3.02
  -1 -11  -3    0.99    0.76
  -2 -11  -3    4.25    1.06
  -3 -11  -3    0.80    0.76
  -4 -11  -3    2.07    0.94
  -5 -11  -3   -0.10    0.77
   5  11   3    1.96    0.85
  -6 -11  -3    0.45    0.32
  -6 -11  -3    0.62    0.82
   6  11   3    1.16    0.89
  -7 -12   3    1.73    1.02
  -6 -12   3    5.69    1.31
  -5 -12   3    8.06    1.47
  -4 -12   3    0.50    0.82
   3 -12  -3    3.64    1.12
  -3 -12   3    5.26    1.27
   2 -12  -3    0.03    0.76
  -2 -12   3   -0.28    0.65
   1 -12  -3    1.53    0.90
   0 -12  -3   17.48    1.85
  -1 -12  -3   10.48    1.64
  -2 -12  -3    1.17    0.80
  -3 -12  -3    4.06    1.19
  -4 -12  -3    0.80    0.87
  -5 -12  -3    2.34    1.12
  -6 -13   3    2.07    1.14
  -5 -13   3   -1.56    0.74
  -4 -13   3    2.08    1.09
  -3 -13   3    6.26    1.45
   3 -13  -3    5.39    1.47
   2 -13  -3    3.70    1.28
  -2 -13   3    3.87    1.14
   1 -13  -3   15.93    1.95
   0 -13  -3   17.18    2.01
  -1 -13  -3    4.81    1.31
  -2 -13  -3    6.87    1.51
  -3 -13  -3    2.49    1.17
  -4 -13  -3    0.88    1.00
  -4 -14   3    6.77    1.63
  -3 -14   3    9.11    1.74
   3 -14  -3    9.81    1.83
   2 -14  -3    0.26    1.04
  -2 -14   3    2.33    1.21
   1 -14  -3    1.77    1.14
   0 -14  -3    1.58    1.07
  -1 -14  -3    3.71    1.38
  -2 -14  -3    4.35    1.40
  12   0  -4   22.37    2.28
 -12   0   4   23.38    2.24
 -11   0   4   16.75    1.81
  11   0  -4   15.36    1.75
 -10   0   4    1.22    0.76
  10   0  -4    0.45    0.71
  -9   0   4    5.66    1.09
   9   0  -4    5.85    1.11
   8   0  -4    2.15    0.76
  -8   0   4    2.23    0.75
   7   0  -4   46.82    2.18
  -7   0   4   42.60    2.13
  -6   0   4    2.82    0.66
   6   0  -4    2.82    0.67
   5   0  -4    0.43    0.43
  -5   0   4    0.33    0.37
  -4   0   4   17.50    1.06
   4   0  -4   15.72    1.02
  -3   0   4  106.18    3.00
   3   0  -4  103.89    2.99
  -3   0   4  100.01    3.05
   2   0  -4   17.35    0.92
  -2   0   4   17.87    0.96
  -2   0   4   16.05    0.90
  -1   0   4  183.44    4.64
  -1   0   4  173.50    4.49
   1   0  -4  179.96    4.62
   0   0   4    1.90    0.40
   0   0   4    1.13    0.35
   0   0  -4    1.60    0.39
   0   0  -4    2.26    0.42
  -1   0  -4   30.10    1.38
   1   0   4   31.59    1.40
  -1   0  -4   31.34    1.35
   1   0   4   30.24    1.33
  -2   0  -4   27.10    1.41
   2   0   4   29.69    1.42
  -2   0  -4   30.09    1.40
   3   0   4   23.65    1.30
  -3   0  -4   22.74    1.30
  -4   0  -4   60.04    2.51
  -4   0  -4   61.10    2.41
   4   0   4   59.61    2.41
   5   0   4   -0.14    0.46
  -5   0  -4   -0.71    0.46
  -5   0  -4   -0.18    0.46
   6   0   4    6.41    1.08
  -6   0  -4    5.95    1.04
   7   0   4    6.16    1.11
  -7   0  -4    5.98    1.17
   8   0   4   33.94    2.34
  -8   0  -4   36.74    2.36
  -9   0  -4    0.43    0.77
   9   0   4    0.81    0.90
 -10   0  -4    4.02    1.27
  10   0   4    5.74    1.36
 -12  -1   4    4.78    1.35
  12  -1  -4    4.81    1.33
 -12   1   4    2.92    1.11
  12   1  -4    1.85    1.07
 -11  -1   4   11.49    1.62
  11  -1  -4   10.06    1.61
 -11   1   4   10.39    1.62
  11   1  -4   11.81    1.63
 -10  -1   4    9.14    1.47
  10  -1  -4    9.57    1.40
  10   1  -4   11.02    1.44
 -10   1   4    8.81    1.36
  -9  -1   4   10.25    1.39
   9  -1  -4    9.69    1.29
   9   1  -4   14.64    1.47
  -9   1   4   11.94    1.40
   8  -1  -4   13.55    1.32
  -8  -1   4   10.65    1.26
  -8   1   4   12.13    1.28
   8   1  -4   10.65    1.23
  -7  -1   4   26.17    1.64
   7  -1  -4   27.24    1.65
  -7   1   4   25.71    1.63
   7   1  -4   27.54    1.68
  -6  -1   4   27.26    1.56
  -6  -1   4   29.05    0.98
   6  -1  -4   30.72    1.62
   6   1  -4   30.15    1.62
  -6   1   4   26.10    1.53
  -5  -1   4    2.10    0.21
  -5  -1   4    1.23    0.47
   5  -1  -4    2.76    0.60
  -5   1   4    2.47    0.58
   5   1  -4    2.66    0.58
  -4  -1   4   51.76    1.94
   4  -1  -4   54.80    1.97
  -4   1   4   52.06    1.94
   4   1  -4   50.91    1.96
   3  -1  -4   23.45    0.73
   3  -1  -4   24.82    1.16
  -3  -1   4   23.32    1.18
  -3  -1   4   26.34    1.18
  -3   1   4   24.88    1.17
   3   1  -4   21.75    1.14
  -2  -1   4   18.92    1.00
  -2  -1   4   17.04    0.90
   2  -1  -4   17.73    0.92
   2   1  -4   16.09    0.92
  -2   1   4   18.43    0.94
   2   1  -4   19.66    1.00
  -1  -1   4  220.25    5.49
  -1  -1   4  224.45    5.37
   1  -1  -4  221.97    5.51
  -1   1   4  208.61    5.34
   1   1  -4  212.63    5.36
   1   1  -4  225.61    5.52
   0  -1   4  158.86    4.10
   0  -1   4  169.93    4.28
   0  -1  -4  156.58    4.24
   0  -1  -4  158.35    4.11
   0   1  -4  160.64    4.23
   0   1   4  152.79    4.11
  -1  -1  -4   10.97    0.85
   1  -1   4   11.51    0.81
  -1  -1  -4   11.22    0.80
   1  -1   4   12.33    0.88
  -1   1  -4   10.79    0.78
  -1   1  -4   11.45    0.86
   1   1   4    9.85    0.80
  -2  -1  -4   25.30    1.31
  -2  -1  -4   25.63    1.38
   2  -1   4   28.12    1.34
   2   1   4   24.76    1.30
  -2   1  -4   27.46    1.31
  -2   1  -4   28.67    1.42
   3  -1   4   14.76    1.06
  -3  -1  -4   14.96    1.07
  -3  -1  -4   15.41    1.15
  -3   1  -4   16.82    1.11
   3   1   4   13.73    1.07
  -3   1  -4   15.40    1.14
   4  -1   4   20.08    1.33
  -4  -1  -4   16.89    1.24
   4   1   4   20.55    1.34
  -4   1  -4   19.22    1.29
  -4   1  -4   18.47    1.38
  -5  -1  -4    3.70    0.83
  -5  -1  -4    3.93    0.82
   5  -1   4    2.93    0.73
   5   1   4    2.67    0.73
  -5   1  -4    2.59    0.70
  -5   1  -4    2.89    0.80
   6  -1   4    0.51    0.55
  -6  -1  -4    1.23    0.68
  -6   1  -4   -0.27    0.55
   6   1   4    0.55    0.61
   7  -1   4   31.50    2.04
  -7  -1  -4   34.08    2.18
  -7   1  -4   34.70    2.16
   7   1   4   32.55    2.12
  -8  -1  -4    9.02    1.42
   8  -1   4    7.19    1.33
   8   1   4    6.32    1.28
  -8   1  -4    8.94    1.39
   9  -1   4    9.42    1.48
  -9  -1  -4   11.26    1.61
   9   1   4    9.39    1.59
  -9   1  -4   11.02    1.56
  10  -1   4    0.63    0.91
 -10  -1  -4    1.19    1.02
 -10   1  -4   -0.10    0.83
  10   1   4    1.23    1.05
 -12  -2   4    4.69    1.31
  12  -2  -4    2.44    1.08
 -12   2   4    0.64    0.97
  12   2  -4    2.04    1.14
  11  -2  -4    4.41    1.17
 -11  -2   4    6.18    1.35
 -11   2   4    6.93    1.43
  11   2  -4    5.10    1.27
  10  -2  -4    6.86    1.27
 -10  -2   4    6.72    1.28
  10   2  -4    8.72    1.40
 -10   2   4    8.65    1.37
  -9  -2   4    3.95    0.96
   9  -2  -4    4.07    0.98
   9   2  -4    5.03    1.11
  -9   2   4    3.43    0.94
   8  -2  -4   11.39    1.30
  -8  -2   4   13.19    0.92
  -8  -2   4   11.64    1.26
   8   2  -4   13.74    1.38
  -8   2   4   11.62    1.29
  -7  -2   4    6.65    0.62
   7  -2  -4    6.11    0.95
  -7  -2   4    5.36    0.91
  -7   2   4    6.72    0.97
   7   2  -4    5.52    0.96
  -6  -2   4    1.19    0.31
  -6  -2   4    2.17    0.60
   6  -2  -4    1.15    0.48
   6   2  -4    1.47    0.56
  -6   2   4    1.10    0.55
  -5  -2   4   16.14    1.14
  -5  -2   4   19.36    0.74
   5  -2  -4   18.06    1.13
   5   2  -4   19.77    1.22
  -5   2   4   18.25    1.17
   4  -2  -4   53.68    1.98
  -4  -2   4   54.13    1.49
  -4  -2   4   53.18    1.96
  -4   2   4   56.78    2.03
   4   2  -4   56.79    2.05
   3  -2  -4   16.60    0.95
  -3  -2   4   16.85    0.94
   3  -2  -4   14.99    0.69
  -3  -2   4   15.15    0.94
  -3   2   4   14.94    0.91
   3   2  -4   15.91    0.96
  -2  -2   4   35.20    1.39
  -2  -2   4   34.64    1.31
   2  -2  -4   34.50    1.20
  -2   2   4   32.47    1.34
   2   2  -4   36.87    1.39
   1  -2  -4  103.58    2.95
  -1  -2   4  104.00    2.80
   1  -2  -4  101.75    2.83
  -1  -2   4   97.58    2.88
   1   2  -4   99.88    2.84
  -1   2   4  109.91    2.92
   0  -2   4    2.18    0.41
   0  -2   4    3.01    0.48
   0  -2  -4    2.62    0.46
   0  -2  -4    2.34    0.44
   0   2   4    2.99    0.48
  -1  -2  -4   99.82    2.94
  -1  -2  -4  100.64    3.04
   1  -2   4   97.84    2.86
   1   2   4  105.26    3.02
  -1   2  -4  102.45    2.94
  -2  -2  -4   82.99    2.71
  -2  -2  -4   85.74    2.83
   2  -2   4   86.19    2.63
  -2   2  -4   88.29    2.73
   2   2   4   87.26    2.79
  -3  -2  -4    8.46    0.90
  -3  -2  -4    8.46    0.85
   3  -2   4   12.72    0.96
   3   2   4    8.86    0.90
  -3   2  -4    8.34    0.87
   4  -2   4   27.32    1.51
  -4  -2  -4   26.41    1.50
  -4  -2  -4   23.58    1.52
  -4   2  -4   26.54    1.50
   4   2   4   27.66    1.56
  -5  -2  -4   12.22    1.18
  -5  -2  -4   11.78    1.26
   5  -2   4   13.40    1.16
   5   2   4   12.99    1.25
  -5   2  -4   10.93    1.15
   6  -2   4    1.85    0.71
  -6  -2  -4    4.06    0.93
  -6  -2  -4    3.70    0.90
  -6   2  -4    2.08    0.70
   6   2   4    2.64    0.82
   7  -2   4    8.11    1.27
  -7  -2  -4    7.19    1.18
   7   2   4    9.79    1.39
  -7   2  -4    8.43    1.21
  -8  -2  -4    5.41    1.16
   8  -2   4    7.83    1.24
   8   2   4    9.23    1.40
  -8   2  -4    5.31    1.14
  -9  -2  -4    7.39    1.43
   9  -2   4    6.66    1.29
  -9   2  -4    6.92    1.39
   9   2   4    9.89    1.60
  12  -3  -4    2.36    1.02
 -12  -3   4    0.60    0.89
  12   3  -4    2.43    1.23
 -12   3   4    0.45    0.85
 -11  -3   4    4.14    1.22
  11  -3  -4    8.27    1.42
  11   3  -4    5.90    1.38
 -11   3   4    5.40    1.31
 -10  -3   4   -0.30    0.73
  10  -3  -4    0.71    0.73
  10   3  -4    0.42    0.78
 -10   3   4    1.20    0.80
  -9  -3   4   18.36    1.67
   9  -3  -4   16.66    1.52
  -9   3   4   19.18    1.66
   9   3  -4   18.81    1.74
   8  -3  -4    6.29    1.02
  -8  -3   4    6.59    1.09
  -8  -3   4    6.82    0.78
  -8   3   4    7.05    1.09
   8   3  -4    6.29    1.10
  -7  -3   4   28.17    1.26
  -7  -3   4   26.09    1.61
   7  -3  -4   28.37    1.62
  -7   3   4   27.11    1.69
   7   3  -4   27.73    1.73
  -6  -3   4   12.60    1.09
  -6  -3   4   14.31    0.81
   6  -3  -4   14.02    1.08
   6   3  -4   12.88    1.13
  -6   3   4   15.51    1.18
  -5  -3   4   19.76    1.18
   5  -3  -4   18.49    1.15
  -5  -3   4   20.90    0.92
   5   3  -4   19.64    1.23
  -5   3   4   19.37    1.22
   4  -3  -4   22.15    0.98
  -4  -3   4   23.71    1.27
   4  -3  -4   24.19    1.18
  -4  -3   4   23.37    0.96
  -4  -3   4   24.00    1.20
  -4   3   4   24.34    1.23
   4   3  -4   21.48    1.20
   3  -3  -4   33.91    1.25
  -3  -3   4   32.44    1.41
  -3  -3   4   33.45    1.33
  -3   3   4   35.17    1.42
   3   3  -4   31.03    1.39
  -2  -3   4   45.09    1.63
  -2  -3   4   46.49    1.53
   2  -3  -4   45.94    1.58
   2   3  -4   45.74    1.62
  -2   3   4   44.36    1.61
  -1  -3   4    3.95    0.52
   1  -3  -4    4.69    0.52
   1  -3  -4    4.90    0.58
  -1  -3   4    4.62    0.49
   1  -3  -4    3.90    0.56
  -1   3   4    3.88    0.51
   1   3  -4    5.06    0.57
   0  -3  -4   17.95    0.92
   0  -3   4   17.80    0.86
   0  -3  -4   17.49    0.99
   0  -3   4   17.99    0.95
   0   3   4   18.57    0.99
  -1  -3  -4   28.18    1.25
  -1  -3  -4   28.10    1.33
   1  -3   4   29.63    1.17
  -1   3  -4   27.37    1.26
   1   3   4   26.91    1.29
  -2  -3  -4   40.16    1.62
  -2  -3  -4   38.78    1.68
   2  -3   4   39.72    1.53
   2   3   4   35.84    1.65
  -2   3  -4   38.10    1.61
   3  -3   4    2.94    0.56
  -3  -3  -4    2.21    0.59
  -3  -3  -4    1.70    0.50
  -3   3  -4    1.12    0.45
   3   3   4    1.69    0.55
  -4  -3  -4   16.67    1.29
   4  -3   4   14.24    1.05
  -4  -3  -4   13.50    1.13
  -4   3  -4   13.77    1.12
   4   3   4   15.50    1.21
   5  -3   4    5.99    0.91
  -5  -3  -4    6.75    1.08
  -5  -3  -4    5.15    0.92
  -5   3  -4    6.35    0.93
   5   3   4    5.83    1.00
  -6  -3  -4   58.12    2.78
  -6  -3  -4   50.97    2.54
   6  -3   4   51.36    2.41
   6   3   4   56.05    2.67
  -6   3  -4   55.27    2.58
  -7  -3  -4    8.39    1.24
  -7  -3  -4    8.99    1.57
   7  -3   4    6.66    1.09
   7   3   4    7.79    1.27
  -7   3  -4    7.66    1.21
  -8  -3  -4    0.99    0.82
   8  -3   4   -0.04    0.64
  -8   3  -4    0.67    0.74
   8   3   4    2.85    1.04
  -9  -3  -4    9.69    1.54
   9  -3   4    5.97    1.23
  -9   3  -4   11.19    1.56
   9   3   4    8.89    1.60
 -11  -4   4    1.20    0.85
  11  -4  -4    1.92    0.86
  11   4  -4    1.37    1.00
 -11   4   4    2.02    0.95
  10  -4  -4    1.82    0.72
 -10  -4   4    2.05    0.85
 -10   4   4    1.59    0.86
  10   4  -4    2.57    0.96
  -9  -4   4    6.16    1.10
  -9  -4   4    8.44    0.99
   9  -4  -4    7.28    1.16
   9   4  -4    6.65    1.19
  -9   4   4    8.82    1.26
   8  -4  -4   20.83    1.48
  -8  -4   4   18.86    1.50
  -8  -4   4   21.11    1.27
   8   4  -4   21.12    1.69
  -8   4   4   19.42    1.57
  -7  -4   4   43.51    2.09
  -7  -4   4   42.75    1.74
   7  -4  -4   44.46    2.00
   7   4  -4   44.53    2.25
  -7   4   4   49.73    2.26
   6  -4  -4   12.72    1.00
  -6  -4   4   13.46    1.09
  -6  -4   4   12.41    0.88
   6   4  -4   14.50    1.20
  -6   4   4   13.85    1.16
  -5  -4   4   14.13    0.89
  -5  -4   4   13.50    0.97
   5  -4  -4   16.17    1.00
   5   4  -4   14.94    1.09
  -5   4   4   15.55    1.07
   4  -4  -4    8.07    0.70
  -4  -4   4    8.90    0.80
   4  -4  -4    9.35    0.71
  -4  -4   4    8.70    0.69
  -4  -4   4    8.95    0.72
   4   4  -4    8.91    0.82
  -4   4   4    6.78    0.74
  -3  -4   4  114.79    3.19
   3  -4  -4  115.29    3.22
  -3  -4   4  109.86    3.22
  -3  -4   4  115.55    3.07
  -3   4   4  112.86    3.21
   3   4  -4  115.20    3.25
   2  -4  -4   12.64    0.84
  -2  -4   4   12.68    0.67
   2  -4  -4   11.03    0.68
  -2  -4   4   11.56    0.76
   2   4  -4   11.69    0.78
  -2   4   4   11.21    0.78
  -1  -4   4   39.91    1.26
   1  -4  -4   37.50    1.59
   1  -4  -4   39.37    1.33
  -1  -4   4   37.96    1.40
   1   4  -4   40.21    1.45
  -1   4   4   39.16    1.47
   0  -4   4  132.18    3.30
   0  -4  -4  138.05    3.92
   0  -4  -4  127.64    3.45
   0  -4  -4  134.95    3.65
   0   4   4  136.67    3.64
  -1  -4  -4   20.92    1.14
  -1  -4  -4   22.02    1.05
   1  -4   4   21.23    0.93
   1   4   4   20.07    1.12
  -2  -4  -4   57.08    2.01
  -2  -4  -4   55.62    2.12
   2  -4   4   55.84    1.85
  -2   4  -4   58.57    2.04
   2   4   4   58.50    2.15
  -3  -4  -4    5.10    0.79
  -3  -4  -4    4.17    0.68
   3  -4   4    4.05    0.59
  -3   4  -4    5.51    0.72
   3   4   4    4.60    0.75
   4  -4   4   11.66    0.98
  -4  -4  -4   13.23    1.20
  -4  -4  -4   14.85    1.16
  -4   4  -4   15.40    1.18
   4   4   4   13.69    1.18
  -5  -4  -4   36.29    2.06
  -5  -4  -4   37.02    1.92
   5  -4   4   37.65    1.78
  -5   4  -4   33.99    1.88
   5   4   4   34.94    2.00
   6  -4   4   13.89    1.22
  -6  -4  -4   13.95    1.34
  -6  -4  -4   14.12    1.47
  -6   4  -4   14.95    1.37
   6   4   4   14.06    1.44
   7  -4   4    0.74    0.62
  -7  -4  -4    1.55    0.83
  -7  -4  -4    1.60    0.77
   7   4   4    0.87    0.80
  -7   4  -4    1.06    0.66
   8  -4   4    0.00    0.61
  -8  -4  -4   -0.14    0.74
  -8   4  -4    1.31    0.84
   8   4   4    1.21    0.82
  -9  -4  -4    1.07    0.94
   9  -4   4    2.00    0.84
  -9   4  -4    3.13    1.17
   9   4   4    2.32    1.10
  11  -5  -4    5.27    1.12
 -11  -5   4    5.80    1.27
  11   5  -4    6.16    1.45
 -11   5   4    6.65    1.44
  10  -5  -4    7.47    1.13
 -10  -5   4    7.77    1.28
 -10   5   4    8.48    1.36
  10   5  -4    8.04    1.40
  -9  -5   4    4.30    0.98
  -9  -5   4    4.84    0.84
   9  -5  -4    4.68    0.90
  -9   5   4    4.14    1.05
   9   5  -4    6.34    1.23
  -8  -5   4    2.93    0.79
  -8  -5   4    2.82    0.66
   8  -5  -4    3.43    0.74
   8   5  -4    2.33    0.82
  -8   5   4    2.32    0.81
   7  -5  -4   39.79    1.82
  -7  -5   4   43.67    1.84
  -7  -5   4   41.68    1.99
  -7   5   4   40.73    2.08
   7   5  -4   40.71    2.17
  -6  -5   4    4.68    0.71
  -6  -5   4    4.89    0.74
   6  -5  -4    4.30    0.66
  -6   5   4    6.53    0.90
   6   5  -4    4.69    0.83
  -5  -5   4    4.46    0.73
  -5  -5   4    6.04    0.68
  -5  -5   4    4.31    0.64
   5  -5  -4    4.96    0.59
  -5   5   4    4.23    0.69
   5   5  -4    4.88    0.75
   4  -5  -4   11.63    0.92
  -4  -5   4   13.53    0.81
  -4  -5   4   12.22    0.90
  -4  -5   4   13.45    0.91
  -4   5   4   12.62    0.91
   4   5  -4   13.19    0.97
  -3  -5   4   48.73    1.70
  -3  -5   4   48.24    1.52
   3  -5  -4   49.11    1.49
   3  -5  -4   47.35    1.88
  -3  -5   4   48.65    1.86
   3   5  -4   48.61    1.77
  -3   5   4   47.11    1.74
  -2  -5   4   36.48    1.31
  -2  -5   4   38.79    1.12
   2  -5  -4   36.65    1.61
   2  -5  -4   37.58    1.17
  -2   5   4   36.71    1.43
   2   5  -4   35.25    1.40
  -1  -5   4   18.43    0.55
   1  -5  -4   17.12    1.10
  -1  -5   4   18.57    0.82
   1  -5  -4   17.50    0.73
  -1  -5   4   17.81    0.55
  -1   5   4   18.77    0.96
   1   5  -4   17.37    0.91
   0  -5   4  156.41    3.51
   0  -5  -4  157.90    3.85
   0  -5  -4  154.96    4.10
   0  -5  -4  153.25    4.52
   0   5  -4  158.98    4.05
   0   5   4  159.73    4.15
   1  -5   4   36.60    1.10
  -1  -5  -4   35.68    1.80
  -1  -5  -4   37.29    1.52
  -1  -5  -4   36.96    1.37
   1   5   4   36.61    1.54
  -2  -5  -4   19.85    1.17
  -2  -5  -4   19.44    1.05
   2  -5   4   18.29    0.84
  -2  -5  -4   22.39    1.49
  -2   5  -4   20.64    1.12
   2   5   4   20.57    1.22
  -3  -5  -4    0.34    0.38
   3  -5   4    0.37    0.31
  -3  -5  -4    0.66    0.40
   3   5   4    0.67    0.49
  -3   5  -4    0.20    0.37
  -4  -5  -4    8.04    0.90
  -4  -5  -4    6.16    0.91
   4  -5   4    7.62    0.75
  -4   5  -4    7.43    0.89
   4   5   4    7.80    0.98
  -5  -5  -4   25.85    1.74
   5  -5   4   24.24    1.37
  -5  -5  -4   25.32    1.58
  -5   5  -4   22.86    1.55
   5   5   4   24.83    1.70
  -6  -5  -4    4.43    1.00
  -6  -5  -4    5.48    0.97
   6  -5   4    4.43    0.79
  -6   5  -4    5.25    1.00
   6   5   4    4.19    1.01
  -7  -5  -4    3.39    0.99
  -7  -5  -4    2.37    0.83
   7  -5   4    2.08    0.67
   7   5   4    2.31    0.95
  -7   5  -4    0.95    0.70
   8  -5   4    4.17    0.92
  -8  -5  -4    5.03    1.13
  -8  -5  -4    1.83    0.96
  -8   5  -4    4.33    1.09
   8   5   4    2.77    1.02
   9  -5   4    1.46    0.81
  -9  -5  -4   -0.09    0.81
   9   5   4    0.34    0.97
  -9   5  -4    0.18    0.91
  11  -6  -4    1.21    0.77
 -11  -6   4    0.93    0.83
  11   6  -4    3.28    1.18
 -11   6   4    1.22    0.98
  10  -6  -4    6.35    1.05
 -10  -6   4    6.13    1.16
  10   6  -4    7.27    1.42
 -10   6   4    3.79    1.10
  -9  -6   4   -0.76    0.48
   9  -6  -4    0.25    0.52
  -9  -6   4   -0.06    0.60
  -9   6   4    1.42    0.79
   9   6  -4    0.33    0.71
  -8  -6   4    2.75    0.76
  -8  -6   4    3.70    0.77
   8  -6  -4    3.93    0.72
  -8   6   4    3.71    0.92
   8   6  -4    3.41    0.97
   7  -6  -4   32.53    1.49
  -7  -6   4   30.72    1.70
  -7  -6   4   32.28    1.68
   7   6  -4   30.25    1.93
  -7   6   4   32.89    1.86
  -6  -6   4   37.90    1.82
  -6  -6   4   36.98    1.66
   6   6  -4   37.38    1.96
  -6   6   4   39.94    1.93
  -5  -6   4    3.01    0.51
  -5  -6   4    2.75    0.65
  -5  -6   4    3.51    0.60
  -5   6   4    2.05    0.56
   5   6  -4    3.73    0.74
  -4  -6   4    3.13    0.61
   4  -6  -4    3.76    0.68
  -4  -6   4    3.45    0.44
  -4  -6   4    4.30    0.60
   4  -6  -4    4.15    0.35
  -4   6   4    3.25    0.58
   4   6  -4    4.45    0.68
  -3  -6   4   25.82    1.08
  -3  -6   4   26.92    1.42
   3  -6  -4   25.05    1.42
  -3   6   4   25.46    1.21
   3   6  -4   25.25    1.22
   2  -6  -4   12.55    1.03
  -2  -6   4   11.16    0.61
   2   6  -4   13.76    0.83
  -2   6   4   12.81    0.81
   1  -6  -4   35.26    1.72
   1   6  -4   34.10    1.33
  -1   6   4   36.14    1.40
   0  -6  -4   12.43    1.09
   0  -6  -4   11.76    0.48
   0  -6  -4   11.20    0.47
   0   6   4   12.11    0.81
   0   6  -4    9.89    0.73
  -1  -6  -4   15.15    0.91
  -1  -6  -4   15.18    1.22
  -1  -6  -4   16.06    0.75
   1   6   4   17.06    1.04
  -2  -6  -4   41.42    1.74
  -2  -6  -4   39.90    2.14
  -2  -6  -4   43.40    1.56
   2   6   4   41.99    1.83
  -2   6  -4   44.98    1.72
  -3  -6  -4   -0.08    0.35
   3  -6   4    0.14    0.22
  -3  -6  -4    0.12    0.39
  -3  -6  -4    0.29    0.58
   3   6   4    0.44    0.46
  -3   6  -4    0.16    0.36
  -4  -6  -4   16.28    1.59
  -4  -6  -4   18.15    1.21
   4  -6   4   17.91    0.93
  -4  -6  -4   20.65    1.39
   4   6   4   17.80    1.43
  -4   6  -4   17.50    1.30
  -5  -6  -4    2.98    0.95
   5  -6   4    2.13    0.51
  -5  -6  -4    1.72    0.66
  -5  -6  -4    1.98    0.66
   5   6   4    1.45    0.70
  -5   6  -4    2.91    0.75
  -6  -6  -4   11.65    1.35
  -6  -6  -4   11.01    1.20
   6  -6   4   10.90    0.97
  -6   6  -4   11.72    1.26
   6   6   4    9.67    1.32
  -7  -6  -4    7.91    1.22
  -7  -6  -4    9.61    1.42
   7  -6   4    9.00    1.01
   7   6   4   11.31    1.55
  -7   6  -4    6.28    1.16
   8  -6   4    3.63    0.82
  -8  -6  -4    3.89    0.99
  -8  -6  -4    5.46    1.20
  -8   6  -4    3.09    1.06
   8   6   4    1.80    1.07
  -9  -6  -4    7.76    1.63
  -9  -6  -4   11.94    1.62
  -9   6  -4    9.92    1.58
   9   6   4   12.46    1.82
 -10  -7   4   10.52    1.32
 -10   7   4    7.30    1.42
  10   7  -4    8.76    1.60
  -9  -7   4    2.61    0.76
  -9  -7   4    1.18    0.70
   9   7  -4    2.80    0.98
  -9   7   4    1.74    0.79
   8  -7  -4    2.79    0.56
  -8  -7   4    2.04    0.73
  -8  -7   4    3.25    0.73
   8   7  -4    4.09    1.00
  -8   7   4    3.66    0.90
  -7  -7   4    3.73    0.85
  -7  -7   4    5.69    0.78
  -7   7   4    5.73    0.96
   7   7  -4    4.59    0.97
  -6  -7   4   24.89    1.45
  -6  -7   4   24.69    1.23
  -6  -7   4   24.53    1.56
  -6   7   4   28.35    1.61
   6   7  -4   24.38    1.59
  -5  -7   4   27.08    1.61
  -5  -7   4   27.29    1.35
  -5  -7   4   28.04    1.09
  -5   7   4   28.09    1.49
   5   7  -4   27.69    1.57
  -4  -7   4    4.52    0.80
  -4  -7   4    3.28    0.52
   4  -7  -4    4.22    0.81
  -4   7   4    3.92    0.64
   4   7  -4    4.13    0.68
  -3  -7   4   14.29    0.65
   3  -7  -4   13.53    1.16
  -3  -7   4   13.46    1.14
  -3   7   4   14.68    0.93
   3   7  -4   14.38    0.94
   2  -7  -4   18.46    1.35
  -2  -7   4   18.67    1.33
  -2   7   4   18.54    0.99
   2   7  -4   19.27    1.01
   1  -7  -4    2.38    0.67
  -1   7   4    1.47    0.40
   1   7  -4    1.80    0.41
   0  -7  -4    1.92    0.62
   0   7   4    2.31    0.47
   0   7  -4    2.27    0.42
  -1  -7  -4   22.90    1.03
  -1  -7  -4   24.09    1.65
   1   7   4   21.38    1.21
  -2  -7  -4   35.14    1.49
  -2  -7  -4   36.24    1.21
  -2  -7  -4   33.61    1.99
  -2   7  -4   32.98    1.48
   2   7   4   32.38    1.61
  -3  -7  -4   13.07    1.36
  -3  -7  -4   14.98    1.11
  -3  -7  -4   14.94    0.91
   3   7   4   14.46    1.19
  -3   7  -4   16.24    1.09
  -4  -7  -4   -0.75    0.31
  -4  -7  -4   -0.47    0.58
  -4  -7  -4    0.11    0.41
   4   7   4    0.46    0.54
  -4   7  -4   -0.30    0.43
  -5  -7  -4   22.91    1.62
  -5  -7  -4   26.12    1.51
   5   7   4   28.00    1.87
  -5   7  -4   26.15    1.66
  -6  -7  -4    1.91    0.71
  -6  -7  -4    2.37    0.78
  -6  -7  -4    1.16    0.85
   6   7   4    3.34    0.94
  -6   7  -4    3.07    0.85
  -7  -7  -4    1.89    0.75
  -7  -7  -4    1.14    0.74
  -7  -7  -4    1.02    0.87
  -7   7  -4    1.99    0.86
   7   7   4    0.32    0.79
  -8  -7  -4    1.78    1.06
  -8  -7  -4    1.00    0.80
  -8  -7  -4    1.58    0.87
  -8   7  -4    1.32    0.90
   8   7   4    1.92    1.08
 -10  -8   4    4.38    0.98
  10   8  -4    4.67    1.34
 -10   8   4    5.13    1.22
  -9  -8   4    4.40    0.83
  -9  -8   4    2.83    0.92
   9   8  -4    4.11    1.20
  -9   8   4    2.17    0.91
  -8  -8   4    5.59    1.06
  -8  -8   4    4.61    0.76
  -8  -8   4    4.06    0.85
   8   8  -4    5.94    1.13
  -8   8   4    5.29    1.05
  -7  -8   4    7.59    1.12
  -7  -8   4    7.03    0.75
  -7  -8   4    6.60    0.97
   7   8  -4    7.84    1.20
  -7   8   4    5.74    0.99
  -6  -8   4   13.97    1.06
  -6  -8   4   13.00    1.31
  -6   8   4   16.02    1.26
   6   8  -4   13.64    1.28
  -5  -8   4   59.01    2.00
  -5  -8   4   58.72    2.60
  -5   8   4   62.76    2.35
   5   8  -4   59.93    2.42
   4  -8  -4   26.12    1.71
  -4  -8   4   25.44    0.90
  -4  -8   4   24.57    1.66
   4   8  -4   27.95    1.44
  -4   8   4   26.47    1.35
   3  -8  -4    3.11    0.78
  -3  -8   4    1.65    0.68
  -3   8   4    3.14    0.55
   3   8  -4    2.91    0.53
  -2  -8   4   37.96    2.02
   2  -8  -4   38.06    2.06
   2   8  -4   40.07    1.53
  -2   8   4   37.98    1.52
   1  -8  -4   23.71    1.59
   1   8  -4   22.83    1.06
  -1   8   4   20.93    1.08
   0  -8  -4    4.45    0.85
   0   8  -4    7.51    0.67
   0   8   4    6.62    0.71
  -1  -8  -4   28.80    1.89
   1   8   4   31.79    1.49
  -2  -8  -4    0.83    0.32
  -2  -8  -4    0.82    0.65
  -2   8  -4    1.01    0.43
   2   8   4   -0.05    0.41
  -3  -8  -4   14.31    1.53
  -3  -8  -4   12.69    0.65
  -3  -8  -4   12.96    0.98
   3   8   4   14.06    1.21
  -3   8  -4   14.19    1.06
  -4  -8  -4    5.00    0.65
  -4  -8  -4    5.38    0.82
  -4  -8  -4    6.24    1.19
  -4   8  -4    7.05    0.94
   4   8   4    6.83    1.04
  -5  -8  -4    1.44    0.60
  -5  -8  -4    2.41    0.59
  -5  -8  -4    3.76    1.09
  -5   8  -4    2.39    0.68
   5   8   4    1.72    0.74
  -6  -8  -4    6.67    1.12
  -6  -8  -4    7.72    0.96
  -6  -8  -4    5.17    1.23
   6   8   4    5.19    1.13
  -6   8  -4    7.21    1.16
  -7  -8  -4    3.43    0.83
  -7  -8  -4    2.05    1.05
  -7  -8  -4    1.96    0.73
   7   8   4    2.53    1.05
  -7   8  -4    0.56    0.69
  -8  -8  -4    7.85    1.59
  -8  -8  -4    8.68    1.43
  -8  -8  -4    5.10    1.04
   8   8   4    5.12    1.47
  -8   8  -4    6.63    1.37
  -9  -9   4    0.24    0.60
  -9  -9   4    0.91    0.79
   9   9  -4   -1.02    0.76
  -9   9   4    1.28    0.85
  -8  -9   4    0.81    0.71
  -8  -9   4    1.49    0.58
  -8   9   4    1.08    0.75
   8   9  -4   -0.01    0.67
  -7  -9   4    5.78    0.82
  -7  -9   4    6.49    1.13
  -7   9   4    7.21    1.10
   7   9  -4    4.30    0.99
  -6  -9   4    3.41    0.87
  -6  -9   4    2.90    0.51
   6   9  -4    3.29    0.82
  -6   9   4    2.84    0.73
  -5  -9   4    1.60    0.25
  -5  -9   4    1.22    0.22
  -5  -9   4    1.80    0.78
  -5   9   4    1.67    0.57
   5   9  -4    1.37    0.60
  -4  -9   4    1.38    0.74
   4  -9  -4    2.32    0.81
   4   9  -4    1.24    0.52
  -4   9   4    2.89    0.59
  -3  -9   4   33.81    2.02
   3  -9  -4   32.43    1.99
   3   9  -4   30.49    1.41
  -3   9   4   27.91    1.38
  -2  -9   4    2.99    0.87
   2  -9  -4    1.79    0.80
  -2   9   4    1.89    0.50
   2   9  -4    2.90    0.54
   1  -9  -4    6.96    1.17
   1   9  -4   10.30    0.78
  -1   9   4    8.14    0.78
   0  -9  -4   11.51    1.26
   0   9   4   11.07    0.89
  -1  -9  -4    7.31    1.14
   1   9   4   12.39    0.99
  -2  -9  -4    8.21    1.30
   2   9   4    7.53    0.92
  -2   9  -4    7.41    0.81
  -3  -9  -4   11.35    1.50
  -3  -9  -4   11.52    0.79
  -3   9  -4   10.45    0.98
   3   9   4   11.43    1.15
  -4  -9  -4    9.51    0.92
  -4  -9  -4    9.23    1.46
  -4   9  -4    8.54    1.05
   4   9   4   12.25    1.25
  -5  -9  -4    5.47    1.22
  -5  -9  -4    6.75    0.96
  -5   9  -4    6.19    1.02
   5   9   4    6.79    1.16
  -6  -9  -4    3.67    1.09
  -6  -9  -4    3.90    0.84
   6   9   4    2.77    0.97
  -6   9  -4    3.35    0.90
  -7  -9  -4    4.62    0.97
  -7  -9  -4    7.69    1.58
  -7   9  -4    5.84    1.15
   7   9   4    7.77    1.48
  -9 -10   4    0.16    0.81
  -9 -10   4    0.80    0.53
  -9 -10   4    0.10    0.53
   9  10  -4   -0.71    0.83
  -8 -10   4    2.88    0.98
  -8 -10   4    3.79    0.71
  -8 -10   4    3.41    0.67
   8  10  -4    3.84    1.03
  -7 -10   4    2.95    0.49
  -7 -10   4    1.91    0.45
  -7 -10   4    1.51    0.83
   7  10  -4    2.01    0.86
  -6 -10   4    0.01    0.66
   6  10  -4    0.17    0.63
  -5 -10   4    3.18    0.97
   5  10  -4    3.09    0.77
  -4 -10   4   66.88    3.12
   4 -10  -4   70.02    3.19
  -3 -10   4   31.59    2.10
   3 -10  -4   33.73    2.19
  -2 -10   4    1.09    0.76
   2 -10  -4    2.06    0.88
   1 -10  -4    0.33    0.70
   0 -10  -4   14.87    1.61
  -1 -10  -4    7.47    1.23
   1  10   4    8.84    0.92
  -2 -10  -4   11.46    1.44
   2  10   4   13.40    1.14
  -3 -10  -4    1.71    0.87
   3  10   4    1.51    0.65
  -4 -10  -4    4.30    0.58
  -4 -10  -4    5.16    1.26
   4  10   4    6.37    1.07
  -5 -10  -4    2.11    1.00
  -5 -10  -4    2.78    0.59
   5  10   4    1.98    0.86
  -6 -10  -4    2.74    1.15
  -6 -10  -4    0.58    0.55
   6  10   4    0.38    0.80
  -8 -11   4    0.34    0.85
   8  11  -4    0.55    0.84
  -7 -11   4    0.28    0.82
  -6 -11   4   11.51    1.60
  -5 -11   4    0.56    0.77
  -4 -11   4    1.24    0.85
   4 -11  -4    2.44    0.95
  -3 -11   4   17.88    1.75
   3 -11  -4   19.07    1.85
   2 -11  -4   25.22    2.05
   1 -11  -4   25.12    2.07
   0 -11  -4    8.93    1.44
  -1 -11  -4    0.66    0.79
  -2 -11  -4    3.85    1.01
  -3 -11  -4   13.54    1.75
  -4 -11  -4    0.25    0.74
   4  11   4    2.19    0.87
  -5 -11  -4    8.58    1.61
   5  11   4   10.00    1.41
  -6 -11  -4    1.55    0.95
  -6 -11  -4    1.01    0.44
   6  11   4    2.11    0.98
  -7 -12   4    2.61    1.13
  -6 -12   4    0.82    0.93
  -5 -12   4    1.34    0.97
   4 -12  -4    0.70    0.84
  -4 -12   4    0.45    0.77
  -3 -12   4    7.17    1.35
   3 -12  -4    6.75    1.44
   2 -12  -4   13.67    1.74
   1 -12  -4   10.55    1.70
   0 -12  -4    1.45    1.01
  -1 -12  -4    5.02    1.26
  -2 -12  -4    1.68    0.97
  -3 -12  -4   18.32    2.02
  -4 -12  -4   -0.15    0.73
  -5 -12  -4    0.71    1.02
  -5 -13   4    3.45    1.20
   4 -13  -4    1.67    1.09
  -4 -13   4    3.01    1.22
   3 -13  -4    2.35    1.05
  -3 -13   4    4.02    1.29
   2 -13  -4   12.57    1.84
   1 -13  -4    8.18    1.57
   0 -13  -4    0.85    1.02
  -1 -13  -4    0.77    0.96
  -2 -13  -4    1.82    1.15
  -3 -13  -4    3.44    1.27
   3 -14  -4    0.16    0.92
   2 -14  -4   -0.94    0.95
   1 -14  -4    0.62    0.95
   0 -14  -4    3.99    1.35
  -1 -14  -4    6.97    1.66
 -12   0   5   16.93    2.09
  12   0  -5   19.89    2.15
 -11   0   5    7.58    1.42
  11   0  -5    9.32    1.57
 -10   0   5    2.89    1.02
  10   0  -5    1.22    0.83
   9   0  -5    5.59    1.14
  -9   0   5    7.65    1.20
   8   0  -5    0.24    0.64
  -8   0   5    0.04    0.57
   7   0  -5   11.54    1.20
  -7   0   5   11.28    1.16
  -6   0   5    9.36    0.98
   6   0  -5    9.39    1.01
   5   0  -5   11.81    1.03
  -5   0   5   13.13    1.03
  -4   0   5   11.55    0.94
   4   0  -5   12.43    0.98
  -3   0   5   21.47    1.22
   3   0  -5   21.80    1.18
  -3   0   5   22.40    1.18
  -2   0   5  112.72    3.36
   2   0  -5  122.06    3.52
   2   0  -5  119.62    3.41
  -2   0   5  125.57    3.55
  -1   0   5   29.61    1.37
  -1   0   5   27.62    1.30
   1   0  -5   27.75    1.34
   0   0  -5    2.94    0.55
   0   0   5    2.73    0.53
   0   0   5    2.07    0.49
   0   0  -5    2.85    0.52
   1   0   5   26.78    1.42
  -1   0  -5   27.88    1.39
   1   0   5   29.57    1.41
  -1   0  -5   28.55    1.44
  -2   0  -5    1.30    0.50
  -2   0  -5    0.83    0.41
   2   0   5    0.20    0.40
   3   0   5   -0.19    0.38
  -3   0  -5   -0.35    0.35
  -3   0  -5   -0.10    0.41
  -4   0  -5   32.22    1.77
   4   0   5   30.17    1.74
  -4   0  -5   32.79    1.90
  -5   0  -5    5.54    0.97
   5   0   5    8.43    1.18
   6   0   5   16.03    1.55
  -6   0  -5   15.11    1.47
   7   0   5    6.74    1.18
  -7   0  -5    6.04    1.17
   8   0   5   27.82    2.21
  -8   0  -5   28.79    2.26
  -9   0  -5    0.22    0.84
   9   0   5    0.90    0.92
 -12  -1   5   11.21    1.82
  12  -1  -5   12.79    1.71
  12   1  -5   11.89    1.79
 -12   1   5   12.53    1.89
 -11  -1   5    2.36    1.09
  11  -1  -5    6.19    1.31
  11   1  -5    5.48    1.30
 -11   1   5    4.06    1.16
  10  -1  -5    9.33    1.41
 -10  -1   5    9.93    1.45
  10   1  -5   13.35    1.59
 -10   1   5    7.75    1.36
   9  -1  -5    9.35    1.29
  -9  -1   5   10.60    1.39
   9   1  -5   10.96    1.45
  -9   1   5   10.73    1.33
   8  -1  -5    4.92    0.97
  -8  -1   5    5.25    0.98
  -8   1   5    6.48    1.06
   8   1  -5    5.07    1.04
   7  -1  -5    1.00    0.59
  -7  -1   5    0.38    0.53
   7   1  -5    0.54    0.58
  -7   1   5    1.19    0.64
  -6  -1   5   50.87    2.18
   6  -1  -5   46.50    2.10
  -6   1   5   49.26    2.16
   6   1  -5   45.22    2.13
   5  -1  -5    0.61    0.46
  -5  -1   5    1.06    0.48
   5   1  -5    1.90    0.53
  -5   1   5    1.21    0.48
   4  -1  -5   88.43    2.84
  -4  -1   5   87.94    2.81
  -4   1   5   80.20    2.77
   4   1  -5   87.79    2.85
   3  -1  -5   93.64    2.91
  -3  -1   5   93.38    2.98
   3  -1  -5   95.23    2.38
  -3  -1   5   96.79    2.91
  -3   1   5   95.54    2.92
   3   1  -5   96.43    2.96
   2  -1  -5   11.16    0.89
  -2  -1   5   13.31    0.90
  -2  -1   5   11.82    0.91
   2   1  -5   13.03    0.93
  -2   1   5   12.04    0.87
   2   1  -5   16.58    0.99
  -1  -1   5  216.02    5.55
   1  -1  -5  203.95    5.53
  -1  -1   5  217.36    5.39
  -1   1   5  211.87    5.42
   1   1  -5  216.89    5.58
   0  -1   5   34.98    1.51
   0  -1  -5   36.40    1.64
   0  -1  -5   36.28    1.54
   0  -1   5   40.91    1.68
   0   1   5   39.01    1.59
   0   1  -5   39.96    1.65
  -1  -1  -5    3.47    0.62
  -1  -1  -5    3.85    0.62
   1  -1   5    2.68    0.57
   1  -1   5    2.61    0.57
   1   1   5    2.12    0.54
  -1   1  -5    2.69    0.56
  -1   1  -5    2.62    0.53
   2  -1   5   31.02    1.51
  -2  -1  -5   31.36    1.60
  -2  -1  -5   32.52    1.56
   2   1   5   27.31    1.47
  -2   1  -5   29.43    1.58
  -2   1  -5   29.80    1.48
  -3  -1  -5   15.39    1.17
  -3  -1  -5   15.20    1.26
   3  -1   5   17.06    1.17
  -3   1  -5   17.75    1.31
   3   1   5   16.63    1.23
  -3   1  -5   16.26    1.19
  -4  -1  -5    4.39    0.87
  -4  -1  -5    4.57    0.82
   4  -1   5    8.16    0.98
  -4   1  -5    5.67    0.95
  -4   1  -5    5.51    0.86
   4   1   5    5.61    0.91
  -5  -1  -5    9.51    1.24
   5  -1   5    7.59    1.08
  -5  -1  -5    8.81    1.12
  -5   1  -5    9.21    1.14
   5   1   5   10.15    1.21
   6  -1   5    6.25    1.12
  -6  -1  -5    6.22    1.13
  -6   1  -5    5.17    1.01
   6   1   5    5.55    1.06
  -7  -1  -5   37.19    2.40
   7  -1   5   37.95    2.30
   7   1   5   39.50    2.48
  -7   1  -5   38.21    2.40
  -8  -1  -5    1.99    0.94
   8  -1   5    1.24    0.85
   8   1   5   -0.54    0.75
  -8   1  -5    1.73    0.90
   9  -1   5    7.08    1.40
  -9  -1  -5    6.97    1.47
   9   1   5    6.64    1.51
  -9   1  -5    8.52    1.54
  12  -2  -5    3.87    1.19
 -12  -2   5    5.62    1.37
 -12   2   5    4.97    1.33
  12   2  -5    5.52    1.45
 -11  -2   5   17.20    1.82
  11  -2  -5   17.69    1.78
  11   2  -5   16.69    1.94
 -11   2   5   20.47    2.06
 -10  -2   5    9.75    1.40
  10  -2  -5    8.09    1.28
 -10   2   5    8.37    1.42
  10   2  -5    9.18    1.49
  -9  -2   5    1.47    0.70
   9  -2  -5    2.10    0.81
   9   2  -5    0.73    0.76
  -9   2   5    1.60    0.79
   8  -2  -5    3.41    0.82
  -8  -2   5    3.27    0.85
  -8   2   5    2.57    0.81
   8   2  -5    2.40    0.79
  -7  -2   5    5.43    0.44
  -7  -2   5    4.79    0.89
   7  -2  -5    6.71    0.97
  -7   2   5    3.86    0.82
   7   2  -5    6.06    0.99
  -6  -2   5   11.85    1.11
   6  -2  -5   11.64    1.09
  -6  -2   5   10.90    0.48
   6   2  -5   11.66    1.12
  -6   2   5   12.64    1.11
  -5  -2   5   69.41    2.56
   5  -2  -5   73.53    2.61
  -5   2   5   74.31    2.64
   5   2  -5   75.68    2.70
   4  -2  -5   15.56    0.67
   4  -2  -5   14.69    1.02
  -4  -2   5   15.01    1.03
  -4  -2   5   14.95    1.06
  -4   2   5   16.09    1.07
   4   2  -5   15.36    1.09
   3  -2  -5   22.84    0.92
  -3  -2   5   24.34    1.28
   3  -2  -5   23.07    1.22
  -3  -2   5   25.05    1.21
  -3   2   5   21.70    1.19
   3   2  -5   23.64    1.24
  -2  -2   5   21.56    1.09
  -2  -2   5   21.21    1.17
   2  -2  -5   23.39    1.02
  -2   2   5   23.26    1.18
   2   2  -5   22.71    1.19
  -1  -2   5   96.03    2.93
   1  -2  -5   97.65    2.89
  -1  -2   5   99.81    2.83
   1  -2  -5   92.64    2.95
  -1   2   5   94.69    2.90
   1   2  -5   97.65    2.91
   0  -2  -5   12.63    0.93
   0  -2   5   15.43    1.01
   0  -2   5   13.99    0.92
   0  -2  -5   14.16    0.98
   0   2   5   14.00    0.96
  -1  -2  -5   10.21    0.91
   1  -2   5   10.63    0.83
  -1  -2  -5   10.12    0.85
  -1   2  -5   10.34    0.85
   1   2   5   12.62    0.96
  -2  -2  -5   41.96    1.88
  -2  -2  -5   41.54    1.80
   2  -2   5   41.17    1.75
   2   2   5   39.12    1.83
  -2   2  -5   42.98    1.82
   3  -2   5   34.79    1.68
  -3  -2  -5   33.08    1.69
  -3  -2  -5   31.88    1.75
   3   2   5   32.56    1.74
  -3   2  -5   34.81    1.73
  -4  -2  -5    7.51    0.98
  -4  -2  -5    8.43    1.12
   4  -2   5    8.75    0.97
  -4   2  -5    7.14    0.97
   4   2   5    7.79    1.00
   5  -2   5    4.29    0.86
  -5  -2  -5    3.81    0.87
  -5  -2  -5    5.35    0.97
  -5   2  -5    4.58    0.91
   5   2   5    3.76    0.90
   6  -2   5   11.44    1.28
  -6  -2  -5   12.18    1.41
  -6   2  -5   12.22    1.36
   6   2   5   11.05    1.36
  -7  -2  -5    4.16    1.04
   7  -2   5    3.32    0.92
   7   2   5    3.75    1.02
  -7   2  -5    2.18    0.90
   8  -2   5    8.62    1.42
  -8  -2  -5    7.97    1.42
  -8   2  -5    7.92    1.41
   8   2   5   10.43    1.52
   9  -2   5   24.36    2.14
  -9  -2  -5   23.09    2.24
   9   2   5   24.69    2.28
  -9   2  -5   25.01    2.28
 -12  -3   5    3.68    1.20
  12  -3  -5    0.76    0.90
 -12   3   5    1.53    1.06
  12   3  -5    1.00    1.03
 -11  -3   5    4.40    1.15
  11  -3  -5    4.49    1.10
  11   3  -5    4.30    1.21
 -11   3   5    5.82    1.31
  10  -3  -5   18.98    1.73
 -10  -3   5   26.15    1.96
  10   3  -5   21.89    1.99
 -10   3   5   22.15    1.92
   9  -3  -5   30.67    1.96
  -9  -3   5   27.34    1.93
   9   3  -5   26.12    1.96
  -9   3   5   26.18    1.94
  -8  -3   5    6.94    1.10
   8  -3  -5    4.99    0.94
  -8   3   5    8.22    1.22
   8   3  -5    4.14    0.94
  -7  -3   5   18.66    1.42
  -7  -3   5   19.01    0.91
   7  -3  -5   19.26    1.36
   7   3  -5   15.19    1.39
  -7   3   5   19.61    1.47
  -6  -3   5    0.95    0.28
   6  -3  -5    1.48    0.54
  -6  -3   5    1.10    0.49
   6   3  -5    0.63    0.51
  -6   3   5   -0.22    0.44
  -5  -3   5   57.30    2.25
  -5  -3   5   56.36    2.14
   5  -3  -5   49.02    2.02
  -5  -3   5   50.71    1.58
   5   3  -5   54.14    2.20
  -5   3   5   54.07    2.17
   4  -3  -5   16.15    0.81
  -4  -3   5   16.25    1.10
   4  -3  -5   14.55    0.99
  -4  -3   5   17.44    1.06
   4   3  -5   16.16    1.13
  -4   3   5   16.26    1.06
  -3  -3   5   40.46    1.69
   3  -3  -5   38.57    1.43
  -3  -3   5   40.41    1.58
  -3   3   5   42.88    1.71
   3   3  -5   41.46    1.69
   2  -3  -5   35.73    1.39
  -2  -3   5   33.86    1.46
  -2  -3   5   33.92    1.37
   2   3  -5   33.39    1.46
  -2   3   5   29.32    1.40
  -1  -3   5    1.15    0.38
   1  -3  -5    1.16    0.42
  -1  -3   5    0.93    0.37
   1  -3  -5    1.41    0.42
   1  -3  -5    1.62    0.42
   1   3  -5    1.65    0.45
  -1   3   5    1.42    0.43
   0  -3  -5    1.17    0.39
   0  -3   5    1.80    0.42
   0  -3   5    1.57    0.45
   0  -3  -5    0.85    0.40
   0   3   5    1.11    0.41
   1  -3   5   12.64    0.86
  -1  -3  -5   10.72    0.92
  -1  -3  -5   10.13    0.84
  -1   3  -5   10.81    0.88
   1   3   5   12.25    0.97
  -2  -3  -5   22.23    1.27
   2  -3   5   22.39    1.21
  -2  -3  -5   25.25    1.41
   2   3   5   22.64    1.36
  -2   3  -5   22.76    1.30
  -3  -3  -5   11.67    1.04
   3  -3   5   13.18    1.05
  -3  -3  -5   14.75    1.22
  -3   3  -5   12.83    1.06
   3   3   5   14.06    1.18
   4  -3   5   34.76    1.76
  -4  -3  -5   33.04    1.96
  -4  -3  -5   32.12    1.78
  -4   3  -5   35.89    1.88
   4   3   5   35.45    1.92
  -5  -3  -5   21.51    1.61
   5  -3   5   20.32    1.49
  -5  -3  -5   21.30    1.70
   5   3   5   23.78    1.72
  -5   3  -5   24.74    1.65
   6  -3   5   16.79    1.48
  -6  -3  -5   15.87    1.62
  -6  -3  -5   16.84    1.57
   6   3   5   16.40    1.60
  -6   3  -5   17.29    1.53
  -7  -3  -5    1.39    0.81
   7  -3   5    1.45    0.75
  -7   3  -5    2.17    0.86
   7   3   5    0.50    0.76
  -8  -3  -5    0.14    0.80
   8  -3   5   -0.10    0.67
  -8   3  -5    1.18    0.82
   8   3   5    0.50    0.78
  -9  -3  -5    3.17    1.11
   9  -3   5    3.96    1.12
   9   3   5    2.66    1.13
  -9   3  -5    1.15    1.01
 -11  -4   5    0.07    0.81
  11  -4  -5   -0.62    0.62
 -11   4   5    0.43    0.83
  11   4  -5    1.49    0.96
 -10  -4   5    5.85    1.20
  10  -4  -5    7.91    1.27
 -10   4   5    7.61    1.33
  10   4  -5    6.54    1.28
  -9  -4   5   21.89    1.75
   9  -4  -5   20.19    1.59
   9   4  -5   18.54    1.76
  -9   4   5   20.62    1.79
  -8  -4   5    3.01    0.57
  -8  -4   5    3.33    0.81
   8  -4  -5    3.43    0.81
   8   4  -5    3.56    0.91
  -8   4   5    4.38    0.96
   7  -4  -5   39.54    1.95
  -7  -4   5   39.51    2.01
  -7  -4   5   39.77    1.54
  -7   4   5   39.06    2.07
   7   4  -5   41.53    2.14
  -6  -4   5   11.20    0.76
  -6  -4   5   11.45    1.04
   6  -4  -5   12.63    1.05
  -6   4   5   10.94    1.07
   6   4  -5   10.29    1.09
  -5  -4   5    2.22    0.51
  -5  -4   5    1.67    0.40
   5  -4  -5    0.80    0.42
  -5  -4   5    1.34    0.50
   5   4  -5    0.75    0.49
  -5   4   5    1.56    0.51
   4  -4  -5    0.26    0.27
  -4  -4   5    0.23    0.32
  -4  -4   5   -0.57    0.28
   4   4  -5    0.52    0.43
  -4   4   5    0.15    0.36
   3  -4  -5  110.70    3.15
  -3  -4   5  112.70    3.09
  -3  -4   5  104.94    3.22
  -3   4   5  106.07    3.23
   3   4  -5  111.75    3.28
  -2  -4   5    4.75    0.54
  -2  -4   5    4.03    0.59
   2  -4  -5    5.13    0.58
   2  -4  -5    4.50    0.63
  -2   4   5    4.18    0.63
   2   4  -5    5.29    0.66
  -1  -4   5   75.83    2.41
  -1  -4   5   76.56    2.24
   1  -4  -5   72.77    2.55
   1  -4  -5   76.79    2.47
   1  -4  -5   79.83    2.35
   1   4  -5   74.54    2.41
  -1   4   5   74.56    2.46
   0  -4  -5    3.95    0.60
   0  -4  -5    4.28    0.68
   0  -4   5    3.85    0.59
   0  -4  -5    3.42    0.54
   0  -4   5    3.95    0.52
   0   4   5    3.54    0.60
   1  -4   5   30.38    1.26
  -1  -4  -5   30.38    1.37
  -1  -4  -5   29.27    1.48
   1   4   5   28.35    1.47
  -1   4  -5   29.74    1.42
  -2  -4  -5   28.80    1.46
  -2  -4  -5   29.27    1.56
   2  -4   5   28.12    1.31
  -2   4  -5   27.62    1.45
   2   4   5   30.37    1.57
  -3  -4  -5   25.56    1.54
   3  -4   5   23.49    1.28
  -3  -4  -5   20.73    1.31
   3   4   5   23.73    1.50
  -3   4  -5   22.77    1.39
   4  -4   5   10.19    1.00
  -4  -4  -5   12.88    1.14
  -4  -4  -5   11.41    1.22
  -4   4  -5    9.57    1.08
   4   4   5   10.23    1.18
   5  -4   5   12.59    1.20
  -5  -4  -5   14.51    1.49
  -5  -4  -5   14.86    1.38
   5   4   5   11.47    1.33
  -5   4  -5   13.54    1.34
  -6  -4  -5    3.91    0.99
   6  -4   5    4.30    0.88
  -6  -4  -5    4.15    0.98
   6   4   5    4.69    1.08
  -6   4  -5    4.93    1.00
   7  -4   5    2.21    0.80
  -7  -4  -5    3.11    0.93
   7   4   5    3.02    0.97
  -7   4  -5    3.97    1.05
   8  -4   5    1.11    0.78
  -8  -4  -5    2.17    0.95
   8   4   5    0.21    0.90
  -8   4  -5   -0.34    0.71
   9  -4   5    8.28    1.40
  -9  -4  -5    7.36    1.51
   9   4   5    9.27    1.73
  -9   4  -5   10.13    1.68
  11  -5  -5    2.28    0.85
 -11  -5   5    3.39    1.10
 -11   5   5    2.31    1.01
  11   5  -5    6.79    1.43
  10  -5  -5    1.72    0.79
 -10  -5   5   -0.12    0.67
  10   5  -5    0.26    0.75
 -10   5   5    1.56    0.89
  -9  -5   5   29.76    1.96
   9  -5  -5   30.46    1.87
   9   5  -5   27.46    2.08
  -9   5   5   31.46    2.14
   8  -5  -5    0.06    0.46
  -8  -5   5    0.03    0.44
  -8  -5   5    0.41    0.58
   8   5  -5   -0.52    0.59
  -8   5   5   -0.08    0.58
  -7  -5   5    9.22    1.03
   7  -5  -5   10.13    0.98
  -7  -5   5    8.65    0.86
  -7   5   5    8.43    1.09
   7   5  -5    9.32    1.18
  -6  -5   5    0.65    0.49
  -6  -5   5    1.23    0.55
   6  -5  -5    0.61    0.44
  -6  -5   5    1.03    0.41
   6   5  -5    1.54    0.61
  -6   5   5    0.70    0.54
   5  -5  -5    1.64    0.46
  -5  -5   5    1.61    0.52
  -5  -5   5    1.74    0.47
  -5  -5   5    1.19    0.46
   5   5  -5    0.79    0.49
  -5   5   5    1.26    0.50
  -4  -5   5   89.48    2.81
  -4  -5   5   85.06    2.55
   4  -5  -5   84.24    2.71
  -4  -5   5   86.16    2.67
  -4   5   5   78.89    2.75
   4   5  -5   80.45    2.79
   3  -5  -5   12.33    0.91
  -3  -5   5   12.41    0.87
  -3  -5   5   10.52    0.70
   3  -5  -5   12.57    0.76
  -3   5   5   11.93    0.90
   3   5  -5   10.18    0.86
  -2  -5   5   33.91    1.21
   2  -5  -5   33.27    1.27
   2  -5  -5   33.81    1.56
  -2  -5   5   33.43    1.37
  -2   5   5   34.52    1.47
   2   5  -5   33.62    1.45
   1  -5  -5    3.71    0.66
   1  -5  -5    5.03    0.55
  -1  -5   5    4.16    0.54
  -1  -5   5    4.30    0.44
  -1   5   5    5.93    0.67
   1   5  -5    3.93    0.59
   0  -5   5    3.17    0.41
   0  -5  -5    2.75    0.50
   0  -5  -5    3.78    0.52
   0  -5  -5    1.64    0.59
   0   5   5    1.72    0.48
  -1  -5  -5   14.69    1.05
   1  -5   5   15.03    0.80
  -1  -5  -5   17.36    0.99
  -1  -5  -5   14.33    1.26
   1   5   5   16.24    1.12
   2  -5   5   48.16    1.68
  -2  -5  -5   48.43    1.89
  -2  -5  -5   45.61    2.01
   2   5   5   49.92    2.10
  -2   5  -5   49.35    1.98
  -3  -5  -5   15.53    1.17
   3  -5   5   16.16    1.02
  -3  -5  -5   16.50    1.27
  -3   5  -5   15.67    1.18
   3   5   5   17.04    1.31
   4  -5   5   17.56    1.18
  -4  -5  -5   19.96    1.47
  -4  -5  -5   19.91    1.39
   4   5   5   18.46    1.49
  -4   5  -5   17.51    1.39
  -5  -5  -5    3.95    0.88
  -5  -5  -5    4.37    0.88
   5  -5   5    2.96    0.70
  -5   5  -5    4.88    0.96
   5   5   5    4.68    1.00
   6  -5   5    5.71    0.92
  -6  -5  -5    4.87    1.02
  -6  -5  -5    6.08    1.13
   6   5   5    6.92    1.23
  -6   5  -5    4.31    1.02
  -7  -5  -5    4.09    0.99
   7  -5   5    3.20    0.86
  -7  -5  -5    2.06    0.94
   7   5   5    2.96    1.05
  -7   5  -5    3.34    0.96
  -8  -5  -5    4.88    1.19
   8  -5   5    4.10    0.96
  -8   5  -5    5.18    1.23
   8   5   5    5.64    1.42
 -11  -6   5    1.94    0.89
  11  -6  -5    0.18    0.66
  11   6  -5    0.93    0.90
 -11   6   5    0.48    0.89
 -10  -6   5    4.46    0.99
  10  -6  -5    5.18    0.98
  10   6  -5    3.67    1.20
 -10   6   5    5.66    1.28
  -9  -6   5    1.27    0.69
   9  -6  -5    1.23    0.59
   9   6  -5    1.16    0.81
  -9   6   5    0.29    0.70
  -8  -6   5   28.80    1.59
  -8  -6   5   30.61    1.78
   8  -6  -5   29.77    1.59
   8   6  -5   33.06    2.09
  -8   6   5   28.20    1.89
  -7  -6   5    1.55    0.59
  -7  -6   5    1.54    0.62
  -7  -6   5    2.45    0.64
   7  -6  -5    2.05    0.54
   7   6  -5    2.00    0.76
  -7   6   5    1.80    0.67
  -6  -6   5   30.79    1.52
  -6  -6   5   32.22    1.60
  -6  -6   5   35.83    1.79
  -6   6   5   32.60    1.79
   6   6  -5   31.80    1.80
  -5  -6   5   11.51    1.01
  -5  -6   5   13.90    0.92
   5  -6  -5   13.01    1.06
  -5  -6   5   12.74    1.04
  -5   6   5   12.79    1.07
   5   6  -5   12.69    1.11
  -4  -6   5    9.87    0.69
   4  -6  -5    9.52    0.94
   4  -6  -5    9.43    0.63
  -4  -6   5    9.03    0.91
  -4  -6   5    9.85    0.82
  -4   6   5    9.09    0.89
   4   6  -5    9.68    0.93
  -3  -6   5   23.04    0.88
   3  -6  -5   23.85    0.89
  -3  -6   5   22.76    1.10
   3  -6  -5   20.89    1.33
  -3   6   5   22.91    1.23
   3   6  -5   20.79    1.20
  -2  -6   5    2.57    0.41
   2  -6  -5    2.37    0.59
   2  -6  -5    1.92    0.32
  -2   6   5    2.34    0.51
   2   6  -5    1.56    0.46
   1  -6  -5   33.17    1.13
   1  -6  -5   31.56    1.71
   1   6  -5   32.06    1.41
  -1   6   5   33.66    1.50
   0  -6  -5    6.80    0.55
   0  -6  -5    4.43    0.62
   0  -6  -5    7.16    0.89
   0   6   5    5.59    0.73
   1  -6   5   14.55    0.51
   1  -6   5   13.27    0.50
  -1  -6  -5   14.03    1.25
  -1  -6  -5   12.75    0.95
  -1  -6  -5   15.45    0.88
   1   6   5   12.97    1.04
  -2  -6  -5   70.66    2.31
  -2  -6  -5   64.72    2.88
   2  -6   5   69.53    1.90
  -2  -6  -5   68.85    2.52
  -2   6  -5   65.53    2.43
   2   6   5   67.03    2.59
   3  -6   5    5.21    0.56
  -3  -6  -5    3.91    0.93
  -3  -6  -5    4.57    0.73
  -3  -6  -5    4.07    0.77
  -3   6  -5    5.76    0.83
   3   6   5    4.81    0.90
  -4  -6  -5    8.44    1.01
  -4  -6  -5    8.47    1.24
   4  -6   5    9.85    0.81
  -4  -6  -5    8.69    1.11
   4   6   5    8.41    1.19
  -4   6  -5    9.31    1.11
   5  -6   5    5.41    0.76
  -5  -6  -5    5.36    0.97
  -5  -6  -5    7.05    1.10
  -5   6  -5    8.21    1.12
   5   6   5    7.10    1.14
  -6  -6  -5    4.79    1.10
  -6  -6  -5    3.88    0.92
   6  -6   5    4.95    0.81
  -6   6  -5    6.61    1.18
   6   6   5    5.78    1.19
  -7  -6  -5    2.19    0.86
  -7  -6  -5    0.67    0.73
   7  -6   5    0.92    0.61
   7   6   5    1.35    0.88
  -7   6  -5   -0.09    0.67
  -8  -6  -5    7.80    1.39
  -8  -6  -5    8.10    1.51
   8  -6   5    8.75    1.23
  -8   6  -5    8.92    1.52
   8   6   5    7.89    1.58
 -10  -7   5    0.86    0.71
  10   7  -5    1.18    1.02
 -10   7   5    0.86    0.85
  -9  -7   5    0.31    0.56
  -9   7   5    0.54    0.67
   9   7  -5   -0.71    0.67
  -8  -7   5   22.84    1.70
  -8  -7   5   25.20    1.62
  -8  -7   5   25.85    1.53
  -8   7   5   22.63    1.78
   8   7  -5   29.08    1.96
  -7  -7   5    3.26    0.64
  -7  -7   5    4.62    0.84
  -7  -7   5    2.58    0.73
  -7   7   5    4.09    0.91
   7   7  -5    5.26    1.03
  -6  -7   5    2.41    0.63
  -6  -7   5    2.76    0.71
  -6  -7   5    4.67    0.67
   6   7  -5    3.43    0.82
  -6   7   5    4.19    0.82
  -5  -7   5   10.78    0.74
   5  -7  -5   11.56    1.14
  -5  -7   5   11.53    1.12
  -5  -7   5   11.70    0.96
   5   7  -5   11.93    1.11
  -5   7   5   12.28    1.09
  -4  -7   5    1.35    0.40
   4  -7  -5    2.17    0.66
  -4  -7   5    1.37    0.23
  -4  -7   5    1.82    0.64
  -4   7   5    1.63    0.54
   4   7  -5    1.37    0.51
  -3  -7   5   13.07    0.77
   3  -7  -5   13.15    1.16
   3   7  -5   14.30    1.01
  -3   7   5   13.43    0.99
   2  -7  -5   19.59    1.37
  -2   7   5   17.70    1.07
   2   7  -5   14.59    1.01
   1  -7  -5   12.45    1.17
  -1   7   5   12.51    0.94
   1   7  -5   12.54    0.90
   0  -7  -5   11.01    1.19
   0  -7  -5   10.39    0.44
   0   7   5   10.72    0.93
  -1  -7  -5   18.91    1.10
  -1  -7  -5   23.54    1.70
  -1  -7  -5   19.07    0.87
   1   7   5   22.63    1.33
  -2  -7  -5   20.33    1.26
  -2  -7  -5   21.83    1.69
  -2  -7  -5   20.26    1.04
   2   7   5   21.24    1.41
  -2   7  -5   20.27    1.27
  -3  -7  -5   22.29    1.80
  -3  -7  -5   21.76    1.42
  -3  -7  -5   21.26    1.20
   3   7   5   21.66    1.54
  -3   7  -5   20.85    1.38
  -4  -7  -5   16.38    1.20
  -4  -7  -5   15.70    1.66
  -4  -7  -5   16.17    1.36
  -4   7  -5   16.68    1.37
   4   7   5   15.01    1.42
  -5  -7  -5   10.76    1.44
  -5  -7  -5    7.48    1.12
  -5  -7  -5    9.53    1.09
  -5   7  -5   11.56    1.28
   5   7   5   11.23    1.31
  -6  -7  -5    0.49    0.56
  -6  -7  -5   -0.93    0.67
  -6  -7  -5    0.18    0.57
  -6   7  -5   -0.76    0.55
   6   7   5   -0.15    0.66
  -7  -7  -5   20.87    1.74
  -7  -7  -5   21.29    2.15
  -7  -7  -5   20.29    1.83
   7   7   5   17.21    1.91
  -7   7  -5   18.57    1.80
  -8  -7  -5   -0.30    0.69
  -8  -7  -5   -0.23    0.70
  -8  -7  -5    0.89    1.04
   8   7   5    0.53    1.03
  -8   7  -5   -0.27    0.78
 -10  -8   5    4.79    1.18
  10   8  -5    4.33    1.31
 -10   8   5    5.82    1.27
  -9  -8   5    1.45    0.64
  -9  -8   5    2.05    0.74
  -9   8   5    2.57    0.94
   9   8  -5    1.96    0.95
  -8  -8   5   10.21    1.17
  -8  -8   5    9.86    1.00
  -8  -8   5    9.61    1.23
   8   8  -5   11.29    1.42
  -8   8   5    7.74    1.22
  -7  -8   5    9.76    1.07
  -7  -8   5    9.14    1.14
  -7  -8   5    7.61    0.77
   7   8  -5    6.46    1.12
  -7   8   5    6.97    1.08
  -6  -8   5   15.52    1.14
  -6  -8   5   15.76    1.41
   6   8  -5   18.19    1.45
  -6   8   5   17.14    1.34
   5  -8  -5    1.30    0.68
  -5  -8   5    1.78    0.44
  -5  -8   5    1.76    0.73
  -5   8   5    2.30    0.60
   5   8  -5    2.29    0.67
  -4  -8   5    7.60    0.58
  -4  -8   5    9.03    1.09
   4  -8  -5    8.27    1.08
  -4   8   5    7.56    0.88
   4   8  -5    8.32    0.92
   3  -8  -5   11.77    1.24
  -3   8   5   10.95    0.93
   3   8  -5   10.20    0.94
   2  -8  -5   17.77    1.47
  -2   8   5   17.20    1.11
   2   8  -5   16.68    1.07
   1  -8  -5   31.55    1.93
   1   8  -5   31.83    1.45
  -1   8   5   34.32    1.54
   0  -8  -5    4.22    0.92
   0   8   5    2.76    0.59
  -1  -8  -5   31.35    2.06
   1   8   5   28.64    1.57
  -2  -8  -5    6.27    0.47
  -2  -8  -5    5.30    1.12
  -2  -8  -5    4.51    0.69
   2   8   5    6.26    0.91
  -2   8  -5    6.20    0.82
  -3  -8  -5    2.11    0.56
  -3  -8  -5    1.18    0.82
  -3  -8  -5    1.58    0.42
  -3   8  -5    1.54    0.57
   3   8   5    1.73    0.65
  -4  -8  -5    1.21    0.54
  -4  -8  -5    2.00    0.55
  -4  -8  -5    0.93    0.78
  -4   8  -5    0.93    0.62
   4   8   5    2.64    0.84
  -5  -8  -5   -0.18    0.47
  -5  -8  -5   -0.58    0.45
  -5  -8  -5    1.56    0.94
   5   8   5    0.70    0.66
  -5   8  -5    0.67    0.61
  -6  -8  -5    7.24    1.08
  -6  -8  -5    7.55    1.19
  -6  -8  -5    7.06    1.46
   6   8   5    5.75    1.19
  -6   8  -5    6.59    1.19
  -7  -8  -5    3.30    0.92
  -7  -8  -5    2.39    0.87
  -7  -8  -5    3.15    1.13
  -7   8  -5    4.02    1.08
   7   8   5    1.19    1.01
  -9  -9   5    2.36    0.83
   9   9  -5    2.26    1.05
  -9   9   5    1.57    0.96
  -8  -9   5    0.45    0.50
  -8  -9   5    0.09    0.62
   8   9  -5    1.90    0.85
  -8   9   5    0.43    0.69
  -7  -9   5    3.15    0.63
  -7  -9   5    2.88    0.85
  -7   9   5    1.63    0.72
   7   9  -5    2.90    0.88
  -6  -9   5    2.69    0.82
  -6  -9   5    2.09    0.48
  -6   9   5    3.20    0.77
   6   9  -5    4.19    0.85
  -5  -9   5   21.63    1.67
   5  -9  -5   21.51    1.69
  -5  -9   5   16.36    0.76
  -5   9   5   20.01    1.36
   5   9  -5   16.54    1.32
   4  -9  -5    0.81    0.64
  -4  -9   5    2.29    0.78
   4   9  -5    1.60    0.61
  -4   9   5    1.35    0.57
   3  -9  -5    2.82    0.85
   3   9  -5    4.50    0.71
  -3   9   5    2.95    0.64
   2  -9  -5   10.71    1.35
   2   9  -5   13.27    0.98
  -2   9   5   11.26    0.96
   1  -9  -5   75.00    3.20
   1   9  -5   72.53    2.45
  -1   9   5   75.48    2.55
   0  -9  -5    7.30    1.20
   0   9   5    7.51    0.85
  -1  -9  -5   35.58    2.31
   1   9   5   34.72    1.76
  -2  -9  -5   13.95    1.64
  -2   9  -5   15.68    1.16
   2   9   5   13.65    1.24
  -3  -9  -5   23.32    1.29
  -3  -9  -5   23.37    2.05
   3   9   5   25.00    1.66
  -3   9  -5   24.38    1.49
  -4  -9  -5    2.52    0.64
  -4  -9  -5    2.08    0.92
  -4   9  -5    3.13    0.80
   4   9   5    2.44    0.81
  -5  -9  -5    3.89    0.82
  -5  -9  -5    2.33    0.96
   5   9   5    2.83    0.92
  -5   9  -5    2.37    0.82
  -6  -9  -5    5.81    1.44
  -6  -9  -5    7.24    1.17
  -6   9  -5    9.06    1.38
   6   9   5    9.85    1.57
  -7  -9  -5    2.76    1.25
  -7  -9  -5    1.07    0.71
  -7   9  -5    1.15    0.89
   7   9   5    0.16    1.06
  -9 -10   5   -0.17    0.50
   9  10  -5    0.84    0.90
  -8 -10   5    4.37    0.76
  -8 -10   5    3.42    1.02
   8  10  -5    4.51    1.13
  -7 -10   5   -0.77    0.64
  -7 -10   5    0.49    0.34
   7  10  -5    0.95    0.78
  -6 -10   5   18.83    1.74
   6  10  -5   21.12    1.58
   5 -10  -5    6.37    1.20
  -5 -10   5    4.07    0.99
   5  10  -5    4.55    0.86
   4 -10  -5    2.37    0.88
  -4 -10   5    3.44    0.95
   3 -10  -5    1.96    0.80
   2 -10  -5   17.51    1.67
   1 -10  -5   26.17    1.95
   0 -10  -5   17.03    1.69
   0  10   5   17.54    1.23
  -1 -10  -5    1.12    0.69
   1  10   5    1.47    0.59
  -2 -10  -5    3.42    1.06
   2  10   5    4.64    0.87
  -3 -10  -5    0.20    0.77
   3  10   5   -0.16    0.53
  -4 -10  -5   -0.06    0.35
  -4 -10  -5   -0.48    0.67
   4  10   5   -0.39    0.58
  -5 -10  -5    7.22    1.56
  -5 -10  -5    4.18    0.76
   5  10   5    4.22    1.11
  -6 -10  -5    2.18    0.69
  -6 -10  -5    7.16    1.62
   6  10   5    4.30    1.17
  -8 -11   5    0.34    0.83
   8  11  -5   -0.04    0.74
  -7 -11   5    5.33    1.27
  -6 -11   5   10.10    1.54
   5 -11  -5    0.19    0.70
  -5 -11   5   -0.25    0.72
  -4 -11   5    3.41    1.01
   4 -11  -5    4.47    1.15
   3 -11  -5    1.18    0.84
   2 -11  -5    5.49    1.25
   1 -11  -5   18.15    1.86
   0 -11  -5   12.39    1.54
  -1 -11  -5    0.79    0.78
  -2 -11  -5    2.16    0.98
  -3 -11  -5   12.68    1.65
  -4 -11  -5    0.04    0.73
   4  11   5   -0.40    0.64
  -5 -11  -5    6.69    1.50
  -5 -11  -5    7.86    0.76
   5  11   5    9.62    1.48
  -7 -12   5    0.47    0.94
  -6 -12   5    5.25    1.25
  -5 -12   5    8.26    1.51
   5 -12  -5   11.03    1.67
  -4 -12   5    5.33    1.33
   4 -12  -5    7.62    1.47
   3 -12  -5   10.76    1.64
   2 -12  -5   13.10    1.72
   1 -12  -5    4.52    1.27
   0 -12  -5    2.78    1.06
  -1 -12  -5    3.34    1.14
  -2 -12  -5    9.52    1.69
  -3 -12  -5    1.84    1.03
  -4 -12  -5   -0.12    0.85
  -5 -13   5    1.55    1.12
   4 -13  -5    4.20    1.33
   3 -13  -5    2.46    1.15
   2 -13  -5   16.16    1.98
   1 -13  -5    6.08    1.52
   0 -13  -5    1.62    1.11
  -1 -13  -5   10.20    1.87
  -2 -13  -5    4.83    1.51
   2 -14  -5    1.63    1.16
   1 -14  -5    1.67    1.11
  12   0  -6    7.39    1.49
 -12   0   6    6.02    1.43
  11   0  -6    5.50    1.28
 -11   0   6    7.18    1.41
 -10   0   6    3.09    0.97
  10   0  -6    4.16    1.13
   9   0  -6   20.20    1.81
  -9   0   6   22.33    1.79
   8   0  -6    1.21    0.69
  -8   0   6    0.96    0.68
   7   0  -6   24.90    1.67
  -7   0   6   25.26    1.70
   6   0  -6    0.36    0.48
  -6   0   6    0.43    0.50
  -5   0   6    0.32    0.40
  -5   0   6    0.39    0.41
   5   0  -6    0.22    0.41
  -4   0   6    3.04    0.64
   4   0  -6    3.31    0.63
  -4   0   6    3.49    0.67
   3   0  -6   71.11    2.52
  -3   0   6   74.28    2.62
  -3   0   6   72.36    2.51
  -2   0   6   11.98    0.99
  -2   0   6   12.07    0.94
   2   0  -6   16.02    1.07
  -1   0   6    5.22    0.74
  -1   0   6    4.82    0.68
   1   0  -6    5.09    0.72
   0   0   6  102.05    3.17
   0   0   6   98.58    3.26
   0   0  -6   96.80    3.14
   0   0  -6  100.26    3.26
  -1   0  -6   15.52    1.12
   1   0   6   13.71    1.11
   1   0   6   13.81    1.07
  -1   0  -6   14.02    1.10
  -2   0  -6   16.88    1.26
  -2   0  -6   16.95    1.22
   2   0   6   18.38    1.27
  -3   0  -6    4.33    0.84
  -3   0  -6    3.83    0.76
   3   0   6    5.16    0.88
   4   0   6    2.09    0.68
  -4   0  -6    0.96    0.57
  -4   0  -6    1.21    0.65
  -5   0  -6    5.74    1.06
   5   0   6    5.95    1.06
   6   0   6   33.74    2.20
  -6   0  -6   35.24    2.18
  -7   0  -6    2.86    0.99
   7   0   6    2.39    0.96
   8   0   6    3.28    1.13
  -8   0  -6    3.05    1.10
 -12  -1   6    2.00    1.13
  12  -1  -6    1.20    0.88
  12   1  -6    1.72    1.07
 -12   1   6    2.53    1.21
  11  -1  -6    1.39    0.86
 -11  -1   6    1.63    0.91
  11   1  -6   -0.48    0.83
 -11   1   6    1.15    0.87
  10  -1  -6    4.01    1.08
 -10  -1   6    4.19    1.10
  10   1  -6    4.40    1.14
 -10   1   6    3.01    1.01
   9  -1  -6    3.39    0.95
  -9  -1   6    2.65    0.94
  -9   1   6    5.87    1.10
   9   1  -6    2.80    0.90
  -8  -1   6   10.85    1.29
   8  -1  -6   10.95    1.29
  -8   1   6   10.62    1.28
   8   1  -6    8.91    1.29
  -7  -1   6    2.45    0.76
   7  -1  -6    3.06    0.82
  -7   1   6    3.32    0.82
   7   1  -6    4.12    0.90
  -6  -1   6    5.39    0.86
   6  -1  -6    6.28    0.91
  -6   1   6    7.08    0.92
   6   1  -6    5.45    0.88
   5  -1  -6   28.81    1.56
  -5  -1   6   26.81    1.51
  -5  -1   6   26.35    1.56
  -5   1   6   27.85    1.55
   5   1  -6   25.10    1.51
   4  -1  -6   24.22    0.76
  -4  -1   6   23.43    1.33
   4  -1  -6   24.33    1.37
  -4  -1   6   25.23    1.42
  -4   1   6   22.63    1.35
   4   1  -6   26.11    1.44
  -3  -1   6   12.84    1.04
  -3  -1   6   16.89    1.07
   3  -1  -6   15.05    1.10
  -3   1   6   15.99    1.09
   3   1  -6   17.26    1.13
  -2  -1   6   38.06    1.74
   2  -1  -6   39.50    1.74
  -2  -1   6   40.52    1.68
  -2   1   6   39.45    1.70
   2   1  -6   37.67    1.70
   2   1  -6   39.14    1.75
  -1  -1   6  113.25    3.48
  -1  -1   6  106.39    3.33
   1  -1  -6  115.33    3.50
   1   1  -6  117.44    3.53
  -1   1   6  110.12    3.42
   0  -1  -6   59.53    2.30
   0  -1   6   59.90    2.30
   0  -1  -6   60.45    2.22
   0  -1   6   58.73    2.20
   0   1  -6   62.98    2.28
   0   1  -6   57.67    2.27
   0   1   6   56.81    2.22
  -1  -1  -6   17.04    1.22
  -1  -1  -6   15.16    1.10
   1  -1   6   16.64    1.13
   1  -1   6   16.49    1.21
   1   1   6   16.45    1.18
  -1   1  -6   18.14    1.24
  -1   1  -6   15.39    1.11
   2  -1   6   13.88    1.10
  -2  -1  -6   11.14    1.11
  -2  -1  -6   12.16    1.10
   2   1   6   12.48    1.08
  -2   1  -6   11.00    1.01
  -2   1  -6   13.51    1.18
   3  -1   6    1.17    0.56
  -3  -1  -6    0.87    0.57
  -3  -1  -6    2.29    0.65
  -3   1  -6    0.73    0.51
  -3   1  -6    1.78    0.65
   3   1   6    2.31    0.67
   4  -1   6    3.03    0.77
  -4  -1  -6    3.13    0.77
  -4  -1  -6    2.16    0.79
   4   1   6    2.39    0.73
  -4   1  -6    4.40    0.88
   5  -1   6   12.34    1.32
  -5  -1  -6   15.14    1.43
  -5   1  -6   16.41    1.45
   5   1   6   12.69    1.44
   6  -1   6   10.43    1.39
  -6  -1  -6   10.42    1.35
  -6   1  -6   11.42    1.38
   6   1   6   10.87    1.40
  -7  -1  -6   15.32    1.78
   7  -1   6   14.04    1.66
  -7   1  -6   18.34    1.75
   7   1   6   16.69    1.74
   8  -1   6    9.20    1.56
  -8  -1  -6    9.82    1.56
  -8   1  -6   11.63    1.69
   8   1   6    6.86    1.46
  12  -2  -6    3.72    1.20
 -12  -2   6    0.97    1.06
  12   2  -6    3.63    1.27
 -12   2   6    1.76    1.11
  11  -2  -6   10.35    1.59
 -11  -2   6    6.27    1.37
 -11   2   6    6.55    1.40
  11   2  -6    7.23    1.51
 -10  -2   6   -0.02    0.72
  10  -2  -6    1.71    0.85
 -10   2   6    2.58    1.00
  10   2  -6    1.71    0.95
   9  -2  -6    3.35    0.92
  -9  -2   6    3.97    1.01
   9   2  -6    6.73    1.24
  -9   2   6    5.88    1.12
   8  -2  -6    1.69    0.74
  -8  -2   6    2.53    0.80
  -8   2   6    2.82    0.80
   8   2  -6    1.44    0.79
  -7  -2   6   18.19    1.45
   7  -2  -6   17.54    1.44
  -7   2   6   19.03    1.48
   7   2  -6   18.59    1.51
   6  -2  -6   11.61    1.12
  -6  -2   6   12.38    1.12
   6   2  -6   12.48    1.18
  -6   2   6   13.23    1.19
  -5  -2   6    3.53    0.69
   5  -2  -6    2.51    0.61
  -5  -2   6    1.92    0.60
  -5   2   6    3.96    0.74
   5   2  -6    2.22    0.66
   4  -2  -6    1.75    0.29
  -4  -2   6    1.23    0.46
   4  -2  -6    3.61    0.64
  -4  -2   6    1.91    0.52
  -4   2   6    2.17    0.56
   4   2  -6    2.31    0.60
  -3  -2   6   15.25    1.01
   3  -2  -6   12.44    0.74
  -3  -2   6   13.02    1.04
   3   2  -6   15.21    1.06
  -3   2   6   14.02    1.03
  -2  -2   6  120.00    3.65
   2  -2  -6  123.49    3.69
  -2  -2   6  118.88    3.52
   2   2  -6  121.84    3.60
  -2   2   6  118.75    3.59
   1  -2  -6   53.07    2.10
   1  -2  -6   51.43    2.03
  -1  -2   6   55.76    2.12
  -1  -2   6   56.73    2.05
  -1   2   6   52.73    2.07
   0  -2  -6   19.59    1.24
   0  -2  -6   19.38    1.18
   0  -2   6   19.39    1.16
   0  -2   6   17.75    1.20
   0   2   6   18.77    1.18
  -1  -2  -6   19.82    1.25
  -1  -2  -6   20.65    1.32
   1  -2   6   19.96    1.24
   1  -2   6   19.74    1.30
  -1   2  -6   20.57    1.26
   1   2   6   20.70    1.32
  -2  -2  -6   26.96    1.57
  -2  -2  -6   26.33    1.54
   2  -2   6   27.59    1.51
  -2   2  -6   24.84    1.47
   2   2   6   24.52    1.52
   3  -2   6    5.38    0.86
  -3  -2  -6    3.78    0.75
  -3  -2  -6    3.27    0.76
   3   2   6    4.42    0.85
  -3   2  -6    3.11    0.75
  -4  -2  -6   19.52    1.60
   4  -2   6   22.06    1.51
  -4  -2  -6   22.74    1.63
  -4   2  -6   17.34    1.45
   4   2   6   20.58    1.57
  -5  -2  -6   30.93    2.13
   5  -2   6   30.49    1.93
  -5  -2  -6   33.82    2.00
  -5   2  -6   25.91    1.84
   5   2   6   25.48    1.86
   6  -2   6    3.11    0.91
  -6  -2  -6    3.74    0.99
  -6   2  -6    3.75    0.95
   6   2   6    3.34    1.01
  -7  -2  -6    0.20    0.74
   7  -2   6   -0.28    0.66
   7   2   6   -0.05    0.71
  -7   2  -6    0.90    0.78
   8  -2   6    7.25    1.38
  -8  -2  -6    6.15    1.33
   8   2   6    6.81    1.47
  -8   2  -6    5.77    1.34
 -12  -3   6    0.86    0.96
  12  -3  -6    0.12    0.78
  12   3  -6    0.63    1.02
 -12   3   6    0.06    0.95
  11  -3  -6    1.27    0.86
 -11  -3   6    1.29    0.95
  11   3  -6    2.01    1.05
 -11   3   6    2.15    1.07
  10  -3  -6    7.42    1.25
 -10  -3   6    7.90    1.34
 -10   3   6    6.58    1.33
  10   3  -6    5.06    1.21
   9  -3  -6    0.77    0.66
  -9  -3   6    0.93    0.77
  -9   3   6    1.08    0.80
   9   3  -6    2.05    0.91
  -8  -3   6   19.10    1.57
   8  -3  -6   16.36    1.49
  -8   3   6   17.38    1.55
   8   3  -6   19.28    1.66
   7  -3  -6   80.45    3.10
  -7  -3   6   86.61    3.21
  -7   3   6   80.56    3.20
   7   3  -6   79.81    3.28
  -6  -3   6    6.09    0.93
   6  -3  -6    5.36    0.85
  -6  -3   6    6.28    0.97
   6   3  -6    6.63    0.97
  -6   3   6    5.72    0.92
   5  -3  -6    0.99    0.49
   5  -3  -6    0.89    0.30
  -5  -3   6   -0.05    0.38
  -5  -3   6   -0.19    0.39
  -5   3   6    0.85    0.49
   5   3  -6   -0.01    0.41
   4  -3  -6    5.21    0.53
  -4  -3   6    6.61    0.81
  -4  -3   6    5.01    0.68
  -4   3   6    6.67    0.83
   4   3  -6    6.37    0.81
  -3  -3   6   -0.41    0.30
  -3  -3   6    0.12    0.35
   3  -3  -6    0.44    0.31
   3   3  -6    1.02    0.44
  -3   3   6    0.22    0.37
   2  -3  -6   20.40    1.11
  -2  -3   6   20.98    1.20
  -2  -3   6   18.69    1.07
   2   3  -6   18.02    1.15
  -2   3   6   22.12    1.23
   1  -3  -6    5.06    0.72
   1  -3  -6    4.65    0.70
  -1  -3   6    5.47    0.73
  -1  -3   6    5.59    0.66
  -1   3   6    5.84    0.72
   0  -3   6   20.53    1.17
   0  -3  -6   19.76    1.26
   0  -3  -6   21.91    1.23
   0  -3   6   19.67    1.21
   0   3   6   20.36    1.24
   1  -3   6   10.57    0.90
  -1  -3  -6   10.66    1.01
  -1  -3  -6    9.90    0.94
  -1   3  -6   10.63    0.94
   1   3   6    9.05    0.92
  -2  -3  -6    3.26    0.74
   2  -3   6    3.56    0.68
  -2  -3  -6    2.29    0.60
   2   3   6    4.61    0.79
  -2   3  -6    2.61    0.65
  -3  -3  -6   35.41    1.99
  -3  -3  -6   36.10    1.89
   3  -3   6   34.72    1.75
  -3   3  -6   36.51    1.88
   3   3   6   32.80    1.89
   4  -3   6   28.31    1.71
  -4  -3  -6   26.49    1.75
  -4  -3  -6   29.50    1.93
   4   3   6   31.86    1.94
  -4   3  -6   28.52    1.78
   5  -3   6   25.58    1.69
  -5  -3  -6   23.86    1.90
  -5  -3  -6   25.61    1.84
  -5   3  -6   26.26    1.80
   5   3   6   24.37    1.84
  -6  -3  -6    0.35    0.69
   6  -3   6    1.85    0.76
   6   3   6    2.78    0.96
  -6   3  -6    1.83    0.82
  -7  -3  -6    0.80    0.77
   7  -3   6    0.58    0.73
  -7   3  -6    0.28    0.74
   7   3   6    0.75    0.84
  -8  -3  -6    1.01    0.91
   8  -3   6    0.84    0.84
  -8   3  -6    2.12    0.93
   8   3   6    4.59    1.26
  11  -4  -6   -0.40    0.68
 -11  -4   6   -0.05    0.77
 -11   4   6   -0.99    0.82
  11   4  -6    2.15    1.08
  10  -4  -6    0.13    0.68
 -10  -4   6    2.16    0.90
  10   4  -6    3.47    1.09
 -10   4   6    2.25    1.00
   9  -4  -6   18.57    1.57
  -9  -4   6   19.42    1.64
  -9   4   6   19.96    1.75
   9   4  -6   14.39    1.60
   8  -4  -6    4.64    0.89
  -8  -4   6    4.77    0.97
   8   4  -6    5.14    1.06
  -8   4   6    5.32    1.04
  -7  -4   6   45.52    2.34
  -7  -4   6   45.32    2.20
   7  -4  -6   49.11    2.20
  -7  -4   6   45.88    1.58
  -7   4   6   43.31    2.28
   7   4  -6   47.09    2.38
  -6  -4   6    7.22    0.87
   6  -4  -6    6.81    0.88
  -6  -4   6    5.87    0.95
   6   4  -6    5.77    0.98
  -6   4   6    5.98    0.92
   5  -4  -6    1.61    0.41
  -5  -4   6    0.98    0.47
   5  -4  -6    1.73    0.52
  -5  -4   6    1.81    0.54
   5   4  -6    1.32    0.57
  -5   4   6    1.37    0.59
   4  -4  -6   12.55    0.84
  -4  -4   6   12.91    0.95
  -4  -4   6   12.19    1.03
  -4   4   6   11.38    0.98
   4   4  -6   12.21    1.06
  -3  -4   6   67.29    2.44
   3  -4  -6   69.55    2.31
  -3  -4   6   67.99    2.31
   3   4  -6   70.35    2.51
  -3   4   6   69.04    2.45
  -2  -4   6    2.11    0.49
  -2  -4   6    1.81    0.44
   2  -4  -6    1.98    0.47
   2  -4  -6    2.23    0.50
   2   4  -6    1.79    0.51
  -2   4   6    1.65    0.50
   1  -4  -6   28.17    1.45
   1  -4  -6   29.58    1.37
   1  -4  -6   27.19    1.47
  -1  -4   6   28.69    1.42
  -1  -4   6   29.24    1.30
   1   4  -6   27.86    1.44
  -1   4   6   27.55    1.43
   0  -4   6   25.18    1.23
   0  -4  -6   25.48    1.40
   0  -4   6   26.43    1.38
   0  -4  -6   25.10    1.32
   0   4   6   26.88    1.44
  -1  -4  -6    9.01    0.90
  -1  -4  -6    7.41    0.89
   1  -4   6    8.95    0.77
  -1   4  -6    9.05    0.95
   1   4   6    8.95    0.94
  -2  -4  -6    9.76    0.98
   2  -4   6   11.92    0.98
  -2  -4  -6   12.77    1.15
   2   4   6    9.94    1.07
  -2   4  -6   12.07    1.05
  -3  -4  -6   20.68    1.42
  -3  -4  -6   21.76    1.54
   3  -4   6   20.76    1.31
   3   4   6   19.45    1.49
  -3   4  -6   17.98    1.39
  -4  -4  -6   17.15    1.43
  -4  -4  -6   18.53    1.51
   4  -4   6   15.83    1.26
   4   4   6   15.04    1.44
  -4   4  -6   15.87    1.40
  -5  -4  -6   13.25    1.51
  -5  -4  -6   14.33    1.47
   5  -4   6   14.83    1.32
  -5   4  -6   16.65    1.46
   5   4   6   12.29    1.47
  -6  -4  -6   -0.31    0.60
  -6  -4  -6    0.36    0.67
   6  -4   6    0.61    0.63
  -6   4  -6    0.64    0.63
   6   4   6   -0.34    0.64
   7  -4   6   11.43    1.39
  -7  -4  -6   10.80    1.52
  -7   4  -6   12.06    1.60
   7   4   6   13.73    1.70
   8  -4   6   -0.76    0.62
  -8  -4  -6    0.31    0.88
  -8   4  -6    1.08    0.90
   8   4   6    1.37    0.99
 -11  -5   6    1.51    0.91
  11  -5  -6    2.77    0.94
 -11   5   6    1.96    1.04
  11   5  -6    1.57    1.10
  10  -5  -6    1.51    0.76
 -10  -5   6    0.96    0.76
 -10   5   6    0.96    0.86
  10   5  -6    1.14    0.94
  -9  -5   6    4.40    0.96
   9  -5  -6    3.18    0.82
  -9   5   6    6.35    1.24
   9   5  -6    2.96    0.99
   8  -5  -6   34.19    1.84
  -8  -5   6   31.88    1.92
   8   5  -6   38.14    2.26
  -8   5   6   34.02    2.11
  -7  -5   6   24.24    1.52
  -7  -5   6   22.57    1.20
  -7  -5   6   21.18    1.60
   7  -5  -6   24.63    1.48
  -7   5   6   23.10    1.69
   7   5  -6   24.60    1.74
  -6  -5   6   12.18    0.89
  -6  -5   6   11.54    1.19
  -6  -5   6   11.96    1.05
  -6   5   6   11.91    1.16
   6   5  -6   13.25    1.24
  -5  -5   6    3.46    0.63
  -5  -5   6    3.85    0.69
   5  -5  -6    3.44    0.62
  -5   5   6    3.47    0.72
   5   5  -6    3.71    0.75
  -4  -5   6    5.60    0.77
   4  -5  -6    3.32    0.59
  -4  -5   6    5.45    0.66
  -4   5   6    5.87    0.78
   4   5  -6    6.28    0.86
   3  -5  -6    0.67    0.36
  -3  -5   6    0.75    0.40
   3  -5  -6    0.61    0.42
  -3  -5   6    1.28    0.36
  -3   5   6    0.43    0.39
   3   5  -6    0.65    0.45
   2  -5  -6   10.85    0.97
  -2  -5   6    9.80    0.84
  -2  -5   6   10.16    0.73
   2  -5  -6    8.69    0.75
  -2   5   6    9.55    0.88
   2   5  -6   10.72    0.93
  -1  -5   6    1.39    0.40
   1  -5  -6    0.37    0.46
   1  -5  -6    1.06    0.41
  -1  -5   6    1.00    0.34
  -1   5   6    0.75    0.42
   1   5  -6    1.44    0.49
   0  -5  -6   43.74    1.75
   0  -5  -6   43.06    1.88
   0  -5  -6   39.20    2.00
   0  -5   6   45.97    1.59
   0   5   6   45.11    1.94
  -1  -5  -6   11.41    1.04
  -1  -5  -6   12.36    0.98
  -1  -5  -6   13.95    1.30
   1  -5   6   11.39    0.84
   1   5   6   12.49    1.11
  -1   5  -6   11.54    1.05
  -2  -5  -6   15.04    1.23
   2  -5   6   12.95    0.94
  -2  -5  -6   13.16    1.07
  -2   5  -6   12.67    1.12
   2   5   6   14.28    1.23
  -3  -5  -6   18.57    1.32
  -3  -5  -6   16.94    1.41
   3  -5   6   18.91    1.19
  -3   5  -6   16.00    1.28
   3   5   6   17.91    1.45
  -4  -5  -6   17.17    1.50
   4  -5   6   19.72    1.31
  -4  -5  -6   16.80    1.38
   4   5   6   15.56    1.52
  -4   5  -6   17.16    1.49
  -5  -5  -6    7.40    1.19
   5  -5   6    7.81    1.01
  -5  -5  -6    6.82    1.07
  -5   5  -6    6.75    1.09
   5   5   6    6.23    1.16
  -6  -5  -6    0.85    0.69
  -6  -5  -6    0.70    0.69
   6  -5   6    0.54    0.56
   6   5   6    0.36    0.73
  -6   5  -6    0.25    0.64
   7  -5   6    0.56    0.68
  -7  -5  -6   -0.09    0.74
  -7   5  -6    1.69    0.87
   7   5   6    0.86    0.87
  -8  -5  -6   -0.29    0.87
   8  -5   6    1.38    0.75
   8   5   6   -0.17    0.85
  -8   5  -6    1.67    0.98
 -11  -6   6    1.18    0.86
  11  -6  -6    2.63    0.85
  11   6  -6    0.53    0.95
 -11   6   6    1.03    1.03
 -10  -6   6    3.65    1.01
  10  -6  -6    4.34    0.93
  10   6  -6    5.25    1.33
 -10   6   6    5.05    1.23
  -9  -6   6    6.58    1.10
   9  -6  -6    5.59    0.91
  -9   6   6    8.18    1.37
   9   6  -6    5.46    1.18
   8  -6  -6   13.27    1.12
  -8  -6   6   13.44    1.44
  -8  -6   6   13.18    1.26
  -8   6   6    9.85    1.29
   8   6  -6   12.79    1.46
  -7  -6   6   12.00    1.25
  -7  -6   6    8.93    1.02
  -7  -6   6    9.98    0.98
   7   6  -6    9.20    1.28
  -7   6   6    9.80    1.23
  -6  -6   6    5.56    0.82
  -6  -6   6    5.77    0.92
  -6  -6   6    4.61    0.74
   6   6  -6    4.81    0.94
  -6   6   6    5.02    0.91
  -5  -6   6   23.02    1.23
  -5  -6   6   22.46    1.41
   5  -6  -6   21.22    1.33
   5   6  -6   23.98    1.55
  -5   6   6   23.33    1.51
  -4  -6   6    8.38    0.71
  -4  -6   6   11.74    0.96
   4  -6  -6    9.30    0.96
   4  -6  -6   10.06    0.76
  -4   6   6    9.61    0.98
   4   6  -6    9.55    0.98
   3  -6  -6   12.37    1.09
   3  -6  -6   14.13    0.84
  -3  -6   6   14.07    0.95
  -3  -6   6   14.04    0.79
   3   6  -6   12.60    1.06
  -3   6   6   14.44    1.07
   2  -6  -6    5.02    0.77
  -2  -6   6    5.22    0.66
   2  -6  -6    4.73    0.56
  -2  -6   6    4.59    0.49
  -2   6   6    4.84    0.73
   2   6  -6    4.09    0.66
   1  -6  -6   11.59    0.78
  -1  -6   6   12.92    0.64
   1  -6  -6   12.36    1.15
  -1   6   6   12.43    1.04
   1   6  -6   11.52    0.94
   0  -6   6    9.43    0.59
   0  -6  -6    7.49    0.73
   0  -6  -6    9.53    0.90
   0  -6  -6    9.50    1.12
   0   6   6   11.54    1.01
  -1  -6  -6   42.19    1.71
   1  -6   6   43.37    1.44
  -1  -6  -6   43.07    1.91
  -1  -6  -6   42.64    2.28
   1   6   6   38.93    1.95
  -2  -6  -6   17.32    1.63
  -2  -6  -6   18.33    1.21
  -2  -6  -6   18.95    1.35
   2  -6   6   20.72    1.01
  -2   6  -6   18.42    1.32
   2   6   6   17.35    1.40
  -3  -6  -6    0.90    0.54
  -3  -6  -6    2.97    0.69
  -3  -6  -6    1.43    0.80
   3  -6   6    1.52    0.46
   3   6   6    1.18    0.67
  -3   6  -6    1.18    0.60
  -4  -6  -6    2.32    0.67
  -4  -6  -6    1.44    0.67
   4  -6   6    0.81    0.46
  -4   6  -6    0.95    0.66
   4   6   6    1.64    0.78
  -5  -6  -6    4.81    0.99
   5  -6   6    3.39    0.70
  -5  -6  -6    4.37    0.92
   5   6   6    4.73    1.05
  -5   6  -6    4.08    0.94
   6  -6   6    4.30    0.82
  -6  -6  -6    5.19    1.17
  -6  -6  -6    5.29    1.04
  -6   6  -6    4.10    1.05
   6   6   6    5.25    1.27
  -7  -6  -6    2.16    0.86
  -7  -6  -6    1.10    0.85
   7  -6   6    1.57    0.67
   7   6   6    1.51    0.99
  -7   6  -6    1.03    0.79
 -10  -7   6    2.14    0.83
  10   7  -6    0.83    0.91
 -10   7   6    0.69    0.87
  -9  -7   6    5.38    1.06
  -9  -7   6    6.42    1.04
   9   7  -6    3.91    1.17
  -9   7   6    5.81    1.22
  -8  -7   6    4.14    0.82
  -8  -7   6    2.51    0.79
   8   7  -6    5.67    1.17
  -8   7   6    2.90    0.93
  -7  -7   6    6.54    0.87
  -7  -7   6    5.55    0.92
  -7  -7   6    5.89    0.91
  -7   7   6    5.54    1.01
   7   7  -6    7.34    1.17
  -6  -7   6    7.37    0.98
  -6  -7   6    9.16    0.84
  -6  -7   6    7.96    1.00
  -6   7   6    8.18    1.09
   6   7  -6    9.34    1.14
   5  -7  -6    5.60    0.92
  -5  -7   6    5.89    0.84
  -5  -7   6    4.30    0.58
   5  -7  -6    4.40    0.52
   5   7  -6    5.26    0.90
  -5   7   6    5.05    0.88
   4  -7  -6   13.38    0.65
  -4  -7   6   12.59    0.94
  -4  -7   6   12.61    0.68
   4  -7  -6   10.88    1.11
   4   7  -6   13.42    1.13
  -4   7   6   12.45    1.09
  -3  -7   6    2.76    0.49
   3  -7  -6    1.18    0.60
   3  -7  -6    3.14    0.36
   3   7  -6    2.39    0.63
  -3   7   6    2.25    0.58
  -2  -7   6   23.07    1.08
   2  -7  -6   22.76    1.55
   2  -7  -6   24.18    0.86
   2   7  -6   24.82    1.35
  -2   7   6   24.38    1.37
   1  -7  -6   18.89    1.49
   1  -7  -6   20.11    0.85
  -1   7   6   20.18    1.29
   1   7  -6   20.87    1.27
   0  -7  -6   64.72    1.98
   0  -7  -6   64.95    2.89
   0   7   6   66.43    2.51
  -1  -7  -6   18.37    1.24
  -1  -7  -6   19.95    1.06
  -1  -7  -6   22.31    1.68
   1   7   6   21.94    1.46
  -2  -7  -6   10.21    0.90
  -2  -7  -6   10.77    1.07
  -2  -7  -6   14.02    1.53
  -2   7  -6   11.08    1.07
   2   7   6   11.70    1.20
  -3  -7  -6    5.49    0.81
  -3  -7  -6    5.73    0.95
  -3  -7  -6    5.50    1.19
  -3   7  -6    6.54    0.96
   3   7   6    8.26    1.17
  -4  -7  -6    4.45    0.82
  -4  -7  -6    3.06    0.80
  -4  -7  -6    3.21    0.98
  -4   7  -6    4.02    0.94
   4   7   6    4.67    1.07
  -5  -7  -6   15.02    1.36
  -5  -7  -6   16.00    1.86
  -5  -7  -6   11.28    1.38
  -5   7  -6   15.12    1.50
   5   7   6   16.85    1.69
  -6  -7  -6    3.90    1.29
  -6  -7  -6    4.08    1.00
  -6  -7  -6    5.93    1.15
   6   7   6    2.72    1.02
  -6   7  -6    2.50    0.90
  -7  -7  -6    1.71    0.85
  -7  -7  -6    0.80    0.81
  -7  -7  -6    4.15    1.32
  -7   7  -6    2.18    0.98
   7   7   6    2.64    1.11
 -10   8   6   -1.80    0.70
  10   8  -6   -0.73    0.82
  -9  -8   6    3.13    0.89
  -9  -8   6    1.68    0.74
   9   8  -6    2.56    1.02
  -9   8   6    0.36    0.86
  -8  -8   6    0.18    0.49
  -8  -8   6    1.34    0.54
   8   8  -6   -0.23    0.69
  -8   8   6    1.59    0.77
  -7  -8   6    0.62    0.52
  -7  -8   6    0.10    0.59
   7   8  -6   -0.07    0.58
  -7   8   6   -0.79    0.53
  -6  -8   6    0.78    0.61
  -6  -8   6   -0.19    0.39
  -6   8   6   -0.23    0.58
   6   8  -6   -0.38    0.57
   5  -8  -6    8.17    1.11
  -5  -8   6    7.82    0.81
  -5   8   6    6.90    1.01
   5   8  -6    6.90    1.05
   4  -8  -6   10.58    1.22
  -4  -8   6   11.50    0.80
  -4   8   6   11.85    1.12
   4   8  -6   11.64    1.13
   3  -8  -6    9.47    1.19
  -3  -8   6   12.21    0.66
  -3   8   6   10.49    1.00
   3   8  -6   10.26    1.00
   2  -8  -6   16.53    1.45
  -2   8   6   15.71    1.18
   2   8  -6   17.61    1.18
   1  -8  -6    0.72    0.61
  -1   8   6    1.37    0.53
   1   8  -6    1.65    0.55
   0  -8  -6   11.49    1.29
   0   8   6   10.97    1.06
  -1  -8  -6    3.74    0.95
  -1  -8  -6    3.26    0.45
  -1  -8  -6    2.62    0.55
   1   8   6    3.66    0.79
  -2  -8  -6    0.92    0.47
  -2  -8  -6    1.29    0.42
  -2  -8  -6    2.05    0.82
  -2   8  -6    2.08    0.62
   2   8   6    1.64    0.68
  -3  -8  -6    5.58    0.94
  -3  -8  -6    4.91    0.75
  -3  -8  -6    4.23    1.17
  -3   8  -6    6.51    1.01
   3   8   6    5.64    1.04
  -4  -8  -6    7.12    1.06
  -4  -8  -6    4.75    0.80
  -4  -8  -6    6.71    1.39
   4   8   6    4.06    1.00
  -4   8  -6    6.53    1.10
  -5  -8  -6    6.95    1.07
  -5  -8  -6    4.88    0.97
  -5  -8  -6    5.50    1.30
  -5   8  -6    7.25    1.20
   5   8   6    6.19    1.23
  -6  -8  -6    2.33    1.15
  -6  -8  -6    3.78    0.96
  -6  -8  -6    2.12    0.81
   6   8   6    0.96    0.91
  -6   8  -6    0.84    0.80
  -9  -9   6    1.66    0.75
  -9   9   6   -0.32    0.77
   9   9  -6    1.14    0.95
  -8  -9   6    0.51    0.55
   8   9  -6    0.83    0.79
  -8   9   6    1.89    0.81
  -7  -9   6    5.04    1.05
  -7  -9   6    4.75    0.77
   7   9  -6    5.06    1.09
  -7   9   6    7.24    1.18
  -6  -9   6    1.50    0.46
  -6  -9   6    4.62    0.98
   6   9  -6    2.53    0.81
  -6   9   6    0.68    0.70
   5  -9  -6    0.74    0.68
  -5  -9   6    2.08    0.39
  -5   9   6    1.62    0.66
   5   9  -6    1.52    0.68
   4  -9  -6    0.86    0.64
  -4   9   6   -0.68    0.46
   4   9  -6    0.23    0.46
   3  -9  -6   25.89    1.84
   3   9  -6   26.40    1.51
  -3   9   6   25.46    1.51
   2  -9  -6    5.73    1.09
   2   9  -6    5.78    0.86
  -2   9   6    5.91    0.89
   1  -9  -6   37.71    2.27
   1   9  -6   33.52    1.66
  -1   9   6   34.36    1.75
   0  -9  -6   21.39    1.80
   0   9   6   21.77    1.43
  -1  -9  -6    1.23    0.80
   1   9   6    2.66    0.75
  -2  -9  -6    2.80    0.57
  -2  -9  -6    3.14    1.01
  -2   9  -6    1.79    0.64
   2   9   6    2.84    0.79
  -3  -9  -6    5.12    1.19
  -3  -9  -6    5.40    0.85
   3   9   6    6.91    1.14
  -3   9  -6    6.97    0.99
  -4  -9  -6    9.65    1.50
  -4  -9  -6    8.77    1.11
   4   9   6   10.37    1.40
  -4   9  -6    7.96    1.24
  -5  -9  -6    1.00    0.61
  -5  -9  -6   -0.04    0.70
  -5   9  -6    1.09    0.72
   5   9   6   -0.53    0.70
  -6  -9  -6    0.39    0.66
  -6  -9  -6    2.59    1.15
  -6   9  -6    0.59    0.81
   6   9   6    0.68    0.95
  -8 -10   6    3.73    0.72
  -8  10   6    2.73    0.94
   8  10  -6    2.65    0.99
  -7 -10   6    0.30    0.72
  -7 -10   6    1.23    0.43
   7  10  -6    1.90    0.86
  -6 -10   6    1.92    0.85
   6  10  -6    1.87    0.81
   5 -10  -6    0.74    0.78
   5  10  -6    1.29    0.65
   4 -10  -6    7.78    1.29
   4  10  -6   10.59    1.14
   3 -10  -6    3.73    1.05
  -3  10   6    4.90    0.90
   2 -10  -6   17.97    1.74
  -2  10   6   16.50    1.25
   1 -10  -6    4.80    1.13
  -1  10   6    6.99    0.97
   0 -10  -6    1.50    0.76
   0  10   6    2.56    0.69
  -1 -10  -6    1.87    0.88
   1  10   6    2.68    0.71
  -2 -10  -6    7.10    1.35
   2  10   6    7.32    1.12
  -3 -10  -6    2.17    1.12
  -3 -10  -6    2.03    0.48
   3  10   6    2.17    0.87
  -4 -10  -6    1.21    0.97
  -4 -10  -6    0.82    0.49
   4  10   6    0.08    0.72
  -5 -10  -6    2.55    0.72
  -5 -10  -6    0.55    0.87
   5  10   6    2.01    0.98
  -7 -11   6    1.16    0.88
  -6 -11   6    1.03    0.84
   5 -11  -6    2.69    1.03
   4 -11  -6    7.54    1.39
   3 -11  -6   10.83    1.51
   2 -11  -6    2.25    0.93
   1 -11  -6    5.71    1.27
   0 -11  -6    6.98    1.40
  -1 -11  -6    0.20    0.74
  -2 -11  -6    0.08    0.81
  -3 -11  -6   14.80    1.89
   3  11   6   14.64    1.61
  -4 -11  -6    1.01    0.91
   4  11   6    1.05    0.82
   5 -12  -6    5.21    1.34
   4 -12  -6    9.00    1.57
   3 -12  -6   13.59    1.77
   2 -12  -6    0.05    0.82
   1 -12  -6   20.59    2.12
   0 -12  -6    2.99    1.13
  -1 -12  -6    8.61    1.64
  -2 -12  -6    0.60    0.79
  -3 -12  -6    4.34    1.29
   5 -13  -6   17.35    2.05
   4 -13  -6   12.32    1.85
   3 -13  -6    0.57    1.02
   2 -13  -6    1.35    1.04
   1 -13  -6    4.88    1.44
   0 -13  -6    4.29    1.41
  -1 -13  -6    2.25    1.23
  12   0  -7    4.97    1.31
 -12   0   7    3.27    1.27
  11   0  -7   -0.30    0.70
 -11   0   7    1.38    0.94
 -10   0   7    1.17    0.88
  10   0  -7    1.36    0.87
   9   0  -7   11.31    1.46
  -9   0   7   12.43    1.47
  -8   0   7   -0.56    0.55
   8   0  -7   -0.21    0.62
  -7   0   7   20.97    1.60
   7   0  -7   18.99    1.56
  -6   0   7   69.17    3.04
   6   0  -7   75.60    2.96
  -6   0   7   69.40    2.83
  -5   0   7   87.94    3.17
  -5   0   7   91.33    3.29
   5   0  -7   91.98    3.21
  -4   0   7    2.27    0.61
   4   0  -7    2.36    0.63
  -4   0   7    2.62    0.64
   3   0  -7   10.28    0.99
  -3   0   7    8.23    0.96
  -3   0   7    8.99    0.93
  -2   0   7   54.54    2.17
  -2   0   7   55.91    2.26
   2   0  -7   50.63    2.20
  -1   0   7   27.89    1.56
   1   0  -7   30.00    1.61
  -1   0   7   30.70    1.57
   0   0  -7    4.32    0.75
   0   0   7    4.24    0.77
   0   0  -7    4.56    0.77
   0   0   7    3.48    0.69
   1   0   7   12.11    1.19
  -1   0  -7   15.04    1.19
   1   0   7   13.86    1.17
  -1   0  -7   13.93    1.22
  -2   0  -7   14.64    1.23
  -2   0  -7   15.61    1.36
   2   0   7   14.51    1.25
   3   0   7    0.62    0.59
  -3   0  -7    0.17    0.51
  -3   0  -7    0.27    0.51
   4   0   7    4.64    0.94
  -4   0  -7    5.27    0.99
   5   0   7    9.12    1.29
  -5   0  -7   13.07    1.41
   6   0   7    9.86    1.41
  -6   0  -7    8.24    1.29
  -7   0  -7   11.64    1.66
   7   0   7   10.78    1.67
   8   0   7   -0.44    0.78
  -8   0  -7    0.41    0.89
 -12  -1   7    4.81    1.41
  12  -1  -7    5.66    1.34
 -12   1   7    2.95    1.19
  12   1  -7    5.31    1.34
 -11  -1   7    3.33    1.16
  11  -1  -7    5.59    1.29
  11   1  -7    4.01    1.19
 -11   1   7    5.73    1.34
  10  -1  -7    3.88    1.10
 -10  -1   7    5.85    1.25
 -10   1   7    6.05    1.26
  10   1  -7    5.11    1.18
  -9  -1   7    2.32    0.88
   9  -1  -7    3.58    1.03
  -9   1   7    2.88    0.99
   9   1  -7    3.89    1.00
  -8  -1   7   23.47    1.87
   8  -1  -7   25.99    1.86
   8   1  -7   30.06    1.99
  -8   1   7   28.93    1.95
   7  -1  -7   10.61    1.30
  -7  -1   7    9.95    1.22
   7   1  -7   11.16    1.32
  -7   1   7    8.97    1.19
   6  -1  -7   11.48    1.21
  -6  -1   7   11.04    1.15
  -6  -1   7   12.65    1.24
  -6   1   7    9.06    1.10
   6   1  -7    9.67    1.15
  -5  -1   7    9.95    1.02
  -5  -1   7    9.75    1.07
   5  -1  -7    9.37    1.03
   5   1  -7   11.87    1.14
  -5   1   7    7.23    0.98
   4  -1  -7   12.58    0.60
  -4  -1   7   10.92    1.09
   4  -1  -7   10.03    1.00
  -4  -1   7   12.33    1.05
  -4   1   7   11.54    1.06
   4   1  -7   11.28    1.08
  -3  -1   7   10.05    0.94
  -3  -1   7   10.89    1.01
  -3   1   7   11.06    1.00
   3   1  -7    9.14    0.97
   3   1  -7    9.65    0.96
  -2  -1   7   18.09    1.23
  -2  -1   7   17.50    1.24
   2  -1  -7   20.95    1.32
  -2   1   7   21.06    1.31
   2   1  -7   22.31    1.36
  -1  -1   7    2.76    0.63
  -1  -1   7    4.95    0.77
   1  -1  -7    2.17    0.57
   1  -1  -7    3.08    0.62
  -1   1   7    2.85    0.64
   1   1  -7    3.44    0.67
   0  -1   7    1.26    0.54
   0  -1  -7    2.42    0.59
   0  -1  -7    1.81    0.58
   0  -1   7    1.74    0.57
   0   1   7    1.01    0.51
   0   1  -7    2.40    0.62
   0   1  -7    2.91    0.65
   1  -1   7    9.16    0.99
   1  -1   7    8.75    1.05
  -1  -1  -7   10.03    1.05
  -1  -1  -7    7.91    0.92
  -1   1  -7    7.78    0.94
  -1   1  -7    8.60    1.03
   1   1   7    8.62    0.98
  -2  -1  -7    3.56    0.77
   2  -1   7    3.01    0.72
  -2  -1  -7    3.62    0.75
   2   1   7    3.52    0.76
  -2   1  -7    3.04    0.72
  -2   1  -7    3.06    0.77
  -3  -1  -7    2.07    0.68
   3  -1   7    1.13    0.57
  -3  -1  -7    1.28    0.63
  -3   1  -7    1.39    0.64
   3   1   7    1.21    0.65
  -4  -1  -7   47.63    2.44
   4  -1   7   43.63    2.34
  -4   1  -7   54.01    2.57
   4   1   7   49.89    2.49
  -5  -1  -7    6.51    1.19
   5  -1   7    3.69    1.00
   5   1   7    3.40    0.98
  -5   1  -7    4.10    1.00
   6  -1   7    3.20    0.99
  -6  -1  -7    4.63    1.12
   6   1   7    3.23    1.01
  -6   1  -7    1.56    0.83
  -7  -1  -7    1.82    0.97
   7  -1   7    0.69    0.85
   7   1   7    2.25    1.02
  -7   1  -7    0.89    0.83
   8  -1   7    0.26    0.79
  -8  -1  -7    1.62    1.09
   8   1   7   -0.14    0.88
  -8   1  -7   -0.35    0.76
  12  -2  -7    0.76    0.92
 -12  -2   7    1.66    1.13
 -12   2   7    1.15    1.01
  12   2  -7    0.21    0.92
  11  -2  -7    7.32    1.42
 -11  -2   7    6.33    1.36
 -11   2   7    8.01    1.48
  11   2  -7    9.38    1.63
  10  -2  -7    2.45    0.97
 -10  -2   7    2.91    0.99
  10   2  -7    3.75    1.09
 -10   2   7    2.92    1.00
   9  -2  -7    4.73    1.03
  -9  -2   7    4.62    1.03
  -9   2   7    4.05    1.02
   9   2  -7    4.93    1.14
   8  -2  -7   14.35    1.43
  -8  -2   7   16.60    1.53
   8   2  -7   17.94    1.61
  -8   2   7   12.00    1.42
   7  -2  -7    4.76    0.94
  -7  -2   7    3.50    0.87
  -7   2   7    3.54    0.87
   7   2  -7    4.11    0.95
  -6  -2   7   18.41    1.42
  -6  -2   7   16.25    1.41
   6  -2  -7   16.27    1.39
   6   2  -7   20.06    1.55
  -6   2   7   19.27    1.44
   5  -2  -7    3.55    0.75
   5  -2  -7    1.94    0.31
  -5  -2   7    3.36    0.73
  -5  -2   7    2.84    0.69
  -5   2   7    2.22    0.67
   5   2  -7    3.52    0.76
   4  -2  -7   15.11    1.15
   4  -2  -7   12.21    0.69
  -4  -2   7   13.21    1.08
  -4  -2   7   12.67    1.15
  -4   2   7   12.82    1.10
   4   2  -7   14.71    1.16
  -3  -2   7    7.32    0.82
   3  -2  -7    7.66    0.66
  -3  -2   7    7.22    0.90
  -3   2   7    6.58    0.83
   3   2  -7    7.15    0.92
  -2  -2   7   62.73    2.41
   2  -2  -7   61.48    2.43
  -2  -2   7   61.57    2.30
  -2   2   7   60.98    2.39
  -1  -2   7   45.34    2.03
   1  -2  -7   46.64    2.05
  -1  -2   7   46.86    1.95
   1  -2  -7   45.64    1.97
  -1   2   7   45.70    2.02
   0  -2  -7   13.49    1.16
   0  -2   7   18.74    1.30
   0  -2  -7   16.96    1.21
   0  -2   7   17.31    1.18
   0   2   7   17.26    1.25
  -1  -2  -7   27.97    1.65
   1  -2   7   24.11    1.45
  -1  -2  -7   24.32    1.51
   1  -2   7   24.94    1.57
  -1   2  -7   26.57    1.54
   1   2   7   24.31    1.56
  -2  -2  -7    6.05    0.98
   2  -2   7    4.90    0.85
  -2  -2  -7    6.54    0.99
   2   2   7    4.65    0.85
  -2   2  -7    4.39    0.85
   3  -2   7    0.13    0.53
  -3  -2  -7    0.59    0.61
  -3  -2  -7    1.61    0.64
  -3   2  -7    0.55    0.59
   3   2   7   -0.03    0.55
   4  -2   7   11.92    1.33
  -4  -2  -7   10.59    1.35
  -4  -2  -7    7.98    1.20
   4   2   7   11.75    1.33
  -4   2  -7    8.49    1.19
  -5  -2  -7    9.71    1.31
   5  -2   7    8.73    1.24
  -5   2  -7    7.80    1.21
   5   2   7    6.56    1.22
   6  -2   7    4.29    1.05
  -6  -2  -7    4.98    1.13
  -6   2  -7    4.19    1.08
   6   2   7    2.73    0.98
  -7  -2  -7    4.24    1.14
   7  -2   7    3.02    1.05
  -7   2  -7    6.48    1.34
   7   2   7    3.13    1.12
  -8  -2  -7    0.52    1.01
   8  -2   7    1.34    0.94
  -8   2  -7    1.28    0.93
   8   2   7   -0.50    0.82
  11  -3  -7    3.18    1.09
 -11  -3   7    3.49    1.14
 -11   3   7    4.42    1.26
  11   3  -7    5.01    1.32
  10  -3  -7    0.80    0.76
 -10  -3   7   -0.11    0.72
 -10   3   7    1.06    0.81
  10   3  -7   -0.51    0.77
  -9  -3   7   22.43    1.85
   9  -3  -7   19.26    1.70
   9   3  -7   20.02    1.83
  -9   3   7   21.93    1.91
  -8  -3   7    9.78    1.30
   8  -3  -7   12.33    1.29
   8   3  -7   10.97    1.39
  -8   3   7   10.28    1.31
   7  -3  -7    1.26    0.69
  -7  -3   7    2.23    0.75
  -7  -3   7    2.30    0.77
  -7   3   7    1.70    0.70
   7   3  -7    1.56    0.73
  -6  -3   7    6.39    0.98
  -6  -3   7    4.68    0.89
   6  -3  -7    4.30    0.83
   6   3  -7    5.30    0.96
  -6   3   7    3.95    0.84
   5  -3  -7    0.15    0.46
   5  -3  -7    0.21    0.26
  -5  -3   7    0.07    0.43
  -5  -3   7    0.53    0.49
  -5   3   7    0.00    0.46
   5   3  -7    0.68    0.55
   4  -3  -7   58.33    1.90
  -4  -3   7   58.97    2.28
  -4  -3   7   58.74    2.43
  -4   3   7   59.76    2.39
   4   3  -7   58.34    2.43
  -3  -3   7    9.17    0.92
  -3  -3   7   12.58    1.08
   3  -3  -7   12.25    0.86
  -3   3   7   14.62    1.12
   3   3  -7   13.41    1.12
  -2  -3   7    7.13    0.78
  -2  -3   7    5.72    0.81
   2  -3  -7    5.96    0.75
   2  -3  -7    4.80    0.74
   2  -3  -7    8.31    0.91
  -2   3   7    4.90    0.76
   2   3  -7    5.41    0.84
  -1  -3   7    1.81    0.55
   1  -3  -7    1.23    0.49
  -1  -3   7    1.30    0.49
   1  -3  -7    0.97    0.48
  -1   3   7    1.35    0.53
   0  -3  -7   20.08    1.27
   0  -3   7   20.59    1.35
   0  -3   7   19.71    1.25
   0  -3  -7   17.94    1.32
   0   3   7   19.64    1.36
  -1  -3  -7    1.99    0.62
  -1  -3  -7    1.09    0.55
   1  -3   7    2.05    0.59
   1   3   7    3.57    0.78
  -1   3  -7    2.53    0.66
  -2  -3  -7    8.27    1.09
   2  -3   7    8.64    0.94
  -2  -3  -7    9.80    1.12
  -2   3  -7    8.80    1.05
   2   3   7   10.48    1.17
  -3  -3  -7   16.70    1.48
  -3  -3  -7   11.98    1.25
   3  -3   7   13.25    1.23
  -3   3  -7   15.81    1.35
   3   3   7   15.36    1.42
  -4  -3  -7   16.06    1.60
  -4  -3  -7   17.09    1.50
   4  -3   7   14.32    1.37
  -4   3  -7   21.64    1.64
   4   3   7   14.43    1.52
   5  -3   7    7.69    1.13
  -5  -3  -7    8.11    1.22
  -5   3  -7    7.50    1.17
   5   3   7    5.54    1.14
  -6  -3  -7    0.92    0.79
   6  -3   7    1.44    0.77
  -6   3  -7    2.43    0.89
   6   3   7    0.48    0.79
   7  -3   7    1.80    0.92
  -7  -3  -7    0.32    0.78
   7   3   7    0.57    0.99
  -7   3  -7    0.87    0.87
   8  -3   7    0.41    0.84
   8   3   7    0.03    0.90
  -8   3  -7    0.20    0.89
 -11  -4   7    0.29    0.79
  11  -4  -7    0.81    0.78
 -11   4   7    0.74    0.93
  11   4  -7    0.25    0.94
 -10  -4   7    4.48    1.08
  10  -4  -7    3.26    0.94
 -10   4   7    5.07    1.17
  10   4  -7    4.87    1.26
   9  -4  -7    2.67    0.86
  -9  -4   7    2.13    0.85
   9   4  -7    1.90    0.96
  -9   4   7    2.60    0.90
   8  -4  -7    0.91    0.65
  -8  -4   7    0.80    0.68
  -8   4   7    0.41    0.66
   8   4  -7   -0.78    0.56
   7  -4  -7   23.48    1.57
  -7  -4   7   23.91    1.64
  -7  -4   7   24.10    1.73
   7   4  -7   28.18    1.87
  -7   4   7   23.83    1.73
  -6  -4   7    2.90    0.74
  -6  -4   7    3.36    0.74
   6  -4  -7    1.41    0.62
  -6   4   7    3.82    0.84
   6   4  -7    1.75    0.70
  -5  -4   7    2.89    0.69
   5  -4  -7    2.38    0.49
  -5  -4   7    3.31    0.69
   5   4  -7    2.83    0.73
  -5   4   7    2.80    0.70
   4  -4  -7    2.14    0.47
  -4  -4   7    1.81    0.55
  -4  -4   7    0.97    0.45
  -4   4   7    2.83    0.67
   4   4  -7    1.33    0.58
  -3  -4   7   14.45    1.11
   3  -4  -7   13.85    0.99
  -3  -4   7   12.63    0.96
  -3   4   7   13.71    1.12
   3   4  -7   12.76    1.13
  -2  -4   7    0.93    0.42
   2  -4  -7    0.87    0.48
   2  -4  -7    1.30    0.47
  -2  -4   7    0.45    0.43
   2   4  -7    0.26    0.45
  -2   4   7    1.65    0.52
  -1  -4   7    6.37    0.85
   1  -4  -7    6.08    0.76
  -1  -4   7    6.72    0.76
   1  -4  -7    5.74    0.90
   1  -4  -7    5.40    0.81
  -1   4   7    4.29    0.76
   0  -4  -7   65.56    2.60
   0  -4   7   67.97    2.58
   0  -4  -7   64.68    2.48
   0  -4   7   70.60    2.41
   0   4   7   65.68    2.61
   1  -4   7    8.98    0.90
  -1  -4  -7    9.58    1.02
  -1  -4  -7    9.06    1.07
  -1   4  -7    8.04    1.01
   1   4   7    8.23    1.01
   2  -4   7   39.68    1.86
  -2  -4  -7   43.91    2.19
  -2  -4  -7   39.37    1.98
   2   4   7   39.79    2.13
  -2   4  -7   38.55    2.02
  -3  -4  -7   14.14    1.32
   3  -4   7   16.07    1.30
  -3  -4  -7   17.82    1.54
  -3   4  -7   14.72    1.33
   3   4   7   16.87    1.48
   4  -4   7    4.58    0.88
  -4  -4  -7    4.36    0.93
  -4  -4  -7    5.86    1.11
  -4   4  -7    2.80    0.81
   4   4   7    4.77    1.03
  -5  -4  -7    2.15    0.83
   5  -4   7    3.09    0.82
  -5  -4  -7    3.14    0.91
  -5   4  -7    3.56    0.91
   5   4   7    2.28    0.93
  -6  -4  -7    7.80    1.35
   6  -4   7    6.71    1.19
  -6   4  -7    7.26    1.33
   6   4   7    4.28    1.12
   7  -4   7    3.04    0.98
  -7  -4  -7    3.00    1.06
  -7   4  -7    2.36    0.98
   7   4   7    2.65    1.10
  11  -5  -7    2.39    0.92
 -11  -5   7    1.08    0.87
 -11   5   7    1.78    0.96
  11   5  -7    0.96    1.04
  10  -5  -7    0.72    0.70
 -10  -5   7    1.00    0.77
 -10   5   7    1.55    0.85
  10   5  -7    1.89    0.99
  -9  -5   7    3.15    0.94
   9  -5  -7    3.96    0.92
   9   5  -7    4.15    1.14
  -9   5   7    5.56    1.16
  -8  -5   7   13.35    1.33
   8  -5  -7   10.97    1.20
  -8  -5   7   12.93    1.45
   8   5  -7   12.73    1.58
  -8   5   7   12.50    1.48
  -7  -5   7   10.07    1.11
  -7  -5   7    8.61    1.21
   7  -5  -7    6.43    0.95
   7   5  -7    9.25    1.24
  -7   5   7    8.51    1.22
  -6  -5   7    9.25    1.02
  -6  -5   7    9.52    1.14
  -6   5   7   13.19    1.27
   6   5  -7   11.02    1.29
  -5  -5   7   37.84    1.74
  -5  -5   7   32.31    1.82
   5  -5  -7   37.68    1.62
   5   5  -7   35.73    1.95
  -5   5   7   39.45    1.98
  -4  -5   7    8.54    0.86
  -4  -5   7    6.89    0.91
   4  -5  -7    7.12    0.80
  -4   5   7    6.50    0.90
   4   5  -7    7.37    0.96
   3  -5  -7   18.79    1.23
  -3  -5   7   20.15    1.17
  -3  -5   7   19.66    1.27
   3  -5  -7   20.99    1.21
   3   5  -7   21.38    1.37
  -3   5   7   20.04    1.36
  -2  -5   7    1.96    0.48
   2  -5  -7    1.84    0.49
   2  -5  -7    1.60    0.54
  -2  -5   7    1.45    0.52
   2   5  -7    2.25    0.62
  -2   5   7    2.30    0.63
   1  -5  -7   17.08    1.33
  -1  -5   7   20.06    1.10
   1  -5  -7   18.04    1.26
  -1  -5   7   17.57    1.20
   1  -5  -7   17.47    1.16
  -1   5   7   18.76    1.32
   0  -5  -7    2.22    0.73
   0  -5   7    2.32    0.51
   0  -5  -7    1.46    0.56
   0  -5  -7    1.29    0.53
   0   5   7    1.19    0.53
   1  -5   7   16.57    1.08
  -1  -5  -7   14.89    1.16
  -1  -5  -7   14.53    1.26
  -1   5  -7   16.67    1.32
   1   5   7   16.18    1.33
  -2  -5  -7    3.20    0.75
  -2  -5  -7    3.37    0.77
   2  -5   7    3.06    0.64
  -2   5  -7    3.22    0.78
   2   5   7    4.18    0.87
  -3  -5  -7    4.96    0.91
  -3  -5  -7    4.05    0.86
   3  -5   7    5.99    0.86
  -3   5  -7    4.64    0.91
   3   5   7    4.33    0.97
   4  -5   7    7.82    1.00
  -4  -5  -7    5.25    1.04
  -4  -5  -7    6.88    1.09
  -4   5  -7    6.08    1.09
   4   5   7    7.61    1.20
  -5  -5  -7    2.98    0.88
   5  -5   7    3.05    0.79
  -5  -5  -7    2.24    0.88
   5   5   7    3.37    1.01
  -5   5  -7    0.61    0.74
   6  -5   7    9.57    1.25
  -6  -5  -7   10.18    1.44
  -6  -5  -7   11.12    1.59
  -6   5  -7   11.72    1.47
   6   5   7   11.78    1.59
  -7  -5  -7   -0.80    0.75
   7  -5   7    0.61    0.69
  -7   5  -7    0.99    0.76
   7   5   7    0.39    1.02
 -11  -6   7    2.01    1.00
  11  -6  -7    0.35    0.74
 -11   6   7    0.91    0.93
  11   6  -7    1.78    1.18
  10  -6  -7    1.34    0.71
 -10  -6   7    1.08    0.79
  10   6  -7    1.39    1.02
 -10   6   7    1.68    0.92
   9  -6  -7    0.23    0.54
  -9  -6   7   -0.31    0.57
  -9   6   7    0.30    0.76
   9   6  -7    0.82    0.79
  -8  -6   7    0.77    0.65
  -8  -6   7   -0.05    0.54
  -8   6   7   -0.45    0.63
   8   6  -7   -0.35    0.72
  -7  -6   7    3.85    0.84
  -7  -6   7    4.12    0.78
  -7   6   7    2.07    0.80
   7   6  -7    3.18    0.90
  -6  -6   7   12.02    1.23
  -6  -6   7   12.33    1.07
   6  -6  -7   11.57    1.02
  -6   6   7   12.31    1.25
   6   6  -7   12.42    1.28
   5  -6  -7   11.15    1.04
  -5  -6   7   10.33    1.09
  -5  -6   7   12.27    0.98
  -5   6   7   11.98    1.21
   5   6  -7   11.62    1.19
   4  -6  -7    8.93    0.85
  -4  -6   7    9.34    0.80
  -4  -6   7   10.54    1.02
   4  -6  -7    9.83    1.01
   4   6  -7   10.83    1.11
  -4   6   7    8.08    0.97
   3  -6  -7    0.94    0.44
  -3  -6   7    1.86    0.46
  -3  -6   7    1.25    0.49
   3  -6  -7    3.29    0.71
  -3   6   7    1.08    0.57
   3   6  -7    2.05    0.59
   2  -6  -7   -0.20    0.34
  -2  -6   7    0.18    0.30
   2  -6  -7   -0.01    0.45
  -2  -6   7    0.02    0.38
   2   6  -7   -0.28    0.38
  -2   6   7    0.01    0.45
  -1  -6   7    6.06    0.64
   1  -6  -7    7.61    0.79
   1  -6  -7    6.59    1.00
  -1   6   7    8.76    1.03
   0  -6  -7   19.59    1.56
   0  -6  -7   17.02    1.26
   0  -6   7   16.49    0.93
   0  -6  -7   17.79    1.15
   0   6   7   14.48    1.25
  -1  -6  -7   38.68    2.21
   1  -6   7   35.87    1.49
  -1  -6  -7   33.81    1.85
  -1  -6  -7   36.66    1.74
  -1   6  -7   38.93    1.99
   1   6   7   41.41    2.10
  -2  -6  -7    0.15    0.47
  -2  -6  -7    0.28    0.59
   2  -6   7    0.85    0.43
  -2  -6  -7    0.50    0.52
  -2   6  -7    0.88    0.56
   2   6   7    1.23    0.68
   3  -6   7    4.07    0.70
  -3  -6  -7    3.47    0.77
  -3  -6  -7    4.78    0.93
   3   6   7    3.03    0.87
  -3   6  -7    3.60    0.87
  -4  -6  -7    1.45    0.68
   4  -6   7    1.02    0.53
  -4  -6  -7    0.41    0.61
  -4   6  -7    1.21    0.68
   4   6   7    1.14    0.73
  -5  -6  -7    9.04    1.42
   5  -6   7    7.38    0.99
  -5  -6  -7    8.71    1.25
  -5   6  -7    9.10    1.36
   5   6   7    8.14    1.38
   6  -6   7    2.34    0.73
  -6  -6  -7    2.50    0.94
  -6  -6  -7    1.67    0.88
   6   6   7    2.04    1.06
  -6   6  -7    2.03    0.92
  -7  -6  -7   -0.47    0.80
  -7   6  -7    0.01    0.81
   7   6   7   -0.36    0.94
 -10  -7   7    2.92    0.90
 -10   7   7    2.25    1.01
  10   7  -7    1.08    1.05
  -9  -7   7    1.43    0.70
  -9  -7   7    2.40    0.87
   9   7  -7    0.38    0.85
  -9   7   7    1.91    0.97
  -8  -7   7    6.02    0.96
  -8  -7   7    5.38    1.01
  -8   7   7    4.92    1.10
   8   7  -7    5.16    1.16
  -7  -7   7   16.47    1.19
  -7  -7   7   13.59    1.35
   7   7  -7   17.01    1.62
  -7   7   7   17.46    1.57
   6  -7  -7   12.45    1.20
  -6  -7   7   14.04    1.21
   6  -7  -7   14.06    0.97
  -6  -7   7   12.85    1.03
   6   7  -7   14.74    1.43
  -6   7   7   16.13    1.39
   5  -7  -7   12.39    1.18
  -5  -7   7   12.79    0.90
   5  -7  -7   13.64    0.89
  -5  -7   7   11.96    1.09
  -5   7   7   14.00    1.28
   5   7  -7   13.52    1.29
  -4  -7   7    1.71    0.41
   4  -7  -7    1.55    0.41
  -4  -7   7    1.45    0.49
   4  -7  -7    1.20    0.56
  -4   7   7    1.22    0.60
   4   7  -7    1.06    0.62
   3  -7  -7   31.55    1.26
   3  -7  -7   29.04    1.76
  -3  -7   7   30.12    1.48
  -3  -7   7   31.05    1.11
  -3   7   7   31.04    1.73
   3   7  -7   32.06    1.72
   2  -7  -7    1.35    0.63
  -2  -7   7    1.55    0.48
   2  -7  -7    1.67    0.41
  -2  -7   7    1.96    0.29
  -2   7   7    2.02    0.64
   2   7  -7    1.69    0.63
   1  -7  -7   59.67    2.74
   1  -7  -7   62.50    2.03
  -1   7   7   59.22    2.52
   0  -7  -7   19.61    1.11
   0  -7  -7   19.05    1.29
   0  -7  -7   24.17    1.76
   0   7   7   18.75    1.40
  -1  -7  -7   11.21    1.35
  -1  -7  -7   11.08    1.10
  -1  -7  -7    9.56    0.89
  -1   7  -7   11.15    1.17
   1   7   7   11.72    1.20
  -2  -7  -7   12.99    1.56
  -2  -7  -7    8.97    1.11
  -2  -7  -7    9.43    0.98
   2   7   7    7.24    1.14
  -2   7  -7   10.08    1.14
  -3  -7  -7   -0.20    0.65
  -3  -7  -7    0.09    0.50
  -3  -7  -7    0.64    0.56
  -3   7  -7    0.24    0.57
   3   7   7    0.68    0.73
  -4  -7  -7    3.87    0.86
  -4  -7  -7    5.42    1.25
  -4  -7  -7    6.43    1.12
   4   7   7    1.49    0.78
  -4   7  -7    2.47    0.87
  -5  -7  -7    0.51    0.91
  -5  -7  -7    1.12    0.72
  -5  -7  -7    0.21    0.63
  -5   7  -7    1.41    0.84
   5   7   7    0.89    0.84
  -6  -7  -7    4.98    1.40
  -6  -7  -7    6.00    1.24
  -6  -7  -7    7.08    1.25
   6   7   7    4.91    1.28
  -6   7  -7    5.22    1.19
 -10   8   7    2.11    1.04
  10   8  -7    3.71    1.25
  -9  -8   7    1.13    0.70
   9   8  -7    0.67    0.87
  -9   8   7   -0.42    0.75
  -8  -8   7   -0.40    0.46
   8   8  -7    1.36    0.86
  -8   8   7    0.03    0.69
  -7  -8   7    1.51    0.61
   7   8  -7    2.85    0.94
  -7   8   7    0.94    0.72
   6  -8  -7    6.64    1.04
  -6  -8   7    8.63    0.97
  -6   8   7    7.16    1.14
   6   8  -7    8.44    1.25
  -5  -8   7   10.80    0.93
   5  -8  -7    9.60    1.19
   5   8  -7   11.20    1.23
  -5   8   7    9.46    1.16
  -4  -8   7    5.06    0.71
   4  -8  -7    6.60    1.08
   4   8  -7    5.25    0.93
  -4   8   7    5.16    0.91
   3  -8  -7    6.83    1.11
  -3  -8   7    5.21    0.63
  -3   8   7    5.63    0.90
   3   8  -7    5.49    0.91
   2  -8  -7   17.18    1.50
  -2   8   7   18.88    1.36
   2   8  -7   16.55    1.27
   1  -8  -7    7.24    1.22
  -1   8   7    9.41    1.08
   0  -8  -7   15.14    0.81
   0  -8  -7   15.33    1.51
   0   8   7   14.90    1.27
  -1  -8  -7    1.74    0.84
  -1  -8  -7    0.16    0.36
  -1  -8  -7    0.33    0.41
   1   8   7    1.09    0.65
  -1   8  -7   -0.04    0.52
  -2  -8  -7    0.46    0.74
  -2  -8  -7   -0.39    0.41
  -2  -8  -7    0.40    0.44
  -2   8  -7    0.71    0.58
   2   8   7    1.32    0.70
  -3  -8  -7    5.34    1.27
  -3  -8  -7    3.84    0.73
  -3  -8  -7    4.05    0.82
  -3   8  -7    5.20    0.98
   3   8   7    3.74    1.00
  -4  -8  -7    0.08    0.82
  -4  -8  -7    1.69    0.66
  -4  -8  -7    0.86    0.61
  -4   8  -7    0.02    0.64
   4   8   7    0.20    0.75
  -5  -8  -7    0.15    0.62
  -5  -8  -7    0.02    0.79
  -5  -8  -7    0.03    0.61
  -5   8  -7   -0.29    0.66
   5   8   7    0.12    0.76
  -6  -8  -7    3.25    0.93
  -6  -8  -7    3.29    1.27
  -6  -8  -7    3.98    1.07
   6   8   7    3.49    1.26
  -6   8  -7    4.67    1.19
  -9  -9   7    6.43    1.10
   9   9  -7    6.78    1.46
  -9   9   7    8.60    1.52
  -8  -9   7    0.71    0.54
   8   9  -7    0.84    0.87
  -8   9   7    0.02    0.74
  -7  -9   7    1.12    0.54
   7   9  -7    0.62    0.77
  -7   9   7    0.63    0.74
  -6  -9   7    0.67    0.43
   6  -9  -7    1.65    0.74
  -6   9   7    1.27    0.70
   6   9  -7    1.89    0.79
   5  -9  -7    3.09    0.88
  -5  -9   7    4.05    0.61
   5   9  -7    4.29    0.92
  -5   9   7    5.84    1.02
   4  -9  -7    3.07    0.89
  -4   9   7    2.67    0.74
   4   9  -7    6.02    0.98
   3  -9  -7    2.45    0.89
  -3   9   7    2.82    0.72
   3   9  -7    2.37    0.71
   2  -9  -7   62.67    2.99
   2   9  -7   67.59    2.61
  -2   9   7   61.96    2.59
   1  -9  -7   17.90    1.68
  -1   9   7   17.63    1.42
   0  -9  -7   11.45    1.43
   0   9   7   11.48    1.18
  -1  -9  -7   10.79    1.55
   1   9   7   13.87    1.36
  -1   9  -7   11.90    1.24
  -2  -9  -7    3.16    1.11
  -2  -9  -7    3.16    0.65
   2   9   7    4.88    1.01
  -2   9  -7    3.32    0.84
  -3  -9  -7    3.25    0.74
  -3  -9  -7    4.26    1.15
   3   9   7    4.77    1.07
  -3   9  -7    4.22    0.95
  -4  -9  -7    5.54    0.99
  -4  -9  -7    5.22    1.37
   4   9   7    6.77    1.32
  -4   9  -7    8.90    1.36
  -5  -9  -7    0.38    0.87
  -5  -9  -7    0.65    0.67
  -5   9  -7    1.21    0.88
   5   9   7    0.30    0.79
  -8 -10   7    0.99    0.50
   8  10  -7    1.10    0.93
  -8  10   7    1.93    0.96
  -7 -10   7    1.94    0.49
   7  10  -7    0.63    0.78
  -7  10   7    0.53    0.73
   6 -10  -7    2.78    0.98
  -6 -10   7    2.19    0.37
  -6  10   7    2.64    0.84
   6  10  -7    1.26    0.78
   5 -10  -7   -0.45    0.54
   5  10  -7   -0.45    0.58
  -5  10   7    1.30    0.68
   4 -10  -7    1.57    0.74
   4  10  -7    2.94    0.77
  -4  10   7    1.11    0.68
   3 -10  -7    7.67    1.32
  -3  10   7    4.58    0.91
   2 -10  -7   13.14    1.59
  -2  10   7   14.12    1.27
   1 -10  -7    5.03    1.14
  -1  10   7    6.44    1.02
   0 -10  -7    1.44    0.89
   0  10   7    1.00    0.66
  -1 -10  -7    2.75    1.04
   1  10   7    3.63    0.90
  -2 -10  -7    4.10    1.23
   2  10   7    2.97    0.88
  -3 -10  -7    0.63    0.95
  -3 -10  -7    0.13    0.43
   3  10   7   -0.92    0.66
  -4 -10  -7    0.69    0.97
  -4 -10  -7    0.72    0.53
   4  10   7   -0.47    0.79
   6 -11  -7    7.08    1.37
   5 -11  -7    1.47    0.89
   4 -11  -7   16.77    1.78
   3 -11  -7    9.87    1.60
   2 -11  -7    3.47    1.10
   1 -11  -7    2.95    1.05
   0 -11  -7    4.00    1.15
  -1 -11  -7   -0.52    0.72
  -2 -11  -7    6.98    1.49
   2  11   7    6.14    1.21
  -3 -11  -7    1.38    0.92
   3  11   7    0.06    0.74
   5 -12  -7    4.32    1.26
   4 -12  -7    5.17    1.32
   3 -12  -7    0.46    0.87
   2 -12  -7    1.62    0.96
   1 -12  -7   16.64    2.01
   0 -12  -7    0.21    0.95
  -1 -12  -7   11.36    1.84
  -2 -12  -7    6.31    1.57
   3 -13  -7   -1.12    0.77
   2 -13  -7    3.84    1.32
   1 -13  -7    1.71    1.12
  11   0  -8    6.95    1.47
 -11   0   8    7.91    1.56
 -10   0   8   18.29    1.86
  10   0  -8   18.69    1.90
   9   0  -8    2.48    0.93
  -9   0   8    3.83    1.08
  -8   0   8   14.65    1.56
   8   0  -8   12.12    1.45
   7   0  -8    4.20    0.97
  -7   0   8    2.52    0.85
  -6   0   8   22.31    1.61
   6   0  -8   24.47    1.66
  -5   0   8   10.55    1.15
   4   0  -8    0.41    0.48
  -4   0   8   -0.52    0.44
  -4   0   8   -1.04    0.32
  -3   0   8   14.56    1.19
   3   0  -8   13.59    1.22
  -3   0   8   14.98    1.26
  -2   0   8   13.75    1.23
  -2   0   8   15.06    1.22
   2   0  -8   11.60    1.16
   1   0  -8    4.13    0.79
  -1   0   8    1.88    0.61
   1   0  -8    3.20    0.71
  -1   0   8    2.34    0.68
   0   0   8   -0.16    0.42
   0   0   8    0.44    0.57
   0   0  -8    0.05    0.46
   0   0  -8    0.22    0.45
   1   0   8   35.33    1.97
  -1   0  -8   38.96    2.02
  -1   0  -8   34.11    1.99
   1   0   8   34.46    2.10
   2   0   8   28.31    1.81
  -2   0  -8   27.82    1.77
  -3   0  -8    5.16    1.02
   3   0   8    5.45    1.03
   4   0   8    1.74    0.79
  -4   0  -8    1.36    0.73
  -5   0  -8   -0.10    0.60
   5   0   8   -0.13    0.67
   6   0   8   -0.94    0.65
  -6   0  -8   -0.22    0.66
   7   0   8    0.15    0.85
  -7   0  -8    1.37    0.95
  11  -1  -8    1.53    1.01
 -11  -1   8    1.84    1.06
  11   1  -8    3.49    1.15
 -11   1   8    2.32    1.05
 -10  -1   8    1.50    0.87
  10  -1  -8    0.93    0.81
 -10   1   8    2.04    0.98
  10   1  -8    1.90    0.97
  -9  -1   8    3.71    1.02
   9  -1  -8    3.40    1.07
  -9   1   8    1.71    0.84
   9   1  -8    3.39    1.01
  -8  -1   8    8.08    1.25
   8  -1  -8    5.48    1.12
  -8   1   8    7.32    1.26
   8   1  -8    8.88    1.32
  -7  -1   8   13.70    1.41
   7  -1  -8   14.79    1.48
   7   1  -8   12.66    1.42
  -7   1   8   15.40    1.45
  -6  -1   8   54.73    2.53
   6  -1  -8   54.44    2.54
  -6   1   8   59.77    2.63
   6   1  -8   50.67    2.53
  -5  -1   8   36.38    2.01
   5  -1  -8   36.28    1.97
  -5  -1   8   39.34    2.00
   5   1  -8   33.16    1.93
  -5   1   8   37.58    1.99
  -4  -1   8    7.00    0.92
   4  -1  -8    5.49    0.55
  -4  -1   8    6.01    0.96
   4   1  -8    5.75    0.94
  -4   1   8    7.53    0.96
  -3  -1   8    8.27    1.00
  -3  -1   8    6.17    0.86
   3   1  -8    5.52    0.93
  -3   1   8    6.81    0.91
  -2  -1   8    7.72    0.93
   2  -1  -8    8.08    1.00
  -2  -1   8    6.97    0.97
  -2   1   8    6.27    0.91
   2   1  -8    7.23    0.98
  -1  -1   8   34.41    1.78
   1  -1  -8   34.87    1.84
  -1  -1   8   34.73    1.89
   1  -1  -8   36.47    1.91
  -1   1   8   34.18    1.82
   1   1  -8   31.80    1.82
   0  -1  -8   28.55    1.77
   0  -1  -8   25.32    1.59
   0  -1   8   26.74    1.72
   0  -1   8   29.84    1.68
   0   1  -8   27.95    1.68
   0   1   8   26.91    1.68
   0   1  -8   30.41    1.78
   1  -1   8   18.21    1.41
  -1  -1  -8   16.15    1.43
  -1  -1  -8   18.17    1.40
   1  -1   8   19.57    1.54
   1   1   8   17.66    1.44
  -1   1  -8   19.17    1.44
  -2  -1  -8   18.25    1.60
   2  -1   8   17.84    1.46
  -2  -1  -8   18.29    1.55
   2   1   8   20.26    1.55
  -2   1  -8   19.20    1.49
  -3  -1  -8   19.78    1.62
   3  -1   8   20.03    1.58
   3   1   8   18.94    1.61
  -3   1  -8   17.94    1.56
   4  -1   8   12.05    1.39
  -4  -1  -8   13.47    1.51
  -4   1  -8   14.09    1.47
   4   1   8   12.58    1.51
   5  -1   8    0.88    0.79
  -5  -1  -8    0.46    0.75
   5   1   8    0.93    0.80
  -5   1  -8    0.65    0.73
   6  -1   8   16.39    1.74
  -6  -1  -8   17.07    1.84
   6   1   8   16.49    1.89
  -6   1  -8   15.76    1.72
   7  -1   8    3.80    1.12
  -7  -1  -8    4.20    1.27
   7   1   8    3.88    1.25
  -7   1  -8    5.45    1.30
  11  -2  -8    8.66    1.51
 -11  -2   8    7.58    1.46
  11   2  -8    8.00    1.55
 -11   2   8    7.17    1.53
  10  -2  -8    5.93    1.30
 -10  -2   8    6.75    1.30
 -10   2   8    6.34    1.39
  10   2  -8    5.25    1.25
  -9  -2   8    8.26    1.30
   9  -2  -8    8.82    1.37
   9   2  -8    9.22    1.42
  -9   2   8    6.39    1.22
   8  -2  -8   14.27    1.45
  -8  -2   8   15.55    1.61
  -8   2   8   16.57    1.61
   8   2  -8   16.86    1.61
   7  -2  -8   15.18    1.48
  -7  -2   8   15.63    1.42
  -7   2   8   11.56    1.33
   7   2  -8   16.02    1.53
  -6  -2   8   48.08    2.43
   6  -2  -8   48.63    2.35
  -6  -2   8   43.99    2.24
  -6   2   8   44.67    2.32
   6   2  -8   47.27    2.40
   5  -2  -8    3.01    0.39
  -5  -2   8    2.85    0.74
   5  -2  -8    2.93    0.80
  -5  -2   8    4.42    0.85
   5   2  -8    2.85    0.77
  -5   2   8    3.77    0.82
  -4  -2   8   14.94    1.26
  -4  -2   8   12.33    1.12
   4  -2  -8   14.32    0.82
  -4   2   8   11.55    1.17
   4   2  -8   15.00    1.28
  -3  -2   8    8.21    0.99
  -3  -2   8    7.55    1.01
   3   2  -8    8.91    1.03
  -3   2   8    9.89    1.06
   3   2  -8   10.83    1.23
   2  -2  -8    5.61    0.87
  -2  -2   8    5.69    0.85
  -2  -2   8    4.82    0.84
  -2   2   8    3.28    0.73
  -1  -2   8   87.99    3.13
   1  -2  -8   94.69    3.35
   1  -2  -8   87.02    3.16
  -1  -2   8   95.04    3.36
  -1   2   8   87.39    3.22
   0  -2  -8    3.60    0.75
   0  -2   8    1.96    0.64
   0  -2  -8    2.98    0.77
   0  -2   8    2.97    0.69
   0   2  -8    1.78    0.64
   0   2   8    2.63    0.72
  -1  -2  -8    9.62    1.21
   1  -2   8   11.52    1.17
  -1  -2  -8   11.04    1.14
   1   2   8   11.22    1.22
  -1   2  -8   11.47    1.17
  -2  -2  -8   17.83    1.54
   2  -2   8   16.18    1.43
  -2  -2  -8   17.46    1.47
   2   2   8   19.72    1.57
  -2   2  -8   18.56    1.48
   3  -2   8   14.92    1.38
  -3  -2  -8   17.87    1.64
  -3  -2  -8   15.87    1.46
   3   2   8   16.13    1.53
  -3   2  -8   19.22    1.62
  -4  -2  -8   11.28    1.35
   4  -2   8    8.51    1.30
  -4   2  -8   12.26    1.40
   4   2   8    8.56    1.30
  -5  -2  -8   -0.35    0.61
   5  -2   8    0.34    0.69
  -5   2  -8    0.15    0.67
   5   2   8    0.75    0.72
  -6  -2  -8    6.03    1.26
   6  -2   8    4.93    1.12
   6   2   8    3.63    1.11
  -6   2  -8    4.86    1.23
   7  -2   8    4.51    1.20
  -7  -2  -8    2.18    1.12
   7   2   8    5.37    1.39
  -7   2  -8    0.57    0.80
  11  -3  -8    0.83    0.86
 -11  -3   8    2.28    1.00
 -11   3   8   -0.36    0.80
  11   3  -8   -0.07    0.84
  10  -3  -8    0.34    0.66
 -10  -3   8   -0.25    0.70
  10   3  -8    0.55    0.81
 -10   3   8    0.43    0.80
   9  -3  -8    8.02    1.30
  -9  -3   8    7.85    1.29
   9   3  -8    9.68    1.46
  -9   3   8   10.03    1.51
   8  -3  -8    9.16    1.29
  -8  -3   8   11.97    1.34
  -8   3   8   11.80    1.44
   8   3  -8    9.82    1.35
   7  -3  -8   25.96    1.73
  -7  -3   8   25.05    1.72
  -7   3   8   21.87    1.72
   7   3  -8   29.10    1.95
   6  -3  -8   31.18    1.85
  -6  -3   8   30.21    1.80
  -6  -3   8   31.65    1.96
  -6   3   8   29.91    1.90
   6   3  -8   34.07    2.02
  -5  -3   8   54.78    2.36
  -5  -3   8   54.57    2.50
   5  -3  -8   55.36    1.76
  -5   3   8   54.37    2.46
   5   3  -8   53.64    2.50
   4  -3  -8   12.83    0.87
  -4  -3   8   13.27    1.15
  -4  -3   8   10.78    1.16
   4   3  -8   11.99    1.19
  -4   3   8   12.68    1.19
  -3  -3   8   13.79    1.25
   3  -3  -8   17.17    1.09
  -3  -3   8   19.69    1.29
   3   3  -8   16.41    1.32
  -3   3   8   17.35    1.33
  -2  -3   8   13.82    1.11
  -2  -3   8   14.08    1.24
   2  -3  -8   16.46    1.28
   2  -3  -8   17.47    1.25
  -2   3   8   16.15    1.27
  -1  -3   8    4.18    0.76
   1  -3  -8    3.79    0.77
   1  -3  -8    3.84    0.77
  -1  -3   8    3.64    0.77
  -1   3   8    2.37    0.69
   0  -3   8   16.36    1.37
   0  -3  -8   17.54    1.31
   0  -3  -8   16.87    1.37
   0  -3   8   18.96    1.34
   0   3  -8   19.23    1.44
   0   3   8   16.53    1.37
  -1  -3  -8   33.11    1.97
   1  -3   8   33.54    1.82
  -1  -3  -8   36.44    1.94
  -1   3  -8   37.71    1.99
   1   3   8   32.51    1.96
   2  -3   8   14.03    1.27
  -2  -3  -8   13.54    1.37
  -2  -3  -8   14.73    1.36
   2   3   8   14.91    1.44
  -2   3  -8   12.20    1.28
  -3  -3  -8   11.22    1.28
   3  -3   8   11.77    1.27
  -3  -3  -8   11.61    1.46
   3   3   8   11.98    1.41
  -3   3  -8   11.94    1.31
   4  -3   8    0.78    0.67
  -4  -3  -8    2.37    0.87
  -4   3  -8    3.05    0.91
   4   3   8    1.97    0.82
   5  -3   8    3.29    0.95
  -5  -3  -8    3.34    1.01
  -5   3  -8    4.16    1.05
   5   3   8    3.58    1.02
   6  -3   8    0.95    0.81
  -6  -3  -8    3.22    1.03
  -6   3  -8    1.50    0.89
   6   3   8    3.70    1.21
   7  -3   8    3.45    1.10
  -7  -3  -8    3.27    1.20
   7   3   8    2.44    1.15
  -7   3  -8    6.02    1.40
  11  -4  -8    4.12    1.17
 -11  -4   8    5.71    1.31
 -11   4   8    4.79    1.37
  11   4  -8    5.91    1.44
 -10  -4   8   -0.67    0.76
  10  -4  -8    1.02    0.76
 -10   4   8   -0.82    0.75
  10   4  -8    0.13    0.78
  -9  -4   8   17.38    1.61
   9  -4  -8   17.67    1.64
  -9   4   8   17.29    1.74
   9   4  -8   17.05    1.75
  -8  -4   8    9.29    1.24
   8  -4  -8    8.17    1.19
  -8   4   8    9.29    1.31
   8   4  -8    7.16    1.24
   7  -4  -8    4.23    0.88
  -7  -4   8    6.15    1.08
  -7  -4   8    4.57    0.95
   7   4  -8    7.08    1.19
  -7   4   8    6.77    1.11
  -6  -4   8    4.47    0.88
  -6  -4   8    3.81    0.89
  -6   4   8    4.36    0.90
   6   4  -8    5.74    1.06
  -5  -4   8    7.87    0.99
  -5  -4   8    6.05    1.02
   5  -4  -8    8.25    0.73
   5   4  -8    8.44    1.12
  -5   4   8    8.37    1.08
  -4  -4   8    0.76    0.56
   4  -4  -8    2.21    0.53
  -4  -4   8    2.46    0.66
   4   4  -8    2.72    0.74
  -4   4   8    1.53    0.63
   3  -4  -8   26.30    1.56
   3  -4  -8   28.35    1.48
  -3  -4   8   29.39    1.53
  -3  -4   8   26.47    1.60
  -3   4   8   27.87    1.67
   3   4  -8   28.19    1.66
  -2  -4   8    7.92    0.88
   2  -4  -8    6.40    0.88
   2  -4  -8    7.55    0.89
  -2  -4   8    8.29    1.01
  -2   4   8    8.33    1.00
  -1  -4   8    0.46    0.43
   1  -4  -8    0.09    0.47
  -1  -4   8    0.46    0.49
   1  -4  -8    0.06    0.43
  -1   4   8    0.56    0.51
   0  -4   8   25.40    1.61
   0  -4  -8   23.34    1.53
   0  -4   8   23.77    1.43
   0  -4  -8   26.03    1.66
   0   4   8   26.74    1.73
   1  -4   8   51.42    2.24
  -1  -4  -8   53.93    2.38
  -1  -4  -8   51.79    2.49
   1   4   8   54.21    2.53
  -1   4  -8   50.03    2.39
  -2  -4  -8    5.68    1.04
  -2  -4  -8    5.33    0.94
   2  -4   8    3.99    0.80
  -2   4  -8    5.17    0.97
   2   4   8    5.78    1.08
  -3  -4  -8   11.87    1.34
   3  -4   8   10.46    1.20
  -3  -4  -8   14.05    1.45
  -3   4  -8   12.57    1.34
   3   4   8   11.77    1.38
   4  -4   8    4.13    0.95
  -4  -4  -8    2.96    0.93
  -4  -4  -8    2.52    0.87
  -4   4  -8    3.82    0.98
   4   4   8    4.32    1.11
  -5  -4  -8    4.14    1.12
   5  -4   8    5.51    1.10
   5   4   8    3.50    1.05
  -5   4  -8    6.17    1.22
   6  -4   8    8.77    1.40
  -6  -4  -8    8.64    1.47
   6   4   8    7.19    1.46
  -6   4  -8    6.02    1.37
   7  -4   8   -0.47    0.74
  -7  -4  -8    0.99    0.98
   7   4   8    0.09    0.90
  -7   4  -8    0.47    0.87
 -11  -5   8    0.35    0.82
  11  -5  -8   -0.08    0.72
  11   5  -8   -0.10    0.96
 -11   5   8   -0.06    0.96
 -10  -5   8    1.69    0.86
  10  -5  -8    2.25    0.86
 -10   5   8    3.04    1.12
  10   5  -8    2.01    1.07
  -9  -5   8    0.42    0.72
   9  -5  -8    4.04    0.94
  -9   5   8    3.37    1.05
   9   5  -8    1.86    1.00
   8  -5  -8   10.71    1.25
  -8  -5   8    9.98    1.25
   8   5  -8    8.37    1.35
  -8   5   8   10.74    1.47
  -7  -5   8    1.32    0.64
  -7  -5   8    1.42    0.71
  -7   5   8    0.96    0.71
   7   5  -8    2.11    0.84
   6  -5  -8   -0.08    0.35
  -6  -5   8    0.49    0.57
  -6  -5   8    0.18    0.47
  -6   5   8    0.76    0.67
   6   5  -8    1.33    0.69
  -5  -5   8    2.36    0.63
   5  -5  -8    2.20    0.59
  -5  -5   8    1.95    0.65
   5   5  -8    2.62    0.75
  -5   5   8    1.87    0.70
  -4  -5   8    7.46    1.01
  -4  -5   8    8.86    0.93
   4  -5  -8    6.71    0.80
   4  -5  -8    6.87    0.91
   4   5  -8    7.60    1.02
  -4   5   8    8.60    1.12
   3  -5  -8   23.12    1.43
  -3  -5   8   24.89    1.49
  -3  -5   8   22.88    1.33
   3  -5  -8   24.14    1.39
  -3   5   8   21.64    1.52
   3   5  -8   23.42    1.57
  -2  -5   8    2.32    0.59
  -2  -5   8    1.94    0.61
   2  -5  -8    3.62    0.76
   2  -5  -8    1.62    0.56
   2   5  -8    1.87    0.64
  -2   5   8    2.12    0.71
   1  -5  -8    6.76    0.96
   1  -5  -8    8.69    0.95
  -1  -5   8    6.14    0.92
  -1  -5   8    6.28    0.81
   1  -5  -8    8.82    1.10
  -1   5   8   11.25    1.18
   0  -5  -8   21.71    1.53
   0  -5  -8   18.87    1.36
   0  -5   8   18.77    1.25
   0  -5  -8   20.77    1.66
   0   5   8   18.67    1.48
  -1  -5  -8    6.99    0.96
   1  -5   8    5.11    0.81
  -1  -5  -8    5.41    0.94
  -1   5  -8    6.03    1.04
   1   5   8    6.02    1.06
   2  -5   8    7.03    0.94
  -2  -5  -8    6.37    1.01
  -2  -5  -8    4.03    0.86
   2   5   8    5.58    1.04
  -2   5  -8    6.09    1.08
  -3  -5  -8    7.81    1.16
   3  -5   8    9.42    1.10
  -3  -5  -8    7.03    1.19
   3   5   8    5.89    1.12
  -3   5  -8    9.64    1.21
  -4  -5  -8    3.85    0.93
   4  -5   8    5.81    0.95
  -4  -5  -8    4.52    1.03
   4   5   8    3.20    1.02
  -4   5  -8    4.61    1.10
  -5  -5  -8    3.65    1.04
  -5  -5  -8    4.84    1.12
   5  -5   8    2.28    0.81
   5   5   8    3.37    1.06
  -5   5  -8    2.68    0.92
  -6  -5  -8    3.44    1.15
   6  -5   8    3.28    0.94
   6   5   8    2.64    1.11
  -6   5  -8    2.55    1.01
 -10  -6   8   -0.30    0.69
  10  -6  -8   -0.21    0.62
  10   6  -8    0.42    0.90
 -10   6   8    0.11    0.93
  -9  -6   8    0.58    0.68
  -9   6   8    1.86    0.92
   9   6  -8    0.36    0.82
  -8  -6   8    0.49    0.65
  -8  -6   8    1.38    0.68
   8   6  -8   -0.20    0.71
  -8   6   8    1.32    0.79
  -7  -6   8    3.67    0.90
  -7  -6   8    5.35    0.92
   7   6  -8    3.68    1.01
  -7   6   8    4.35    1.03
  -6  -6   8    1.48    0.60
  -6  -6   8    1.74    0.57
   6  -6  -8    2.11    0.60
  -6   6   8    2.24    0.79
   6   6  -8    1.87    0.81
  -5  -6   8    9.92    1.12
  -5  -6   8   11.43    1.00
   5  -6  -8   11.32    1.03
   5  -6  -8    9.60    1.00
   5   6  -8   10.76    1.26
  -5   6   8   11.17    1.26
   4  -6  -8    9.52    0.94
  -4  -6   8    8.14    1.03
   4  -6  -8   11.66    1.10
  -4  -6   8   13.26    1.01
   4   6  -8   10.62    1.19
  -4   6   8   12.91    1.28
  -3  -6   8   17.51    1.10
   3  -6  -8   14.76    1.12
  -3  -6   8   17.74    1.30
   3  -6  -8   17.66    1.30
  -3   6   8   16.80    1.39
   3   6  -8   16.64    1.33
   2  -6  -8    7.03    1.01
  -2  -6   8    8.83    0.99
   2  -6  -8    8.18    0.91
  -2  -6   8    8.81    0.80
   2   6  -8    7.22    1.07
  -2   6   8    8.42    1.09
  -1  -6   8   18.66    1.12
   1  -6  -8   21.49    1.62
   1  -6  -8   18.07    1.25
  -1   6   8   18.01    1.46
   0  -6   8   13.98    0.98
   0  -6  -8   16.11    1.51
   0  -6  -8   13.45    1.25
   0  -6  -8   13.37    1.13
   0   6   8   12.33    1.28
  -1  -6  -8   25.15    1.54
  -1  -6  -8   24.63    1.96
   1  -6   8   26.56    1.38
  -1  -6  -8   25.55    1.70
   1   6   8   24.86    1.79
  -1   6  -8   25.84    1.72
   2  -6   8   15.59    1.15
  -2  -6  -8   16.42    1.49
  -2  -6  -8   15.07    1.71
  -2  -6  -8   14.67    1.29
  -2   6  -8   15.99    1.44
   2   6   8   16.15    1.56
   3  -6   8    3.90    0.75
  -3  -6  -8    3.35    0.84
  -3  -6  -8    4.23    0.98
   3   6   8    3.08    0.93
   4  -6   8    2.65    0.72
  -4  -6  -8    1.47    0.79
  -4  -6  -8    2.70    0.87
   4   6   8    2.59    0.92
  -4   6  -8    0.74    0.76
   5  -6   8    2.92    0.79
  -5  -6  -8    4.53    1.11
  -5  -6  -8    4.34    1.06
  -5   6  -8    3.92    1.10
   5   6   8    2.88    1.07
  -6  -6  -8   -0.23    0.78
   6  -6   8   -0.62    0.58
  -6   6  -8   -0.61    0.74
   6   6   8    0.74    0.94
 -10  -7   8   -0.21    0.69
  10   7  -8    0.57    0.93
 -10   7   8    0.61    0.91
  -9  -7   8    3.30    0.87
  -9   7   8    1.77    1.03
   9   7  -8    4.65    1.21
  -8  -7   8   12.00    1.21
  -8  -7   8   12.44    1.44
  -8   7   8   10.03    1.46
   8   7  -8    9.86    1.44
  -7  -7   8   10.99    1.06
  -7  -7   8   10.68    1.31
   7   7  -8   12.29    1.49
  -7   7   8    9.47    1.33
  -6  -7   8    1.27    0.52
   6  -7  -8    1.75    0.55
  -6  -7   8    2.23    0.68
   6  -7  -8    0.80    0.56
  -6   7   8    0.51    0.65
   6   7  -8    2.58    0.81
   5  -7  -8   -0.25    0.50
  -5  -7   8    0.04    0.38
  -5  -7   8    0.67    0.49
   5  -7  -8    1.10    0.46
   5   7  -8    0.95    0.60
  -5   7   8    1.12    0.67
   4  -7  -8   -0.42    0.34
   4  -7  -8   -0.57    0.45
  -4  -7   8    0.07    0.36
  -4  -7   8    0.11    0.40
   4   7  -8    0.56    0.56
  -4   7   8    0.82    0.61
  -3  -7   8   20.32    1.30
   3  -7  -8   18.70    1.12
  -3  -7   8   18.79    0.99
   3  -7  -8   20.23    1.54
  -3   7   8   18.02    1.45
   3   7  -8   18.22    1.46
  -2  -7   8   11.48    0.75
   2  -7  -8    8.91    1.22
   2  -7  -8   10.01    0.90
  -2  -7   8   10.98    1.03
   2   7  -8    9.89    1.15
  -2   7   8   11.72    1.23
   1  -7  -8   52.99    2.66
   1  -7  -8   48.43    1.96
  -1  -7   8   53.31    1.68
  -1   7   8   52.59    2.44
   0  -7  -8    0.07    0.67
   0  -7  -8    0.45    0.42
   0  -7  -8   -0.16    0.38
   0  -7   8    0.41    0.33
   0   7   8    1.50    0.72
  -1  -7  -8    2.10    0.60
  -1  -7  -8    2.61    0.71
  -1  -7  -8    2.26    0.87
  -1   7  -8    1.95    0.71
   1   7   8    0.90    0.69
  -2  -7  -8    7.40    1.01
  -2  -7  -8    5.46    1.24
  -2  -7  -8    7.70    1.15
  -2   7  -8    9.39    1.22
   2   7   8    7.21    1.25
  -3  -7  -8    3.55    0.90
  -3  -7  -8    2.67    0.76
  -3  -7  -8    1.56    1.00
   3   7   8    4.25    1.04
  -3   7  -8    3.27    0.93
  -4  -7  -8    1.10    0.92
  -4  -7  -8    2.58    0.83
  -4  -7  -8    2.48    0.83
   4   7   8    1.99    0.95
  -4   7  -8    1.96    0.91
  -5  -7  -8    6.95    1.24
  -5  -7  -8    7.32    1.30
  -5  -7  -8    6.56    1.58
  -5   7  -8    7.31    1.38
   5   7   8    8.54    1.52
  -9  -8   8   -0.44    0.60
   9   8  -8    1.84    0.99
  -9   8   8   -0.51    0.83
  -8  -8   8    8.28    1.22
   8   8  -8    6.44    1.32
  -8   8   8    7.17    1.31
  -7  -8   8    0.23    0.54
  -7   8   8    0.38    0.64
   7   8  -8    0.54    0.69
   6  -8  -8    2.74    0.83
  -6  -8   8    2.56    0.65
   6   8  -8    1.65    0.74
  -6   8   8    1.02    0.73
   5  -8  -8    6.40    1.06
  -5  -8   8    8.41    0.92
   5   8  -8    7.58    1.17
  -5   8   8    5.77    1.03
   4  -8  -8    4.50    0.94
  -4  -8   8    4.51    0.71
   4   8  -8    4.80    0.95
  -4   8   8    3.64    0.89
   3  -8  -8   12.93    1.34
  -3  -8   8   12.13    0.97
  -3   8   8   14.07    1.33
   3   8  -8   12.56    1.28
   2  -8  -8   16.75    1.56
   2   8  -8   15.90    1.38
  -2   8   8   14.19    1.34
   1  -8  -8   -0.08    0.32
   1  -8  -8    0.91    0.67
  -1   8   8    0.90    0.63
   0  -8  -8    0.86    0.41
   0  -8  -8    1.23    0.75
   0   8   8    0.23    0.62
  -1  -8  -8    2.48    0.96
  -1  -8  -8    3.08    0.74
  -1  -8  -8    3.72    0.66
   1   8   8    3.09    0.88
  -1   8  -8    3.71    0.89
  -2  -8  -8    5.95    1.33
  -2  -8  -8    4.38    0.79
  -2  -8  -8    5.83    0.97
   2   8   8    4.98    1.08
  -2   8  -8    6.63    1.11
  -3  -8  -8    9.38    1.25
  -3  -8  -8   11.02    1.14
  -3  -8  -8   10.92    1.62
   3   8   8   10.30    1.50
  -3   8  -8   10.60    1.36
  -4  -8  -8    6.49    1.06
  -4  -8  -8    6.89    1.20
  -4  -8  -8    8.31    1.65
  -4   8  -8    8.20    1.38
   4   8   8    7.53    1.45
  -5  -8  -8    1.89    0.83
  -5  -8  -8    2.57    1.24
  -5  -8  -8    1.57    0.81
   5   8   8    0.22    0.91
  -5   8  -8    0.95    0.90
  -9  -9   8    1.67    0.76
   9   9  -8    2.38    1.11
  -9   9   8    2.01    1.03
  -8  -9   8    1.06    0.59
   8   9  -8    1.37    0.85
  -8   9   8    0.23    0.77
  -7  -9   8    4.65    0.83
  -7   9   8    4.63    1.07
   7   9  -8    7.16    1.29
   6  -9  -8    2.57    0.88
  -6  -9   8    3.11    0.63
  -6   9   8    2.78    0.92
   6   9  -8    1.47    0.79
   5  -9  -8    9.04    1.28
  -5  -9   8    6.09    0.77
  -5   9   8    6.77    1.12
   5   9  -8    6.71    1.16
   4  -9  -8    3.15    0.90
  -4  -9   8    2.12    0.45
  -4   9   8    1.48    0.74
   4   9  -8    2.78    0.79
   3  -9  -8    3.43    0.92
   3   9  -8    3.31    0.85
  -3   9   8    4.02    0.91
   2  -9  -8   14.33    1.51
   2   9  -8   10.21    1.26
  -2   9   8   12.81    1.29
   1  -9  -8    2.15    0.83
  -1   9   8    1.99    0.76
   0  -9  -8    5.98    1.25
   0   9   8    6.39    1.12
  -1  -9  -8    1.00    0.80
  -1   9  -8    0.58    0.61
   1   9   8    0.30    0.63
  -2  -9  -8    0.35    0.86
  -2  -9  -8    0.51    0.54
   2   9   8    0.23    0.62
  -2   9  -8    0.54    0.63
  -3  -9  -8    2.04    0.94
  -3  -9  -8    2.76    0.78
   3   9   8    2.93    1.02
  -3   9  -8    2.99    0.89
  -4  -9  -8    7.78    1.63
  -4  -9  -8    7.40    1.21
  -4   9  -8    5.89    1.30
   4   9   8    7.17    1.42
  -8 -10   8    1.66    0.61
  -8  10   8   -0.02    0.81
   8  10  -8    2.15    0.99
  -7 -10   8    0.35    0.42
  -7  10   8    0.24    0.73
   7  10  -8    2.07    0.97
   6 -10  -8    3.16    1.03
  -6 -10   8    2.66    0.47
   6  10  -8    3.62    1.00
  -6  10   8    2.82    0.90
   5 -10  -8    0.71    0.74
  -5  10   8    1.79    0.82
   5  10  -8    1.54    0.79
   4 -10  -8   12.87    1.52
  -4  10   8   12.48    1.34
   4  10  -8   12.18    1.32
   3 -10  -8    2.99    1.01
  -3  10   8    2.39    0.74
   2 -10  -8    0.55    0.72
  -2  10   8   -0.12    0.56
   1 -10  -8    2.82    0.96
  -1  10   8    2.93    0.84
   0 -10  -8    3.13    1.04
   0  10   8    2.70    0.89
  -1 -10  -8    4.98    1.35
   1  10   8    6.05    1.17
  -2 -10  -8    7.60    1.64
   2  10   8    8.98    1.45
  -3 -10  -8    1.45    1.12
  -3 -10  -8    0.75    0.58
   3  10   8    3.44    1.08
   6 -11  -8    0.19    0.82
   5 -11  -8    7.60    1.47
   4 -11  -8    2.16    0.95
   3 -11  -8    7.16    1.41
   2 -11  -8    4.08    1.19
   1 -11  -8    2.30    1.04
   0 -11  -8    4.07    1.29
  -1 -11  -8   13.23    1.94
   1  11   8   13.00    1.59
  -2 -11  -8    0.07    0.89
   2  11   8    0.13    0.70
   5 -12  -8    6.29    1.46
   4 -12  -8    5.90    1.39
   3 -12  -8    5.15    1.41
   2 -12  -8    5.57    1.41
   1 -12  -8    1.70    1.07
   0 -12  -8    5.74    1.47
  11   0  -9    5.70    1.38
 -11   0   9    4.06    1.26
  10   0  -9    2.22    0.98
 -10   0   9    1.52    0.90
  -9   0   9   -0.59    0.62
   9   0  -9   -0.41    0.71
  -8   0   9    8.42    1.32
   8   0  -9    6.27    1.21
  -7   0   9    7.13    1.13
   7   0  -9    8.22    1.26
  -6   0   9    7.94    1.16
   6   0  -9    7.78    1.19
  -5   0   9   13.60    1.32
   5   0  -9   14.41    1.38
  -4   0   9   28.44    1.75
  -3   0   9   23.87    1.59
   3   0  -9   21.71    1.61
   2   0  -9   -0.43    0.48
  -2   0   9   -0.01    0.48
  -1   0   9   14.52    1.33
   1   0  -9   13.27    1.32
   1   0  -9   13.98    1.33
   0   0  -9    1.83    0.67
   0   0  -9    2.20    0.83
   0   0   9    1.05    0.67
  -1   0  -9   12.32    1.31
   1   0   9   13.64    1.39
   2   0   9    2.12    0.84
  -2   0  -9    1.55    0.67
   3   0   9    8.70    1.30
  -3   0  -9    6.39    1.16
   4   0   9    1.31    0.83
  -4   0  -9    2.45    0.90
   5   0   9   -0.47    0.76
  -5   0  -9    1.21    0.81
   6   0   9    0.40    0.83
  -6   0  -9    0.53    0.83
  11  -1  -9   -0.03    0.85
 -11  -1   9    1.58    1.08
  11   1  -9    1.14    1.03
 -11   1   9    0.22    0.86
 -10  -1   9    4.74    1.26
  10  -1  -9    2.36    1.09
  10   1  -9    2.63    1.06
 -10   1   9    2.56    1.04
  -9  -1   9    5.59    1.22
   9  -1  -9    9.58    1.47
  -9   1   9    8.95    1.40
   9   1  -9    5.25    1.20
  -8  -1   9   19.62    1.76
   8  -1  -9   22.31    1.83
   8   1  -9   19.92    1.87
  -8   1   9   21.02    1.80
  -7  -1   9    8.45    1.30
   7  -1  -9    6.91    1.22
  -7   1   9    7.22    1.23
   7   1  -9    7.87    1.20
  -6  -1   9    7.33    1.14
   6  -1  -9    7.57    1.16
  -6   1   9    7.34    1.14
   6   1  -9    7.20    1.19
   5  -1  -9   87.96    3.44
  -5  -1   9   86.94    3.36
  -5   1   9   88.69    3.39
   5   1  -9   89.18    3.45
  -4  -1   9   46.05    2.23
   4   1  -9   44.54    2.29
  -4   1   9   42.40    2.20
  -3  -1   9   30.77    1.90
  -3  -1   9   30.38    1.81
   3   1  -9   26.23    1.75
  -3   1   9   29.60    1.82
  -2  -1   9   13.48    1.29
   2  -1  -9   12.50    1.25
  -2  -1   9   11.28    1.16
  -2   1   9   12.99    1.25
   2   1  -9   11.88    1.27
  -1  -1   9   20.82    1.52
  -1  -1   9   19.18    1.62
   1  -1  -9   17.56    1.45
   1  -1  -9   21.35    1.59
  -1   1   9   20.42    1.54
   1   1  -9   19.41    1.52
   0  -1   9    4.63    0.91
   0  -1  -9    3.59    0.87
   0  -1  -9    6.06    1.02
   0   1  -9    5.35    1.01
   0   1   9    2.88    0.82
  -1  -1  -9   18.68    1.51
  -1  -1  -9   19.18    1.76
   1  -1   9   18.32    1.49
  -1   1  -9   16.21    1.47
   1   1   9   16.23    1.55
  -2  -1  -9   35.26    2.18
   2  -1   9   37.47    2.19
  -2   1  -9   38.82    2.22
   2   1   9   34.30    2.16
  -3  -1  -9   17.41    1.64
   3  -1   9   17.59    1.59
   3   1   9   15.32    1.58
  -3   1  -9   15.98    1.59
  -4  -1  -9   10.43    1.39
   4  -1   9   12.21    1.53
   4   1   9   10.80    1.44
  -4   1  -9   11.43    1.50
  -5  -1  -9    5.55    1.24
   5  -1   9    4.46    1.15
   5   1   9    4.70    1.18
  -5   1  -9    7.90    1.41
  -6  -1  -9   13.02    1.78
   6  -1   9   10.21    1.59
   6   1   9    8.60    1.63
  -6   1  -9    9.25    1.51
 -11  -2   9    1.45    1.06
  11  -2  -9    2.08    0.99
  11   2  -9    0.86    0.96
 -11   2   9    0.34    0.93
 -10  -2   9   17.90    1.87
  10  -2  -9   16.46    1.73
  10   2  -9   18.51    1.99
 -10   2   9   19.45    1.95
   9  -2  -9    1.65    0.88
  -9  -2   9    3.56    1.00
   9   2  -9    1.55    0.90
  -9   2   9    1.69    0.91
   8  -2  -9    3.96    1.01
  -8  -2   9    6.17    1.16
  -8   2   9    5.01    1.10
   8   2  -9    5.28    1.17
  -7  -2   9   30.99    2.00
   7  -2  -9   33.15    2.08
   7   2  -9   26.97    2.03
  -7   2   9   30.44    2.03
  -6  -2   9    1.37    0.66
   6  -2  -9    0.23    0.61
  -6   2   9    0.21    0.57
   6   2  -9   -0.71    0.48
  -5  -2   9   23.74    1.66
   5  -2  -9   20.96    0.93
  -5  -2   9   23.35    1.79
   5   2  -9   22.70    1.74
  -5   2   9   22.44    1.67
  -4  -2   9    8.34    1.08
  -4  -2   9    5.39    0.93
   4  -2  -9    8.04    0.75
  -4   2   9    8.13    1.11
   4   2  -9    8.10    1.11
  -3  -2   9   55.39    2.43
  -3  -2   9   54.63    2.53
  -3   2   9   53.28    2.50
   2  -2  -9   14.90    1.37
  -2  -2   9   15.82    1.31
   2  -2  -9   17.29    1.43
  -2  -2   9   16.99    1.44
  -2   2   9   13.83    1.34
   1  -2  -9   13.85    1.28
  -1  -2   9   11.54    1.33
   1  -2  -9   11.86    1.29
  -1  -2   9   15.89    1.30
  -1   2   9   14.48    1.32
   0  -2   9   30.19    1.81
   0  -2   9   31.82    1.95
   0  -2  -9   32.53    1.90
   0  -2  -9   29.22    1.92
   0   2  -9   30.77    1.89
   0   2   9   27.08    1.85
  -1  -2  -9    9.81    1.24
   1  -2   9    8.24    1.13
  -1  -2  -9    7.62    1.20
   1   2   9    7.95    1.19
  -1   2  -9    7.28    1.12
  -2  -2  -9   11.70    1.35
   2  -2   9   13.14    1.37
   2   2   9   15.83    1.50
  -2   2  -9   12.77    1.37
  -3  -2  -9   17.39    1.61
   3  -2   9   18.34    1.58
   3   2   9   16.88    1.68
  -3   2  -9   19.51    1.71
   4  -2   9    2.68    0.89
  -4  -2  -9    2.75    0.92
   4   2   9    2.63    0.95
  -4   2  -9    3.21    0.96
  -5  -2  -9    5.26    1.19
   5  -2   9    4.24    1.07
   5   2   9    3.47    1.06
  -5   2  -9    4.74    1.21
  -6  -2  -9    5.84    1.37
   6  -2   9    7.28    1.36
  -6   2  -9    4.37    1.26
   6   2   9    5.14    1.38
  11  -3  -9    3.69    1.16
 -11  -3   9    4.55    1.29
  11   3  -9    4.51    1.32
 -11   3   9    3.66    1.29
 -10  -3   9    4.39    1.15
  10  -3  -9    2.98    0.99
  10   3  -9    3.08    1.15
 -10   3   9    4.55    1.29
   9  -3  -9    4.59    1.07
  -9  -3   9    7.34    1.31
  -9   3   9    4.80    1.19
   9   3  -9    7.39    1.39
  -8  -3   9    3.96    0.97
   8  -3  -9    5.52    1.08
   8   3  -9    4.77    1.16
  -8   3   9    5.18    1.15
  -7  -3   9    0.76    0.66
   7  -3  -9    0.02    0.61
   7   3  -9    0.98    0.72
  -7   3   9    0.68    0.71
  -6  -3   9   10.96    1.25
   6   3  -9   13.92    1.47
  -6   3   9   12.23    1.33
  -5  -3   9   19.20    1.57
   5  -3  -9   17.76    0.98
  -5  -3   9   20.28    1.47
  -5   3   9   18.44    1.53
   5   3  -9   19.19    1.59
  -4  -3   9   25.74    1.70
  -4  -3   9   26.21    1.68
   4  -3  -9   25.83    1.31
   4   3  -9   25.70    1.73
  -4   3   9   20.76    1.62
   3  -3  -9   13.37    1.05
   3  -3  -9   11.97    1.19
  -3  -3   9   10.79    1.14
  -3  -3   9   11.76    1.26
  -3   3   9   12.46    1.28
  -2  -3   9   47.85    2.16
  -2  -3   9   44.49    2.25
   2  -3  -9   44.68    2.28
   2  -3  -9   42.51    2.13
  -2   3   9   42.60    2.29
  -1  -3   9   26.27    1.79
   1  -3  -9   27.41    1.72
  -1  -3   9   25.32    1.64
   1  -3  -9   27.86    1.81
  -1   3   9   29.57    1.87
   0  -3  -9   13.36    1.38
   0  -3   9   14.31    1.40
   0  -3   9   13.61    1.26
   0  -3  -9   12.94    1.30
   0   3   9   14.30    1.41
   0   3  -9   17.54    1.49
  -1  -3  -9   22.86    1.75
   1  -3   9   21.88    1.60
  -1  -3  -9   20.99    1.65
  -1   3  -9   20.19    1.60
   1   3   9   19.20    1.66
   2  -3   9    0.02    0.47
  -2  -3  -9    0.60    0.71
  -2  -3  -9    0.23    0.63
  -2   3  -9   -0.17    0.54
   2   3   9   -0.26    0.57
  -3  -3  -9    0.39    0.60
   3  -3   9    0.08    0.57
   3   3   9    0.28    0.71
  -3   3  -9    0.31    0.66
   4  -3   9   11.79    1.45
  -4  -3  -9    9.76    1.48
  -4   3  -9   11.09    1.46
   4   3   9    7.66    1.39
  -5  -3  -9    5.83    1.26
   5  -3   9    4.14    1.08
   5   3   9    4.78    1.25
  -5   3  -9    6.29    1.28
  -6  -3  -9    0.92    0.98
   6  -3   9    1.15    0.82
  -6   3  -9    0.00    0.80
   6   3   9    1.55    1.04
 -11  -4   9    0.49    0.87
  11  -4  -9    0.14    0.77
 -11   4   9    0.25    0.95
  11   4  -9   -0.86    0.81
  10  -4  -9    0.91    0.80
 -10  -4   9    0.62    0.77
 -10   4   9    2.64    1.09
  10   4  -9    1.84    1.00
   9  -4  -9    2.91    0.89
  -9  -4   9    1.71    0.83
   9   4  -9    0.88    0.87
  -9   4   9    2.29    0.99
  -8  -4   9    3.58    1.01
   8  -4  -9    5.45    1.03
   8   4  -9    5.03    1.15
  -8   4   9    6.59    1.23
  -7  -4   9    1.87    0.77
   7   4  -9    1.47    0.77
  -7   4   9    0.63    0.67
  -6  -4   9    0.23    0.59
  -6  -4   9    0.02    0.50
   6   4  -9    0.82    0.72
  -6   4   9   -0.01    0.52
   5  -4  -9   22.25    1.20
  -5  -4   9   25.46    1.76
  -5  -4   9   21.81    1.52
   5   4  -9   19.67    1.63
  -5   4   9   23.40    1.74
  -4  -4   9   11.06    1.13
  -4  -4   9   12.34    1.31
   4  -4  -9   10.32    0.93
  -4   4   9   10.33    1.21
   4   4  -9   11.79    1.32
   3  -4  -9    5.04    0.80
  -3  -4   9    4.20    0.83
   3  -4  -9    5.06    0.89
  -3  -4   9    6.25    0.98
   3   4  -9    5.97    1.04
  -3   4   9    5.36    0.98
  -2  -4   9   72.18    2.74
   2  -4  -9   75.66    2.88
   2  -4  -9   70.12    2.78
  -2  -4   9   71.28    2.95
   2  -4  -9   69.30    2.95
  -2   4   9   65.66    2.92
  -1  -4   9    3.96    0.78
  -1  -4   9    5.09    0.93
   1  -4  -9    5.07    0.94
   1  -4  -9    4.93    0.89
  -1   4   9    3.38    0.85
   0  -4  -9    0.92    0.59
   0  -4  -9    0.82    0.62
   0  -4   9    1.07    0.58
   0  -4   9   -0.16    0.50
   0   4   9    0.19    0.57
   0   4  -9    1.71    0.75
  -1  -4  -9    6.27    1.06
   1  -4   9    5.70    0.98
  -1  -4  -9    6.81    1.14
   1   4   9    6.58    1.13
  -1   4  -9    6.88    1.08
   2  -4   9   14.22    1.31
  -2  -4  -9   11.61    1.28
  -2  -4  -9   11.71    1.42
  -2   4  -9   11.33    1.36
   2   4   9   14.69    1.52
   3  -4   9    2.96    0.84
  -3  -4  -9    0.91    0.75
  -3  -4  -9    4.77    1.07
   3   4   9    4.00    1.08
  -3   4  -9    2.34    0.82
  -4  -4  -9    7.49    1.31
   4  -4   9    8.26    1.33
   4   4   9    9.70    1.49
  -4   4  -9    9.31    1.39
   5  -4   9   18.92    1.73
  -5  -4  -9   18.47    1.82
   5   4   9   19.35    1.99
  -5   4  -9   19.39    1.91
  -6  -4  -9    1.50    1.01
   6  -4   9    2.91    1.03
  -6   4  -9    1.93    0.97
   6   4   9    2.52    1.14
  10  -5  -9   14.31    1.54
 -10  -5   9   16.42    1.71
  10   5  -9   12.61    1.79
 -10   5   9   12.56    1.74
  -9  -5   9    2.93    0.93
   9  -5  -9    3.28    0.93
   9   5  -9    3.10    1.09
  -9   5   9    3.92    1.13
  -8  -5   9    1.32    0.72
  -8   5   9    0.95    0.80
   8   5  -9    2.96    1.02
  -7  -5   9    0.48    0.66
  -7  -5   9    0.56    0.65
  -7   5   9   -0.53    0.61
   7   5  -9    1.58    0.83
  -6  -5   9    6.49    1.04
  -6  -5   9    8.76    1.21
   6   5  -9    7.46    1.21
  -6   5   9    7.65    1.14
  -5  -5   9   11.22    1.13
   5  -5  -9    9.71    0.95
  -5  -5   9   11.31    1.27
  -5   5   9   10.75    1.32
   5   5  -9   12.71    1.35
  -4  -5   9    6.20    1.03
   4  -5  -9    6.31    0.86
  -4  -5   9    6.76    0.94
   4  -5  -9    7.43    0.99
   4   5  -9    7.89    1.16
  -4   5   9    6.78    1.09
  -3  -5   9    9.43    1.13
   3  -5  -9    9.99    1.06
   3  -5  -9    8.55    1.06
  -3  -5   9   10.48    1.04
  -3   5   9    8.53    1.13
   3   5  -9    7.70    1.10
  -2  -5   9   11.60    1.08
   2  -5  -9    7.90    1.12
  -2  -5   9   12.76    1.28
   2  -5  -9   11.11    1.14
  -2   5   9   11.05    1.29
  -1  -5   9   21.28    1.41
   1  -5  -9   24.26    1.74
   1  -5  -9   21.02    1.49
   1  -5  -9   22.97    1.63
  -1  -5   9   23.79    1.64
  -1   5   9   24.15    1.75
   0  -5   9   12.23    1.14
   0  -5  -9   11.30    1.20
   0  -5  -9   11.46    1.38
   0  -5  -9    9.62    1.24
   0   5   9    7.46    1.18
   0   5  -9   11.01    1.25
   1  -5   9   17.03    1.28
  -1  -5  -9   15.46    1.48
  -1  -5  -9   15.98    1.40
   1   5   9   14.62    1.52
  -1   5  -9   13.34    1.43
   2  -5   9   -0.42    0.48
  -2  -5  -9   -0.72    0.51
  -2  -5  -9   -0.12    0.60
  -2   5  -9   -0.44    0.50
   2   5   9   -0.76    0.54
  -3  -5  -9    6.09    1.08
   3  -5   9    7.04    1.09
  -3  -5  -9   10.00    1.42
   3   5   9    1.94    0.91
  -3   5  -9    4.11    1.05
  -4  -5  -9    1.80    0.84
  -4  -5  -9    1.31    0.80
   4  -5   9    1.59    0.74
   4   5   9    1.55    0.90
  -4   5  -9    1.74    0.93
   5  -5   9    5.12    1.10
  -5  -5  -9    5.16    1.24
   5   5   9    3.53    1.28
  -5   5  -9    4.80    1.25
 -10  -6   9    1.15    0.83
  10   6  -9    1.00    1.10
 -10   6   9    1.45    1.10
  -9  -6   9    6.44    1.14
   9   6  -9    7.35    1.48
  -9   6   9    7.89    1.44
  -8  -6   9    2.45    0.77
   8   6  -9    0.83    0.82
  -8   6   9    3.35    0.99
  -7  -6   9   10.14    1.32
  -7  -6   9   11.97    1.23
  -7   6   9   10.38    1.42
   7   6  -9   13.01    1.57
   6  -6  -9    3.62    0.82
  -6  -6   9    4.04    0.83
  -6  -6   9    4.08    0.86
  -6   6   9    4.20    0.99
   6   6  -9    4.16    0.99
  -5  -6   9   17.32    1.27
  -5  -6   9   17.70    1.46
   5  -6  -9   21.19    1.41
   5  -6  -9   18.23    1.30
  -5   6   9   14.25    1.50
   5   6  -9   17.55    1.57
  -4  -6   9   14.25    1.25
   4  -6  -9   12.32    1.12
  -4  -6   9   12.49    1.11
   4  -6  -9   12.84    1.16
   4   6  -9   12.67    1.36
  -4   6   9   11.88    1.29
  -3  -6   9   22.31    1.57
  -3  -6   9   23.99    1.39
   3  -6  -9   23.48    1.63
   3  -6  -9   23.64    1.45
   3   6  -9   27.33    1.78
  -3   6   9   27.18    1.77
  -2  -6   9    5.09    0.86
   2  -6  -9    5.80    0.86
  -2  -6   9    4.78    0.76
   2  -6  -9    4.19    0.91
  -2   6   9    4.00    0.92
   1  -6  -9   17.64    1.46
   1  -6  -9   17.11    1.57
  -1  -6   9   18.36    1.22
   1  -6  -9   17.77    1.35
  -1   6   9   17.98    1.53
   0  -6   9    9.20    0.94
   0  -6  -9   13.09    1.50
   0  -6  -9    9.92    1.10
   0  -6  -9   11.93    1.28
   0   6   9   10.41    1.30
  -1  -6  -9    4.90    0.93
  -1  -6  -9    4.78    1.13
   1  -6   9    5.58    0.86
  -1  -6  -9    6.07    0.98
   1   6   9    5.34    1.11
  -1   6  -9    5.55    1.04
  -2  -6  -9    8.45    1.26
  -2  -6  -9    5.88    1.38
  -2  -6  -9    6.78    1.10
   2  -6   9    6.40    0.95
  -2   6  -9    7.30    1.25
   2   6   9    5.02    1.16
   3  -6   9    0.11    0.52
  -3  -6  -9   -0.29    0.62
  -3  -6  -9   -0.38    0.58
   3   6   9   -0.12    0.82
  -3   6  -9   -0.27    0.58
  -4  -6  -9    0.53    0.70
   4  -6   9   -0.42    0.52
  -4  -6  -9    0.39    0.69
   4   6   9   -0.42    0.75
  -4   6  -9   -0.81    0.66
   5  -6   9    0.08    0.65
  -5  -6  -9    0.58    0.79
  -5  -6  -9   -0.42    0.74
  -5   6  -9    0.03    0.87
   5   6   9   -0.68    0.80
  -9  -7   9    6.85    1.13
   9   7  -9    7.05    1.47
  -9   7   9    7.55    1.41
  -8  -7   9    0.78    0.73
  -8  -7   9    1.57    0.68
  -8   7   9    1.31    0.81
   8   7  -9    1.53    0.93
   7  -7  -9    8.32    1.03
  -7  -7   9    9.59    1.10
  -7  -7   9    8.97    1.26
  -7   7   9    6.33    1.23
   7   7  -9    9.14    1.47
   6  -7  -9   13.02    1.26
  -6  -7   9   12.03    1.09
   6  -7  -9   11.95    1.11
  -6  -7   9    8.56    1.22
   6   7  -9   13.90    1.47
  -6   7   9    9.53    1.24
   5  -7  -9    8.90    1.09
  -5  -7   9    7.54    0.91
   5  -7  -9    8.03    0.93
  -5  -7   9    8.74    1.15
  -5   7   9   10.40    1.33
   5   7  -9    9.47    1.22
   4  -7  -9    9.22    1.17
  -4  -7   9   10.35    1.14
  -4  -7   9   10.61    0.94
   4  -7  -9    9.35    0.93
  -4   7   9   11.76    1.27
   4   7  -9    9.94    1.25
  -3  -7   9   10.48    1.09
   3  -7  -9    8.75    1.18
  -3  -7   9    9.35    0.83
   3  -7  -9    7.85    0.90
   3   7  -9    8.43    1.18
  -3   7   9    7.99    1.14
  -2  -7   9    9.64    1.06
   2  -7  -9    9.02    0.97
  -2  -7   9    9.99    0.84
   2  -7  -9    8.85    1.20
  -2   7   9    8.45    1.19
   1  -7  -9    5.75    0.83
  -1  -7   9    6.63    0.72
   1  -7  -9    7.88    1.24
  -1   7   9    6.74    1.14
   0  -7   9    2.98    0.57
   0  -7  -9    2.31    0.91
   0  -7  -9    1.56    0.66
   0  -7  -9    1.69    0.62
   0   7   9    1.43    0.76
  -1  -7  -9   15.34    1.78
  -1  -7  -9   15.61    1.31
  -1  -7  -9   18.13    1.55
  -1   7  -9   12.95    1.46
   1   7   9   15.54    1.57
  -2  -7  -9    4.68    0.92
  -2  -7  -9    5.02    1.29
  -2  -7  -9    5.53    1.04
   2   7   9    6.61    1.26
  -2   7  -9    3.76    0.98
  -3  -7  -9    1.77    0.81
  -3  -7  -9    0.04    0.62
  -3  -7  -9    0.61    0.89
  -3   7  -9    0.99    0.77
   3   7   9   -0.79    0.76
  -4  -7  -9   10.92    1.41
  -4  -7  -9   10.65    1.91
  -4  -7  -9    9.65    1.53
   4   7   9    8.79    1.57
  -4   7  -9    9.11    1.53
  -9  -8   9    1.28    0.81
  -9   8   9    2.35    1.07
   9   8  -9    2.74    1.20
  -8  -8   9    0.20    0.61
   8   8  -9    0.82    0.84
  -8   8   9    0.21    0.79
  -7  -8   9    4.03    0.89
  -7   8   9    4.13    1.05
   7   8  -9    6.15    1.25
  -6  -8   9    0.36    0.54
   6  -8  -9    1.77    0.71
   6   8  -9    0.52    0.71
  -6   8   9    1.12    0.70
  -5  -8   9    7.59    0.99
   5  -8  -9    7.01    1.16
   5   8  -9    7.34    1.20
  -5   8   9    7.23    1.14
   4  -8  -9    6.98    1.16
  -4  -8   9    7.38    0.98
  -4   8   9    6.75    1.14
   4   8  -9    6.50    1.12
  -3  -8   9    6.55    0.89
   3  -8  -9    5.07    1.00
   3   8  -9    5.97    1.05
  -3   8   9    4.76    1.00
   2  -8  -9    1.96    0.50
   2  -8  -9    2.10    0.82
  -2   8   9    1.39    0.74
   1  -8  -9    6.92    0.83
   1  -8  -9    6.85    1.29
  -1   8   9    7.35    1.20
   0  -8  -9    3.91    0.69
   0  -8  -9    4.06    1.11
   0   8   9    3.00    0.92
  -1  -8  -9    3.21    1.09
  -1  -8  -9    2.74    0.75
  -1  -8  -9    1.88    0.62
  -1   8  -9    2.63    0.90
   1   8   9    2.26    0.89
  -2  -8  -9    3.29    1.23
  -2  -8  -9    4.23    0.84
  -2  -8  -9    4.87    0.96
  -2   8  -9    5.82    1.18
   2   8   9    5.35    1.18
  -3  -8  -9   13.71    1.53
  -3  -8  -9   10.73    1.73
  -3  -8  -9   14.34    1.38
  -3   8  -9   12.34    1.57
   3   8   9   10.49    1.57
  -4  -8  -9    2.22    0.88
  -4  -8  -9    1.53    0.83
  -4  -8  -9    1.90    1.13
  -4   8  -9    2.56    1.06
   4   8   9    0.82    1.04
  -8  -9   9    0.52    0.63
   8   9  -9    0.70    0.87
  -8   9   9   -0.50    0.79
  -7  -9   9    1.15    0.56
  -7   9   9    2.25    0.98
   7   9  -9    2.60    1.03
   6  -9  -9   11.34    1.38
  -6  -9   9    9.78    1.05
   6   9  -9    8.29    1.35
  -6   9   9   10.48    1.37
   5  -9  -9    2.43    0.82
  -5  -9   9    1.84    0.57
   5   9  -9    0.83    0.74
  -5   9   9   -0.01    0.74
  -4  -9   9    6.50    0.79
   4  -9  -9    4.86    1.09
   4   9  -9    5.37    1.06
  -4   9   9    4.63    1.02
   3  -9  -9    3.08    0.94
   3   9  -9    3.28    0.88
  -3   9   9    3.34    0.91
   2  -9  -9    3.67    1.00
  -2   9   9    4.12    1.01
   1  -9  -9    3.20    1.08
  -1   9   9    3.61    0.93
   0  -9  -9    5.65    1.31
   0   9   9    3.54    1.01
  -1  -9  -9    1.81    1.02
   1   9   9    3.11    0.97
  -1   9  -9    0.71    0.71
  -2  -9  -9    2.49    1.17
  -2  -9  -9    2.19    0.71
   2   9   9    4.11    1.14
  -2   9  -9    1.70    0.87
  -3  -9  -9   11.07    1.39
  -3  -9  -9   10.11    1.91
  -3   9  -9   11.24    1.54
   3   9   9    9.63    1.65
  -7 -10   9    0.67    0.49
   7  10  -9    2.40    1.03
  -7  10   9    0.01    0.74
  -6 -10   9    3.49    0.60
   6 -10  -9    2.73    0.98
   6  10  -9    3.86    1.08
  -6  10   9    3.25    1.03
   5 -10  -9    0.14    0.74
  -5  10   9    0.10    0.66
   5  10  -9   -0.62    0.63
   4 -10  -9    2.46    0.87
   4  10  -9    0.38    0.67
  -4  10   9    0.40    0.68
   3 -10  -9    0.62    0.75
   3  10  -9    1.15    0.78
  -3  10   9    0.64    0.70
   2 -10  -9   11.22    1.55
  -2  10   9    8.81    1.32
   1 -10  -9    5.00    1.23
  -1  10   9    4.36    0.99
   0 -10  -9    0.95    0.86
   0  10   9    0.38    0.73
  -1 -10  -9    0.32    0.93
   1  10   9    0.23    0.79
  -2 -10  -9    1.18    0.95
   2  10   9    0.39    0.83
   6 -11  -9   -0.57    0.76
   5 -11  -9    9.80    1.62
   4 -11  -9   -0.01    0.78
   3 -11  -9   -0.35    0.80
   2 -11  -9    3.77    1.25
   1 -11  -9    0.17    0.83
   0 -11  -9    2.02    1.17
   0  11   9    4.14    1.06
 -11   0  10   -0.73    1.01
  11   0 -10    0.96    1.00
 -10   0  10   17.21    1.95
  10   0 -10   16.36    1.92
  -9   0  10    0.23    0.81
   9   0 -10    0.71    0.76
   8   0 -10   -0.29    0.68
  -8   0  10    1.29    0.84
  -7   0  10    9.58    1.44
   7   0 -10    8.75    1.37
  -6   0  10   10.93    1.39
   6   0 -10   15.56    1.51
  -5   0  10   -0.06    0.56
  -4   0  10   11.74    1.30
  -3   0  10    5.01    0.97
  -2   0  10    1.32    0.68
   1   0 -10   14.38    1.41
  -1   0  10   12.78    1.39
   0   0 -10    6.01    1.07
   0   0  10    4.81    1.06
   1   0  10   19.45    1.74
  -1   0 -10   15.64    1.52
  -2   0 -10   10.58    1.38
   2   0  10   10.04    1.38
  -3   0 -10    6.46    1.26
   3   0  10    9.02    1.41
   4   0  10    0.61    0.83
  -4   0 -10    1.44    0.89
   5   0  10    0.90    0.86
  -5   0 -10    0.52    0.87
  11  -1 -10   -0.42    0.79
 -11  -1  10   -0.46    0.94
 -11   1  10   -0.99    0.85
  11   1 -10   -0.28    0.79
  10  -1 -10    0.86    0.90
 -10  -1  10   -0.05    0.80
 -10   1  10    1.96    1.06
  10   1 -10    1.95    1.03
   9  -1 -10   -0.81    0.64
  -9  -1  10    0.54    0.81
   9   1 -10    0.41    0.75
  -9   1  10    0.59    0.75
   8  -1 -10   13.20    1.56
  -8  -1  10   14.95    1.62
   8   1 -10   15.14    1.70
  -8   1  10   14.07    1.58
  -7  -1  10   23.80    1.88
   7  -1 -10   26.49    2.00
   7   1 -10   29.94    2.08
  -7   1  10   25.23    1.96
   6  -1 -10   12.57    1.46
  -6  -1  10   13.45    1.45
   6   1 -10   15.90    1.58
  -6   1  10   12.67    1.40
  -5  -1  10   22.16    1.67
  -5   1  10   23.09    1.72
   5   1 -10   18.88    1.64
  -4  -1  10    0.87    0.62
  -4   1  10    0.35    0.61
  -3  -1  10   10.57    1.28
   3  -1 -10   10.79    1.29
  -3   1  10   11.44    1.31
   2  -1 -10    4.60    1.01
   2  -1 -10    4.32    0.93
  -2  -1  10    3.92    0.89
  -2   1  10    4.97    1.00
   1  -1 -10   28.23    1.87
  -1  -1  10   28.26    1.90
  -1   1  10   28.65    1.93
   1   1 -10   27.88    1.91
   0  -1  10   27.79    1.89
   0  -1 -10   28.25    1.92
   0   1  10   26.67    1.90
   0   1 -10   27.31    1.90
   1  -1  10    8.45    1.20
  -1  -1 -10    8.50    1.24
  -1   1 -10    6.23    1.14
   1   1  10    6.70    1.22
  -2  -1 -10    0.40    0.66
   2  -1  10    0.45    0.71
  -2   1 -10    1.54    0.77
   2   1  10    0.64    0.70
  -3  -1 -10    2.38    0.92
   3  -1  10    0.81    0.69
  -3   1 -10    0.85    0.73
   3   1  10    1.94    0.92
  -4  -1 -10    5.11    1.18
   4  -1  10    5.92    1.23
   4   1  10    3.65    1.11
  -4   1 -10    5.12    1.22
   5  -1  10    2.54    1.12
  -5  -1 -10    4.10    1.25
  -5   1 -10    1.75    0.91
   5   1  10    4.68    1.28
  11  -2 -10   16.60    1.93
 -11  -2  10   15.19    1.94
 -11   2  10   14.88    1.95
  11   2 -10   12.07    1.86
 -10  -2  10    4.60    1.20
  10  -2 -10    2.04    1.04
 -10   2  10    6.16    1.40
  10   2 -10    5.17    1.28
   9  -2 -10   20.39    1.89
  -9  -2  10   16.02    1.72
  -9   2  10   16.74    1.89
   9   2 -10   16.32    1.89
   8  -2 -10    9.78    1.36
  -8  -2  10   13.29    1.59
  -8   2  10   11.60    1.51
   8   2 -10    9.75    1.43
   7  -2 -10   35.59    2.28
  -7  -2  10   37.13    2.25
  -7   2  10   39.28    2.38
   7   2 -10   37.38    2.39
  -6  -2  10    0.38    0.63
   6   2 -10    0.41    0.69
  -6   2  10    1.23    0.76
  -5  -2  10    8.37    1.17
   5   2 -10    3.82    0.95
  -5   2  10    5.31    1.09
   4  -2 -10   12.22    0.96
  -4  -2  10    8.18    1.17
  -4   2  10    7.02    1.14
  -3  -2  10   -0.13    0.54
  -3   2  10    0.24    0.59
   2  -2 -10   20.94    1.61
  -2  -2  10   20.92    1.64
   2  -2 -10   21.77    1.70
  -2   2  10   17.17    1.54
   1  -2 -10    2.65    0.79
  -1  -2  10    1.29    0.70
   1  -2 -10    0.46    0.67
  -1   2  10    2.36    0.82
   1   2 -10    0.77    0.62
   0  -2 -10    3.78    0.96
   0  -2 -10    3.11    0.85
   0  -2  10    2.51    0.83
   0   2  10    2.42    0.84
   0   2 -10    2.14    0.77
   1  -2  10    9.50    1.24
  -1  -2 -10   11.53    1.45
   1   2  10   14.02    1.55
  -1   2 -10   10.31    1.36
  -2  -2 -10   10.43    1.39
   2  -2  10   11.63    1.39
   2   2  10   14.27    1.54
  -2   2 -10   11.61    1.41
   3  -2  10    0.27    0.70
  -3  -2 -10   -0.42    0.65
   3   2  10   -0.50    0.73
  -3   2 -10   -0.62    0.60
   4  -2  10    9.90    1.48
  -4  -2 -10   10.17    1.45
   4   2  10    8.19    1.45
  -4   2 -10    6.09    1.34
  -5  -2 -10    0.66    0.90
   5  -2  10    1.44    0.91
   5   2  10    1.59    1.03
  -5   2 -10    1.69    1.00
  11  -3 -10   -0.55    0.75
 -11  -3  10    1.76    1.05
 -11   3  10    0.97    1.06
  11   3 -10    1.14    1.01
  10  -3 -10    2.20    0.94
 -10  -3  10    1.91    0.99
 -10   3  10    3.27    1.11
  10   3 -10    4.18    1.19
   9  -3 -10   15.19    1.65
  -9  -3  10   17.75    1.74
  -9   3  10   15.66    1.78
   9   3 -10   12.96    1.71
   8  -3 -10    5.54    1.15
  -8  -3  10    8.71    1.36
  -8   3  10    5.75    1.21
   8   3 -10   11.27    1.53
  -7  -3  10    4.19    1.03
  -7   3  10    4.14    1.04
   7   3 -10    5.39    1.13
  -6  -3  10    4.17    0.97
  -6   3  10    4.85    1.07
   6   3 -10    4.88    1.05
  -5  -3  10   21.27    1.59
   5   3 -10   23.94    1.80
  -5   3  10   19.42    1.65
  -4  -3  10   26.60    1.75
   4  -3 -10   25.64    1.39
  -4   3  10   24.92    1.80
   4   3 -10   22.50    1.78
  -3  -3  10   22.10    1.62
   3  -3 -10   18.82    1.55
   3  -3 -10   20.03    1.41
  -3  -3  10   17.32    1.50
  -3   3  10   17.76    1.55
   2  -3 -10   26.41    1.76
   2  -3 -10   23.53    1.79
  -2  -3  10   25.07    1.86
  -2  -3  10   26.99    1.73
  -2   3  10   27.74    1.87
  -1  -3  10    3.30    0.88
  -1  -3  10    4.66    0.95
   1  -3 -10    3.84    0.91
   1  -3 -10    2.23    0.78
  -1   3  10    3.93    0.98
   0  -3 -10    1.53    0.72
   0  -3 -10    1.64    0.76
   0  -3  10    2.82    0.76
   0   3 -10    3.69    0.97
   0   3  10    2.24    0.85
  -1  -3 -10    7.92    1.20
  -1  -3 -10    9.93    1.40
   1  -3  10   10.23    1.30
   1   3  10    9.63    1.36
  -1   3 -10   10.85    1.41
  -2  -3 -10   17.49    1.63
   2  -3  10   12.29    1.38
  -2   3 -10   11.26    1.43
   2   3  10   16.05    1.64
  -3  -3 -10    3.65    1.03
   3  -3  10    1.98    0.83
   3   3  10    1.26    0.84
  -3   3 -10    2.86    0.99
  -4  -3 -10    2.27    0.95
   4  -3  10    0.78    0.81
  -4   3 -10    2.04    0.91
   4   3  10    2.41    1.05
   5  -3  10    2.16    0.99
  -5  -3 -10    0.67    0.94
   5   3  10   -0.36    0.89
  -5   3 -10    0.44    0.87
  10  -4 -10    9.96    1.51
 -10  -4  10   13.21    1.73
 -10   4  10   12.21    1.72
  10   4 -10   18.25    2.08
   9  -4 -10    1.30    0.87
  -9  -4  10    2.68    0.98
  -9   4  10    0.96    0.93
   9   4 -10    0.79    0.87
  -8  -4  10    2.56    0.87
  -8   4  10    2.00    0.93
   8   4 -10    0.45    0.79
  -7  -4  10    9.32    1.22
   7   4 -10    8.60    1.33
  -7   4  10   11.11    1.46
  -6  -4  10   -0.32    0.56
   6   4 -10    0.22    0.62
  -6   4  10    0.47    0.64
  -5  -4  10    0.80    0.63
   5  -4 -10    1.39    0.49
  -5  -4  10    0.97    0.68
   5   4 -10    0.94    0.64
  -5   4  10    2.04    0.85
  -4  -4  10    1.40    0.71
  -4  -4  10   -0.15    0.51
   4  -4 -10    1.30    0.69
   4  -4 -10    1.75    0.60
  -4   4  10    1.09    0.71
   4   4 -10    2.87    0.84
  -3  -4  10   34.19    2.09
   3  -4 -10   35.17    1.90
  -3  -4  10   36.17    1.99
   3  -4 -10   42.42    2.15
  -3   4  10   34.48    2.12
  -2  -4  10   27.90    1.75
  -2  -4  10   27.24    1.90
   2  -4 -10   32.63    2.04
   2  -4 -10   28.45    1.84
   2  -4 -10   31.80    1.94
  -2   4  10   28.76    1.94
  -1  -4  10    9.90    1.20
   1  -4 -10   10.19    1.24
   1  -4 -10    8.64    1.23
  -1  -4  10    7.70    1.21
  -1   4  10    9.74    1.33
   0  -4 -10    9.67    1.25
   0  -4 -10    9.52    1.29
   0  -4  10    9.06    1.15
   0   4  10    9.38    1.34
   0   4 -10    8.85    1.31
  -1  -4 -10    1.49    0.74
   1  -4  10    0.80    0.63
  -1  -4 -10    0.88    0.66
  -1   4 -10    0.90    0.67
   1   4  10    1.18    0.80
   2  -4  10    2.40    0.75
  -2  -4 -10    1.05    0.73
  -2  -4 -10    0.77    0.74
  -2   4 -10    2.36    0.92
   2   4  10    1.66    0.88
  -3  -4 -10   13.00    1.56
   3  -4  10   14.49    1.52
  -3   4 -10   11.41    1.52
   3   4  10   16.03    1.77
  -4  -4 -10    4.30    1.15
   4  -4  10    3.59    1.05
   4   4  10    5.63    1.39
  -4   4 -10    6.04    1.31
  -5  -4 -10    0.95    0.89
   5  -4  10    0.74    0.80
  -5   4 -10    0.72    0.81
   5   4  10   -0.80    0.78
 -10  -5  10    9.16    1.48
  10   5 -10    8.49    1.68
 -10   5  10    7.41    1.51
  -9  -5  10    5.47    1.18
   9   5 -10    5.70    1.31
  -9   5  10   10.32    1.61
  -8  -5  10    6.38    1.14
   8   5 -10    4.19    1.15
  -8   5  10    3.78    1.12
  -7  -5  10    0.41    0.66
  -7   5  10   -0.26    0.68
   7   5 -10    0.08    0.71
  -6  -5  10    6.80    1.16
  -6  -5  10    8.67    1.18
   6   5 -10    5.54    1.16
  -6   5  10    8.97    1.31
  -5  -5  10    3.99    0.84
  -5  -5  10    3.02    0.85
   5  -5 -10    4.11    0.76
   5  -5 -10    2.79    0.82
   5   5 -10    4.46    1.01
  -5   5  10    3.73    0.93
   4  -5 -10    7.96    1.18
  -4  -5  10   11.72    1.18
   4  -5 -10   10.62    1.05
  -4  -5  10    9.25    1.19
   4   5 -10    9.59    1.32
  -4   5  10   10.11    1.29
   3  -5 -10   12.28    1.31
  -3  -5  10   12.13    1.36
  -3  -5  10   11.77    1.19
   3  -5 -10   13.23    1.24
  -3   5  10   16.98    1.57
  -2  -5  10    1.20    0.60
   2  -5 -10    1.21    0.69
   2  -5 -10    0.15    0.57
  -2  -5  10    1.69    0.70
  -2   5  10    2.09    0.83
   1  -5 -10    4.81    1.00
  -1  -5  10    3.97    0.91
   1  -5 -10    4.06    0.89
  -1  -5  10    5.04    0.91
   1  -5 -10    4.93    1.04
  -1   5  10    5.16    1.06
   0  -5 -10    1.94    0.75
   0  -5 -10    2.78    0.81
   0  -5  10    1.84    0.67
   0   5  10    2.24    0.92
   0   5 -10    2.09    0.79
  -1  -5 -10    1.22    0.70
  -1  -5 -10   -0.56    0.53
   1  -5  10    0.18    0.51
  -1   5 -10   -0.10    0.66
   1   5  10    0.02    0.77
  -2  -5 -10    0.39    0.66
   2  -5  10    0.75    0.61
  -2  -5 -10   -0.03    0.61
  -2   5 -10    0.02    0.63
   2   5  10   -0.73    0.59
  -3  -5 -10    2.20    0.93
  -3  -5 -10    0.79    0.80
   3  -5  10    0.95    0.74
  -3   5 -10    1.73    0.88
   3   5  10    0.98    0.94
  -4  -5 -10    1.71    0.98
   4  -5  10    1.24    0.82
   4   5  10    2.62    1.16
  -4   5 -10    1.72    0.97
  -9  -6  10    7.52    1.25
  -9   6  10    8.68    1.59
   9   6 -10    9.78    1.60
  -8  -6  10   11.08    1.35
  -8   6  10   12.95    1.64
   8   6 -10   10.04    1.54
  -7  -6  10    4.42    0.97
  -7  -6  10    4.61    1.02
   7   6 -10    2.33    0.96
  -7   6  10    1.45    0.84
  -6  -6  10    2.58    0.73
   6  -6 -10    2.72    0.78
  -6  -6  10    1.21    0.71
  -6   6  10    2.30    0.95
   6   6 -10    1.24    0.74
  -5  -6  10    2.07    0.72
  -5  -6  10    1.01    0.63
   5  -6 -10    1.17    0.62
   5  -6 -10    2.06    0.72
  -5   6  10    0.85    0.73
   5   6 -10    1.03    0.67
  -4  -6  10   17.87    1.51
   4  -6 -10   20.26    1.45
   4  -6 -10   20.22    1.49
  -4  -6  10   19.24    1.38
   4   6 -10   21.48    1.77
  -4   6  10   18.48    1.62
   3  -6 -10   14.98    1.33
  -3  -6  10   14.56    1.39
   3  -6 -10   14.02    1.36
  -3  -6  10   13.12    1.17
  -3   6  10   13.24    1.41
  -2  -6  10    6.87    0.91
  -2  -6  10    5.47    0.97
   2  -6 -10    7.35    1.14
   2  -6 -10    7.09    1.05
  -2   6  10    7.37    1.19
  -1  -6  10    8.74    0.99
   1  -6 -10    9.40    1.16
   1  -6 -10    8.66    1.24
   1  -6 -10    6.65    1.22
  -1   6  10    8.62    1.26
   0  -6 -10    1.00    0.66
   0  -6  10    1.30    0.58
   0  -6 -10    0.53    0.76
   0  -6 -10    1.37    0.71
   0   6  10    0.76    0.82
   0   6 -10    1.33    0.76
  -1  -6 -10   18.45    1.51
  -1  -6 -10   14.58    1.58
   1  -6  10   16.28    1.33
  -1  -6 -10   13.15    1.75
   1   6  10   14.06    1.62
  -1   6 -10   16.95    1.68
  -2  -6 -10    2.06    0.84
  -2  -6 -10    0.42    0.86
   2  -6  10    0.53    0.63
  -2  -6 -10    0.05    0.67
  -2   6 -10   -0.02    0.73
   2   6  10    0.25    0.73
  -3  -6 -10   -0.25    0.68
  -3  -6 -10    0.96    0.76
   3  -6  10   -0.34    0.57
  -3   6 -10    1.46    0.85
   3   6  10    0.32    0.83
   4  -6  10   -0.19    0.62
  -4  -6 -10    0.07    0.76
  -4  -6 -10    0.51    0.76
   4   6  10    1.75    1.07
  -4   6 -10    2.24    1.02
  -9  -7  10   13.35    1.44
  -9   7  10   12.61    1.85
   9   7 -10    7.98    1.62
  -8  -7  10    3.41    0.99
  -8  -7  10    3.55    0.90
   8   7 -10    5.30    1.27
  -8   7  10    3.45    1.07
   7  -7 -10   15.10    1.34
  -7  -7  10   14.49    1.51
  -7  -7  10   17.24    1.41
  -7   7  10   15.08    1.70
   7   7 -10   12.57    1.69
  -6  -7  10    9.55    1.25
  -6  -7  10   10.30    1.15
   6  -7 -10    8.87    1.06
  -6   7  10   12.49    1.48
   6   7 -10    9.83    1.43
   5  -7 -10    2.60    0.72
  -5  -7  10    1.51    0.58
   5  -7 -10    1.40    0.66
  -5  -7  10    0.83    0.59
  -5   7  10    2.53    0.88
   5   7 -10    0.79    0.73
  -4  -7  10    1.26    0.59
   4  -7 -10    2.35    0.66
  -4  -7  10    2.45    0.63
   4  -7 -10    2.27    0.73
   4   7 -10    3.23    0.91
  -4   7  10    2.33    0.84
   3  -7 -10    7.09    1.12
  -3  -7  10    5.73    0.97
   3  -7 -10    3.10    0.75
  -3  -7  10    5.06    0.79
  -3   7  10    5.16    1.04
   2  -7 -10    5.59    0.90
   2  -7 -10    3.85    1.00
  -2  -7  10    4.67    0.77
  -2   7  10    5.50    1.11
   1  -7 -10    6.96    1.28
  -1  -7  10    5.62    0.81
   1  -7 -10    7.73    1.04
  -1   7  10    6.33    1.15
   0  -7 -10    0.37    0.55
   0  -7 -10   -0.03    0.53
   0  -7 -10    0.76    0.77
   0   7  10    0.00    0.71
   0   7 -10   -0.34    0.59
  -1  -7 -10    8.30    1.15
  -1  -7 -10    6.27    1.41
  -1  -7 -10   10.22    1.38
  -1   7 -10    5.96    1.20
   1   7  10    5.79    1.26
  -2  -7 -10    2.54    0.88
  -2  -7 -10    0.79    0.70
  -2  -7 -10    1.23    1.00
   2   7  10    2.01    1.02
  -2   7 -10    2.82    1.03
  -3  -7 -10    0.31    0.78
  -3  -7 -10    1.55    1.02
  -3  -7 -10    0.72    0.75
   3   7  10   -0.55    0.80
  -3   7 -10   -1.04    0.63
  -8  -8  10    6.70    1.16
  -8   8  10    6.65    1.39
   8   8 -10    6.75    1.40
  -7  -8  10   10.85    1.32
  -7   8  10   10.33    1.48
   7   8 -10   11.49    1.59
  -6  -8  10    3.48    0.80
  -6   8  10    3.28    1.03
   6   8 -10    3.03    0.99
  -5  -8  10   11.04    1.27
   5  -8 -10   10.87    1.32
  -5   8  10   12.92    1.53
   5   8 -10   12.64    1.48
  -4  -8  10    5.14    0.89
   4  -8 -10    4.15    0.99
  -4   8  10    8.02    1.32
   4   8 -10    4.71    1.05
   3  -8 -10    0.16    0.64
  -3  -8  10    0.62    0.51
  -3   8  10    0.86    0.76
   2  -8 -10    1.50    0.56
   2  -8 -10    1.70    0.83
  -2   8  10    1.64    0.81
   1  -8 -10    3.26    1.06
   1  -8 -10    4.08    0.77
  -1   8  10    4.02    1.03
   0  -8 -10    1.03    0.83
   0  -8 -10    0.78    0.57
   0   8 -10    1.12    0.75
   0   8  10    1.46    0.87
  -1  -8 -10   13.31    1.28
  -1  -8 -10   16.41    1.97
  -1  -8 -10   10.92    1.37
   1   8  10   13.23    1.65
  -1   8 -10   12.57    1.55
  -2  -8 -10    0.14    0.65
  -2  -8 -10    1.20    0.70
  -2  -8 -10    1.94    1.07
   2   8  10   -0.07    0.80
  -2   8 -10    2.02    0.99
  -3  -8 -10    2.81    0.91
  -3  -8 -10    2.83    1.34
  -3  -8 -10    2.64    0.91
  -3   8 -10    3.84    1.16
   3   8  10    3.08    1.22
  -7  -9  10    3.00    0.79
   7   9 -10    2.76    1.03
  -7   9  10    3.28    1.09
  -6  -9  10    6.56    1.05
  -6   9  10    4.39    1.19
   6   9 -10    4.88    1.14
  -5  -9  10    6.87    0.99
   5  -9 -10    8.89    1.35
   5   9 -10    8.01    1.34
  -5   9  10    7.98    1.38
  -4  -9  10    0.99    0.52
   4  -9 -10    0.98    0.83
  -4   9  10    1.42    0.83
   4   9 -10    1.36    0.81
   3  -9 -10    0.91    0.80
  -3   9  10    0.98    0.78
   2  -9 -10    2.26    0.95
  -2   9  10    2.61    0.92
   1  -9 -10    3.32    1.10
  -1   9  10    4.84    1.14
   0  -9 -10    4.07    1.26
   0   9 -10    4.66    1.17
   0   9  10    5.58    1.21
  -1  -9 -10    0.71    0.94
  -1   9 -10    0.43    0.78
   1   9  10    1.53    0.97
  -2  -9 -10    0.40    0.62
  -2  -9 -10   -0.03    1.02
   2   9  10   -0.04    0.83
  -2   9 -10    1.09    0.85
  -6 -10  10    1.09    0.50
  -6  10  10    1.02    0.92
   6  10 -10    0.57    0.76
   5 -10 -10    3.49    1.02
   5  10 -10    3.23    1.01
  -5  10  10    1.50    0.95
   4 -10 -10    2.74    1.05
  -4  10  10    6.16    1.26
   4  10 -10    2.33    0.94
   3 -10 -10    5.51    1.33
  -3  10  10    2.57    1.02
   2 -10 -10    0.55    0.87
  -2  10  10    1.00    0.80
   1 -10 -10    1.42    0.87
  -1  10  10    0.03    0.78
   0 -10 -10    1.79    1.17
   0  10  10    0.76    0.82
   3 -11 -10   -1.05    0.79
 -10   0  11    0.28    0.92
  10   0 -11    0.73    0.92
   9   0 -11    0.74    0.86
  -9   0  11    0.02    0.83
   8   0 -11    0.23    0.70
  -8   0  11    0.48    0.81
   7   0 -11    1.50    0.82
  -7   0  11    0.47    0.75
  -6   0  11    7.73    1.28
  -5   0  11   17.92    1.68
  -4   0  11    0.18    0.66
  -3   0  11    0.64    0.70
   2   0 -11    4.70    1.07
  -2   0  11    3.70    0.97
   1   0 -11   12.53    1.43
  -1   0  11   15.60    1.56
   0   0  11    6.39    1.22
   0   0 -11    6.41    1.23
  -1   0 -11    0.54    0.72
   1   0  11   -0.18    0.69
   2   0  11    4.77    1.17
  -2   0 -11    4.56    1.11
   3   0  11    1.97    1.00
  -3   0 -11    1.41    0.87
   4   0  11    7.73    1.51
  -4   0 -11    7.87    1.53
  10  -1 -11    3.42    1.20
 -10  -1  11    5.96    1.42
 -10   1  11    2.44    1.14
  10   1 -11    4.10    1.21
   9  -1 -11    3.59    1.09
  -9  -1  11    3.64    1.16
   9   1 -11    2.34    0.99
  -9   1  11    3.80    1.12
  -8  -1  11   16.30    1.71
   8  -1 -11   17.17    1.76
   8   1 -11   10.80    1.56
  -8   1  11   13.55    1.65
   7  -1 -11    0.65    0.81
  -7  -1  11    1.80    0.88
  -7   1  11    0.94    0.79
   7   1 -11    1.16    0.80
  -6  -1  11    7.67    1.24
  -6   1  11    9.43    1.34
   6   1 -11    9.14    1.37
  -5  -1  11    1.73    0.77
  -5   1  11    1.01    0.73
  -4  -1  11   11.69    1.40
  -4   1  11   12.38    1.42
  -3  -1  11    2.28    0.82
  -3   1  11    3.40    0.89
   2  -1 -11    6.75    1.19
  -2  -1  11    3.62    0.93
  -2   1  11    2.75    0.86
   1  -1 -11    1.44    0.77
  -1  -1  11    0.21    0.68
   1   1 -11    0.89    0.71
  -1   1  11    1.52    0.78
   0  -1  11    1.21    0.77
   0  -1 -11    1.69    0.80
   0   1 -11    1.04    0.72
   0   1  11    0.89    0.70
   1  -1  11   10.74    1.43
  -1  -1 -11    9.40    1.36
  -1   1 -11    9.69    1.38
   1   1  11    9.68    1.45
  -2  -1 -11   14.96    1.66
   2  -1  11   14.03    1.62
   2   1  11   11.10    1.56
  -2   1 -11   16.87    1.74
   3  -1  11    6.00    1.26
  -3  -1 -11    6.76    1.38
   3   1  11    4.81    1.23
  -3   1 -11    6.61    1.35
  -4  -1 -11    0.21    0.96
   4  -1  11    1.28    0.92
   4   1  11    3.02    1.18
  -4   1 -11    3.31    1.16
 -10  -2  11    0.77    0.93
  10  -2 -11    1.24    0.93
 -10   2  11    0.14    0.87
  10   2 -11    0.92    0.96
  -9  -2  11    5.97    1.36
   9  -2 -11    6.62    1.32
  -9   2  11    7.67    1.48
   9   2 -11    6.06    1.37
   8  -2 -11   15.59    1.78
  -8  -2  11   14.79    1.64
  -8   2  11   17.54    1.83
   8   2 -11   15.84    1.75
  -7  -2  11    0.76    0.75
  -7   2  11    1.25    0.84
   7   2 -11    1.12    0.82
  -6  -2  11    2.03    0.83
  -6   2  11    1.17    0.85
   6   2 -11    1.77    0.85
  -5  -2  11    5.14    1.06
  -5   2  11    5.11    1.10
  -4  -2  11    3.30    0.93
   4  -2 -11    6.30    0.90
  -4   2  11    8.61    1.27
  -3  -2  11   16.61    1.60
   3  -2 -11   16.44    1.59
  -3   2  11   18.73    1.66
   2  -2 -11    8.21    1.25
  -2  -2  11    5.14    1.07
  -2   2  11    6.31    1.16
  -1  -2  11    0.56    0.68
   1  -2 -11    0.57    0.72
  -1   2  11    0.85    0.76
   1   2 -11    0.89    0.76
   0  -2  11    3.93    0.97
   0  -2 -11    4.55    1.05
   0   2 -11    2.68    0.88
   0   2  11    5.09    1.12
  -1  -2 -11    8.21    1.35
   1  -2  11    6.83    1.26
  -1   2 -11    9.32    1.38
   1   2  11    6.86    1.34
   2  -2  11    0.50    0.72
  -2  -2 -11    2.78    0.94
  -2   2 -11    0.18    0.68
   2   2  11    0.90    0.87
   3  -2  11    4.54    1.12
  -3  -2 -11    4.70    1.21
   3   2  11    2.89    1.12
  -3   2 -11    3.37    1.12
  -4  -2 -11   12.21    1.75
   4  -2  11   10.50    1.66
   4   2  11   10.06    1.65
  -4   2 -11   13.93    1.79
 -10  -3  11    1.60    0.99
  10  -3 -11   -0.24    0.74
  10   3 -11    1.42    0.98
 -10   3  11    1.10    0.99
   9  -3 -11    2.19    1.03
  -9  -3  11    3.16    1.02
  -9   3  11    3.12    1.12
   9   3 -11    1.63    0.99
  -8  -3  11    1.88    0.91
  -8   3  11    1.26    0.89
   8   3 -11    1.43    0.88
  -7  -3  11    1.45    0.76
   7   3 -11    1.25    0.82
  -7   3  11    1.04    0.81
  -6  -3  11    2.30    0.85
  -6   3  11    0.49    0.69
   6   3 -11    0.21    0.73
  -5  -3  11   16.61    1.60
   5   3 -11   19.08    1.77
  -5   3  11   17.83    1.67
   4  -3 -11    4.10    1.02
  -4  -3  11    7.35    1.19
   4  -3 -11    6.81    0.91
  -4   3  11    5.86    1.12
   3  -3 -11    6.56    1.18
  -3  -3  11    5.22    1.03
   3  -3 -11    5.58    0.94
  -3   3  11    4.29    1.04
   2  -3 -11    2.50    0.82
   2  -3 -11    3.48    0.95
  -2  -3  11    2.11    0.78
  -2   3  11    1.32    0.79
   1  -3 -11    0.23    0.64
   1  -3 -11    0.70    0.73
  -1  -3  11    0.39    0.60
  -1   3  11    0.68    0.76
   1   3 -11    1.58    0.77
   0  -3  11    5.32    1.08
   0  -3 -11    8.36    1.29
   0   3  11    6.86    1.30
   0   3 -11    8.07    1.31
   1  -3  11   18.89    1.65
  -1  -3 -11   16.09    1.66
   1   3  11   22.16    1.92
  -1   3 -11   12.87    1.58
  -2  -3 -11    4.75    1.19
   2  -3  11    2.86    0.93
   2   3  11    4.58    1.20
  -2   3 -11    3.08    0.98
   3  -3  11    3.15    1.02
  -3  -3 -11    7.50    1.37
  -3   3 -11    6.66    1.38
   3   3  11    5.60    1.38
   4  -3  11    2.35    1.02
  -4  -3 -11    0.64    0.97
   4   3  11    1.04    1.06
  -4   3 -11    0.32    0.97
 -10  -4  11    8.41    1.52
  10   4 -11    4.88    1.41
 -10   4  11    8.03    1.57
  -9  -4  11   15.34    1.75
  -9   4  11    9.18    1.59
   9   4 -11    8.08    1.56
  -8  -4  11    4.06    1.06
  -8   4  11    5.92    1.34
   8   4 -11    6.26    1.30
  -7  -4  11    5.93    1.11
   7   4 -11    5.46    1.20
  -7   4  11    3.45    1.05
  -6  -4  11    3.43    0.92
  -6   4  11    4.24    1.06
   6   4 -11    4.84    1.10
  -5  -4  11   17.17    1.52
  -5   4  11   13.89    1.59
   5   4 -11   19.09    1.78
   4  -4 -11    6.55    0.94
  -4  -4  11    8.25    1.19
   4  -4 -11    7.18    1.13
  -4   4  11    9.22    1.34
  -3  -4  11    3.71    0.89
   3  -4 -11    3.46    0.91
   3  -4 -11    6.36    1.01
  -3   4  11    5.35    1.13
   2  -4 -11    5.35    1.08
   2  -4 -11    8.19    1.25
  -2  -4  11    3.82    0.90
   2  -4 -11    4.30    1.03
  -2   4  11    2.85    0.92
   1  -4 -11    1.31    0.75
   1  -4 -11    1.84    0.79
  -1  -4  11    1.49    0.69
  -1   4  11    2.31    0.90
   1   4 -11    0.58    0.77
   0  -4 -11    1.27    0.79
   0  -4 -11    0.16    0.72
   0  -4  11    0.53    0.63
   0   4  11   -0.12    0.65
   0   4 -11    0.17    0.75
   1  -4  11    0.44    0.63
  -1  -4 -11    1.59    0.86
   1   4  11    1.89    0.94
  -1   4 -11    2.70    0.95
  -2  -4 -11    1.20    0.78
   2  -4  11    0.44    0.67
  -2   4 -11    0.76    0.79
   2   4  11    0.10    0.81
  -3  -4 -11    7.93    1.39
   3  -4  11    6.94    1.27
   3   4  11   10.19    1.68
  -3   4 -11    8.48    1.52
   4  -4  11    2.00    0.98
  -4  -4 -11    0.83    0.88
   4   4  11    1.94    1.17
  -4   4 -11    0.38    0.92
  -9  -5  11    1.35    0.83
   9   5 -11    0.15    0.89
  -9   5  11    0.99    0.99
  -8  -5  11    3.39    1.00
   8   5 -11    3.18    1.05
  -8   5  11    4.95    1.23
  -7  -5  11    0.43    0.67
   7   5 -11    0.19    0.74
  -7   5  11   -0.20    0.70
  -6  -5  11    5.23    1.04
   6   5 -11    3.20    1.00
  -6   5  11    4.61    1.14
   5  -5 -11   16.32    1.58
  -5  -5  11   21.11    1.59
   5   5 -11   16.68    1.67
  -5   5  11   19.58    1.77
  -4  -5  11    1.99    0.76
  -4  -5  11    2.61    0.85
   4  -5 -11    4.44    0.95
   4  -5 -11    4.07    0.83
  -4   5  11    1.54    0.86
   3  -5 -11    0.94    0.66
   3  -5 -11    0.84    0.58
  -3  -5  11    2.39    0.83
  -3  -5  11    1.43    0.67
  -3   5  11    0.78    0.75
  -2  -5  11    0.52    0.60
  -2  -5  11    0.35    0.54
   2  -5 -11    0.02    0.58
   2  -5 -11    0.00    0.57
  -2   5  11    1.72    0.82
   1  -5 -11    4.67    1.05
  -1  -5  11    4.51    0.99
  -1  -5  11    6.08    1.04
   1  -5 -11    3.69    0.98
   1  -5 -11    2.16    0.91
  -1   5  11    2.42    0.93
   0  -5 -11    3.19    0.95
   0  -5 -11    0.82    0.72
   0  -5 -11    2.77    1.00
   0  -5  11    1.67    0.76
   0   5 -11    1.75    0.88
   0   5  11    1.26    0.85
   1  -5  11    6.28    1.06
  -1  -5 -11    6.06    1.22
  -1  -5 -11    6.60    1.21
  -1   5 -11    4.80    1.17
   1   5  11    7.24    1.39
  -2  -5 -11   11.39    1.50
   2  -5  11   11.48    1.42
  -2   5 -11   11.42    1.56
   2   5  11   14.94    1.75
  -3  -5 -11    0.84    0.81
   3  -5  11    0.54    0.74
  -3   5 -11    0.01    0.88
   3   5  11    0.44    0.92
  -9  -6  11    1.90    0.92
   9   6 -11    2.82    1.14
  -9   6  11    3.83    1.20
  -8  -6  11    1.14    0.81
   8   6 -11    1.62    0.93
  -8   6  11    2.90    1.03
  -7  -6  11    3.73    0.92
   7   6 -11    3.56    1.10
  -7   6  11    2.85    1.06
   6  -6 -11   13.71    1.40
  -6  -6  11   13.04    1.35
  -6   6  11   14.50    1.65
   6   6 -11   11.71    1.60
   5  -6 -11    3.11    0.85
  -5  -6  11    2.96    0.87
  -5  -6  11    1.88    0.75
   5   6 -11    1.15    0.79
  -5   6  11    1.25    0.81
   4  -6 -11    2.93    0.78
  -4  -6  11    3.18    0.89
   4  -6 -11    4.02    0.91
  -4  -6  11    3.16    0.80
  -4   6  11    4.72    1.11
   3  -6 -11    0.86    0.65
  -3  -6  11    1.44    0.69
  -3  -6  11    0.30    0.56
   3  -6 -11    0.35    0.61
  -3   6  11   -0.65    0.61
  -2  -6  11    3.68    0.94
  -2  -6  11    4.69    0.88
   2  -6 -11    3.74    1.01
   2  -6 -11    4.50    0.99
  -2   6  11    6.64    1.25
   1  -6 -11   12.46    1.50
   1  -6 -11   11.00    1.31
   1  -6 -11   14.69    1.66
  -1  -6  11   15.50    1.37
  -1   6  11   15.07    1.66
   0  -6 -11    0.57    0.67
   0  -6 -11   -0.72    0.55
   0  -6 -11   -0.20    0.71
   0  -6  11   -0.22    0.55
   0   6  11   -0.15    0.64
   0   6 -11   -0.34    0.64
   1  -6  11    0.00    0.54
  -1  -6 -11    0.22    0.69
  -1  -6 -11    0.84    0.85
  -1  -6 -11    0.15    0.65
   1   6  11   -0.12    0.78
  -1   6 -11    0.09    0.75
  -2  -6 -11    6.05    1.22
   2  -6  11    6.52    1.08
  -2  -6 -11    6.20    1.54
  -2  -6 -11    5.03    1.20
   2   6  11    6.46    1.39
  -2   6 -11    4.73    1.19
  -3  -6 -11    6.72    1.33
   3  -6  11    7.79    1.29
  -3   6 -11    9.43    1.65
   3   6  11    6.03    1.50
  -8  -7  11    5.72    1.09
   8  -7 -11    5.21    1.05
   8   7 -11    4.45    1.28
  -8   7  11    8.10    1.52
   7  -7 -11    0.85    0.70
  -7  -7  11    1.04    0.67
  -7  -7  11    0.93    0.73
   7   7 -11    0.60    0.81
  -7   7  11    0.64    0.87
   6  -7 -11    7.68    1.13
  -6  -7  11    7.13    1.11
  -6  -7  11    7.35    1.22
  -6   7  11    6.82    1.31
   6   7 -11    7.68    1.41
   5  -7 -11    0.80    0.61
  -5  -7  11    0.40    0.59
  -5  -7  11   -0.03    0.54
  -5   7  11   -0.08    0.69
   5   7 -11    0.18    0.70
  -4  -7  11    7.37    1.00
   4  -7 -11    8.61    1.24
   4  -7 -11    8.58    1.12
  -4  -7  11    7.49    1.18
  -4   7  11    8.37    1.34
   3  -7 -11    0.42    0.65
  -3  -7  11   -0.31    0.48
  -3  -7  11    0.42    0.61
   3  -7 -11   -0.10    0.55
  -3   7  11    0.48    0.73
  -2  -7  11    3.24    0.71
   2  -7 -11    2.57    0.79
   2  -7 -11    2.46    0.95
  -2   7  11    1.15    0.87
   1  -7 -11   10.79    1.56
   1  -7 -11   12.75    1.32
  -1   7  11   12.68    1.60
   0  -7 -11    1.67    0.79
   0  -7 -11    0.92    0.65
   0  -7 -11    2.72    1.08
   0   7 -11    1.78    0.92
   0   7  11    2.17    0.98
  -1  -7 -11    0.06    0.63
  -1  -7 -11    0.83    0.70
  -1  -7 -11    1.31    0.92
   1   7  11    1.57    0.98
  -1   7 -11   -1.02    0.67
  -2  -7 -11   -0.96    0.62
  -2  -7 -11   -0.28    0.97
  -2  -7 -11   -0.13    0.70
   2   7  11    0.48    0.87
  -2   7 -11    0.04    0.77
  -7  -8  11    2.73    0.88
   7   8 -11    4.60    1.25
  -7   8  11    3.81    1.24
  -6  -8  11    0.12    0.57
   6   8 -11   -0.45    0.64
  -6   8  11    0.03    0.74
  -5  -8  11    0.38    0.62
   5   8 -11    0.95    0.84
  -5   8  11    0.36    0.79
  -4  -8  11    5.98    0.99
   4  -8 -11    4.33    1.04
  -4   8  11    4.99    1.15
   3  -8 -11    1.14    0.78
  -3   8  11    1.69    0.83
   2  -8 -11    4.32    1.12
  -2   8  11    4.39    1.16
   1  -8 -11   -0.31    0.65
   1  -8 -11   -0.25    0.53
  -1   8  11   -0.05    0.80
   0  -8 -11   -0.10    0.59
   0  -8 -11    1.00    0.93
   0   8 -11   -0.18    0.73
   0   8  11   -0.43    0.69
  -1  -8 -11    0.73    0.69
  -1  -8 -11    0.70    1.09
  -1  -8 -11    0.74    0.70
  -1   8 -11    1.14    0.89
   1   8  11    0.48    0.95
  -6  -9  11    1.28    0.67
   6   9 -11    0.31    0.80
  -6   9  11    0.51    0.87
  -5  -9  11   -0.22    0.50
   5   9 -11    0.46    0.78
  -5   9  11    0.13    0.78
   4  -9 -11    0.06    0.71
  -4   9  11    1.01    0.79
   3  -9 -11    2.52    0.99
  -3   9  11    4.09    1.20
   2  -9 -11   -0.41    0.70
  -2   9  11    0.23    0.78
   1  -9 -11   -0.09    0.77
  -1   9  11   -0.34    0.83
   0  -9 -11    2.62    1.17
   0   9  11    3.62    1.23
   0   9 -11    1.79    1.00
   3 -10 -11    5.92    1.41
 -10   0  12    0.24    0.94
  10   0 -12   -0.34    0.79
  -9   0  12    1.77    1.06
   9   0 -12    1.71    0.99
   8   0 -12    0.06    0.77
  -8   0  12   -0.14    0.73
  -7   0  12    2.05    0.95
  -6   0  12    0.36    0.77
  -5   0  12   -1.07    0.58
  -4   0  12    0.63    0.74
  -3   0  12    3.58    0.99
  -2   0  12    0.79    0.80
   2   0 -12   -0.56    0.61
   1   0 -12    0.75    0.75
  -1   0  12    0.28    0.76
   0   0 -12    0.54    0.79
   0   0  12    0.73    0.80
   1   0  12    6.52    1.33
  -1   0 -12    4.35    1.16
   2   0  12    0.76    1.00
  -2   0 -12    1.56    1.01
  -3   0 -12    1.53    1.03
   3   0  12    1.47    0.97
  10  -1 -12    4.40    1.27
 -10  -1  12    3.28    1.20
  10   1 -12    3.97    1.24
 -10   1  12    1.48    1.21
  -9  -1  12    7.40    1.47
   9  -1 -12    6.33    1.37
   9   1 -12    4.88    1.28
  -9   1  12    5.97    1.45
   8  -1 -12   -0.40    0.73
  -8  -1  12   -0.24    0.80
  -8   1  12   -0.62    0.70
   8   1 -12    0.91    0.82
  -7  -1  12    4.73    1.12
   7   1 -12    3.70    1.14
  -7   1  12    3.76    1.13
  -6  -1  12    2.50    0.92
  -6   1  12    2.30    0.93
  -5  -1  12   -0.25    0.73
  -5   1  12    1.10    0.82
  -4  -1  12    4.26    1.06
  -4   1  12    2.39    0.92
  -3  -1  12    6.39    1.27
   3  -1 -12    5.75    1.25
  -3   1  12    7.75    1.28
   2  -1 -12   -0.91    0.58
  -2  -1  12   -0.60    0.59
   2   1 -12    0.48    0.71
  -2   1  12    1.31    0.84
   1  -1 -12    2.38    0.90
  -1  -1  12    4.23    1.04
   1   1 -12    2.69    0.98
  -1   1  12    1.83    0.92
   0  -1 -12   -0.08    0.71
   0  -1  12   -0.30    0.76
   0   1  12   -0.47    0.67
   0   1 -12   -0.22    0.70
  -1  -1 -12    2.66    0.98
   1  -1  12    1.94    0.98
  -1   1 -12    0.88    0.84
   1   1  12    1.61    0.90
   2  -1  12    0.21    0.80
  -2  -1 -12   -0.01    0.83
  -2   1 -12    0.75    0.85
   2   1  12    1.11    0.96
   3  -1  12    1.57    0.99
  -3  -1 -12    4.66    1.27
  -3   1 -12    2.80    1.16
   3   1  12    3.09    1.21
   9  -2 -12    1.18    0.90
  -9  -2  12    2.67    1.13
   9   2 -12    2.60    1.17
  -9   2  12    2.00    1.05
  -8  -2  12    1.04    0.89
  -8   2  12    1.85    1.01
   8   2 -12    0.79    0.85
  -7  -2  12    2.42    1.03
   7   2 -12    3.49    1.13
  -7   2  12    2.17    0.94
  -6  -2  12    0.38    0.75
  -6   2  12    2.58    0.92
  -5  -2  12    4.94    1.11
  -5   2  12    3.65    1.02
  -4  -2  12    5.76    1.16
  -4   2  12    5.08    1.18
  -3  -2  12    6.91    1.26
   3  -2 -12    7.48    1.28
  -3   2  12    8.37    1.33
  -2  -2  12    0.33    0.70
   2  -2 -12    0.56    0.78
  -2   2  12    0.81    0.80
   2   2 -12    0.83    0.72
  -1  -2  12    0.54    0.71
   1  -2 -12    1.87    0.93
  -1   2  12    0.85    0.80
   1   2 -12    1.72    0.88
   0  -2  12    2.36    0.88
   0  -2 -12    1.63    0.84
   0   2 -12    0.36    0.73
   0   2  12    1.74    0.96
  -1  -2 -12    1.02    0.84
   1  -2  12    2.78    1.01
   1   2  12    1.88    0.95
  -1   2 -12    2.14    1.01
  -2  -2 -12    0.87    0.99
   2  -2  12    1.17    0.91
  -2   2 -12    0.29    0.87
   2   2  12    1.77    1.03
  -3  -2 -12   14.40    1.87
   3  -2  12   12.76    1.76
  -3   2 -12   16.79    1.95
   3   2  12   15.74    2.06
  -9  -3  12    0.61    0.83
   9   3 -12    2.28    1.12
  -9   3  12    1.04    1.04
  -8  -3  12    0.13    0.84
   8   3 -12    1.73    1.09
  -8   3  12    0.33    0.84
  -7  -3  12    5.03    1.17
   7   3 -12    3.54    1.12
  -7   3  12    2.77    1.08
  -6  -3  12    2.50    0.92
   6   3 -12    3.04    1.05
  -6   3  12    2.38    1.01
  -5  -3  12    1.07    0.72
  -5   3  12    0.43    0.83
  -4  -3  12    0.48    0.71
   4  -3 -12    1.09    0.78
  -4   3  12    1.78    0.93
  -3  -3  12    2.78    0.94
   3  -3 -12    4.49    0.99
   3  -3 -12    2.70    0.90
  -3   3  12    4.09    1.07
  -2  -3  12    0.54    0.74
   2  -3 -12    2.30    0.92
  -2   3  12    1.22    0.85
   1  -3 -12   13.21    1.59
  -1  -3  12   11.15    1.44
  -1   3  12    9.22    1.53
   1   3 -12    9.74    1.46
   0  -3  12    3.91    1.01
   0  -3 -12    3.53    1.06
   0   3 -12    3.45    1.04
   0   3  12    2.85    1.07
   1  -3  12    0.77    0.76
  -1  -3 -12   -0.33    0.75
   1   3  12    0.05    0.86
  -1   3 -12    1.16    0.86
  -2  -3 -12    2.25    1.07
   2  -3  12    2.28    1.00
   2   3  12    2.71    1.11
  -2   3 -12    4.91    1.30
   3  -3  12    4.48    1.22
   3   3  12    3.71    1.27
  -9  -4  12    1.21    0.91
  -9   4  12    0.35    1.01
   9   4 -12   -0.45    0.79
  -8  -4  12    0.67    0.84
  -8   4  12    0.00    0.87
   8   4 -12    0.52    0.88
  -7  -4  12    2.10    0.90
  -7   4  12    2.64    1.06
   7   4 -12    1.13    0.90
  -6  -4  12    1.38    0.78
   6   4 -12    0.02    0.77
  -6   4  12    1.70    0.84
   5  -4 -12    4.44    1.13
  -5  -4  12    3.03    0.90
  -5   4  12    4.06    1.06
   4  -4 -12    5.58    1.17
  -4  -4  12    4.60    1.05
  -4   4  12    4.31    1.22
   3  -4 -12    7.29    1.27
  -3  -4  12    5.02    1.07
   3  -4 -12    6.69    1.15
  -3   4  12    4.86    1.14
  -2  -4  12    4.02    1.00
   2  -4 -12    4.47    1.09
   2  -4 -12    3.23    0.91
   2  -4 -12    4.03    1.05
  -2   4  12    4.21    1.11
  -1  -4  12    2.82    0.87
   1  -4 -12    2.85    0.95
  -1   4  12    2.27    1.06
   1   4 -12    5.03    1.19
   0  -4 -12    3.83    1.10
   0  -4  12    3.36    0.98
   0   4  12    3.09    1.15
   0   4 -12    4.76    1.16
   1  -4  12    4.70    1.02
  -1  -4 -12    7.07    1.34
  -1   4 -12    7.24    1.41
   1   4  12    5.54    1.38
  -2  -4 -12    0.65    0.83
   2  -4  12    1.96    0.91
  -2   4 -12    0.06    0.77
   2   4  12    2.58    1.19
  -8  -5  12    2.15    0.97
  -8   5  12    1.45    1.06
   8   5 -12    2.77    1.11
  -7  -5  12    0.96    0.78
  -7   5  12   -0.06    0.80
   7   5 -12   -0.86    0.69
  -6  -5  12    4.25    1.00
   6  -5 -12    6.76    1.24
   6   5 -12    9.48    1.47
  -6   5  12    7.59    1.41
  -5  -5  12    1.00    0.75
   5  -5 -12    0.00    0.67
  -5   5  12   -0.01    0.75
   4  -5 -12    0.59    0.72
  -4  -5  12    2.97    0.87
   4  -5 -12    1.70    0.70
  -4   5  12    1.18    0.89
   3  -5 -12    7.81    1.28
   3  -5 -12    5.05    1.03
  -3  -5  12    7.22    1.17
  -3   5  12    7.07    1.31
   2  -5 -12    4.40    1.04
  -2  -5  12    4.13    0.93
   2  -5 -12    3.38    0.98
  -2   5  12    2.10    0.97
   1  -5 -12    3.21    1.04
   1  -5 -12    3.59    1.01
   1  -5 -12    1.48    0.87
  -1  -5  12    2.68    0.87
   1   5 -12    3.37    1.09
  -1   5  12    4.14    1.20
   0  -5  12    1.89    0.78
   0  -5 -12    0.42    0.79
   0  -5 -12    1.35    0.89
   0  -5 -12    1.35    0.91
   0   5  12    1.68    1.00
   0   5 -12    1.21    0.87
  -1  -5 -12    6.15    1.31
   1  -5  12    6.81    1.23
   1   5  12    7.97    1.54
  -1   5 -12    6.64    1.41
   2  -5  12   -0.16    0.67
  -2  -5 -12    0.90    0.84
  -2   5 -12    0.02    0.81
   2   5  12    1.53    1.02
  -8  -6  12    3.56    1.00
  -8   6  12    2.17    1.12
   8   6 -12    2.58    1.12
   7  -6 -12    3.19    0.98
  -7  -6  12    2.09    0.87
   7   6 -12    0.42    0.86
  -7   6  12    2.56    1.13
  -6  -6  12    1.49    0.80
   6  -6 -12    1.06    0.78
   6   6 -12    2.55    0.95
  -6   6  12    1.25    0.93
  -5  -6  12   -0.40    0.57
   5  -6 -12    0.05    0.68
  -5   6  12   -0.16    0.74
   4  -6 -12    2.29    0.80
   4  -6 -12    2.82    0.95
  -4  -6  12    1.83    0.73
  -4   6  12    2.73    1.08
  -3  -6  12    8.25    1.16
   3  -6 -12    9.19    1.35
   3  -6 -12    8.46    1.24
  -3  -6  12    7.71    1.28
  -3   6  12    5.51    1.29
  -2  -6  12    5.85    1.05
  -2  -6  12    5.31    1.14
   2  -6 -12    4.93    1.06
   2  -6 -12    5.83    1.28
  -2   6  12    5.04    1.24
   1  -6 -12    5.30    1.27
   1  -6 -12    4.68    1.07
  -1  -6  12    2.16    0.78
  -1   6  12    4.16    1.19
   1   6 -12    2.19    1.03
   0  -6  12    3.40    0.88
   0  -6 -12    6.45    1.42
   0  -6 -12    4.07    1.04
   0  -6 -12    5.18    1.19
   0   6 -12    4.75    1.21
   0   6  12    2.51    1.09
  -1  -6 -12   -0.15    0.75
   1  -6  12    0.51    0.67
  -1  -6 -12    0.84    1.10
  -1  -6 -12    0.13    0.77
  -1   6 -12    0.75    0.89
   1   6  12    0.22    0.93
  -7  -7  12    5.40    1.08
   7  -7 -12    4.93    1.02
  -7   7  12    6.26    1.47
   7   7 -12    4.36    1.26
  -6  -7  12    1.13    0.74
  -6  -7  12    0.38    0.77
   6  -7 -12    2.00    0.85
  -6   7  12    3.53    1.15
   6   7 -12    0.94    0.84
  -5  -7  12    4.51    0.93
  -5  -7  12    4.45    1.06
   5  -7 -12    4.34    0.96
  -5   7  12    4.14    1.17
   5   7 -12    4.90    1.24
   4  -7 -12   -0.01    0.63
  -4  -7  12    0.81    0.62
   4  -7 -12    1.39    0.77
  -4  -7  12   -0.25    0.58
  -4   7  12   -0.26    0.73
   3  -7 -12    4.71    1.02
  -3  -7  12    2.62    0.87
   3  -7 -12    5.30    1.13
  -3   7  12    4.49    1.24
   2  -7 -12    7.03    1.37
   2  -7 -12    8.34    1.25
  -2   7  12    4.73    1.21
   1  -7 -12   10.66    1.37
   1  -7 -12    8.33    1.55
  -1   7  12   11.41    1.77
   1   7 -12    9.33    1.59
   0  -7 -12    0.70    0.78
   0  -7 -12    1.50    1.05
   0  -7 -12    0.83    0.75
   0   7  12    1.40    1.04
   0   7 -12    0.48    0.89
  -6  -8  12    3.67    0.95
  -6   8  12    5.25    1.36
   6   8 -12    5.26    1.28
  -5  -8  12    2.34    0.83
   5   8 -12    1.18    0.96
  -5   8  12    2.65    1.05
   4  -8 -12    8.40    1.37
  -4  -8  12    7.32    1.20
  -4   8  12    7.90    1.50
   3  -8 -12    0.42    0.77
  -3   8  12   -0.69    0.71
   2  -8 -12    7.55    1.46
  -2   8  12    6.18    1.38
   1  -8 -12   -0.92    0.70
   1   8 -12    0.45    0.87
  -1   8  12   -0.38    0.87
  -9   0  13   12.00    1.81
   9   0 -13   10.02    1.79
  -8   0  13    0.97    0.95
  -7   0  13    2.76    1.12
  -6   0  13   10.38    1.58
  -5   0  13    0.64    0.87
  -4   0  13    7.71    1.44
   3   0 -13   -1.10    0.68
  -3   0  13    1.53    0.91
  -2   0  13    0.44    0.75
   2   0 -13   -0.13    0.73
  -1   0  13    0.06    0.80
   1   0 -13    0.66    0.81
   0   0 -13    0.10    0.88
   0   0  13    1.47    1.01
  -1   0 -13    1.90    0.96
   1   0  13    0.98    0.89
  -9  -1  13    0.35    0.85
  -9   1  13    1.17    1.04
   9   1 -13    1.92    0.98
  -8  -1  13   -0.45    0.74
   8   1 -13   -0.62    0.75
  -8   1  13    0.46    0.84
  -7  -1  13    1.42    0.98
  -7   1  13    1.93    1.04
  -6  -1  13    3.56    1.12
  -6   1  13    7.13    1.37
  -5  -1  13    5.76    1.27
  -5   1  13    6.49    1.39
   4  -1 -13    2.76    1.09
  -4  -1  13    0.74    0.79
  -4   1  13    2.86    1.03
  -3  -1  13    5.07    1.19
   3  -1 -13    6.82    1.37
   3   1 -13    4.99    1.28
  -3   1  13    4.80    1.24
   2  -1 -13    1.22    0.83
  -2  -1  13   -0.77    0.73
  -2   1  13   -0.16    0.75
   2   1 -13   -0.62    0.75
  -1  -1  13    0.38    0.81
   1  -1 -13    2.89    1.07
   1   1 -13    0.62    0.80
  -1   1  13    1.17    1.04
   0  -1  13    1.55    0.93
   0  -1 -13    1.85    0.97
   0   1 -13    1.33    0.93
   0   1  13    1.07    0.94
   1  -1  13    2.08    1.05
  -1  -1 -13    3.27    1.16
   1   1  13    3.53    1.19
  -1   1 -13    1.41    0.96
  -8  -2  13    4.93    1.30
  -8   2  13    5.07    1.35
   8   2 -13    2.99    1.21
  -7  -2  13    0.57    0.85
  -7   2  13    1.53    0.99
  -6  -2  13    1.94    1.03
  -6   2  13    1.30    0.90
  -5  -2  13    1.49    0.87
  -5   2  13    0.79    0.85
   4  -2 -13    3.18    1.14
  -4  -2  13    1.97    0.93
  -4   2  13    1.78    0.91
   3  -2 -13    0.15    0.76
  -3  -2  13    1.34    0.88
  -3   2  13    1.03    0.84
  -2  -2  13   10.79    1.54
   2  -2 -13    8.29    1.46
  -2   2  13   12.06    1.63
   2   2 -13    8.02    1.47
  -1  -2  13    1.86    0.96
   1  -2 -13    2.34    1.00
  -1   2  13    0.65    0.99
   1   2 -13    3.43    1.11
   0  -2 -13    2.31    1.00
   0  -2  13    1.56    0.95
   0   2 -13    0.97    0.89
   0   2  13    1.61    1.00
   1  -2  13    2.13    1.02
  -1  -2 -13    0.94    0.93
  -1   2 -13    1.41    0.96
   1   2  13    1.24    1.01
  -8  -3  13    1.90    0.93
   8   3 -13    0.75    0.96
  -8   3  13    0.00    0.85
  -7  -3  13    2.37    1.06
  -7   3  13    5.08    1.27
   7   3 -13    3.23    1.20
  -6  -3  13    0.35    0.73
  -6   3  13   -0.14    0.79
   5  -3 -13    6.11    1.36
  -5  -3  13    3.61    1.02
  -5   3  13    3.92    1.13
  -4  -3  13   -0.18    0.70
   4  -3 -13   -1.59    0.66
  -4   3  13    0.09    0.74
   3  -3 -13   19.80    1.90
  -3  -3  13   16.15    1.69
   3  -3 -13   18.37    1.63
  -3   3  13   18.79    1.89
   2  -3 -13    7.00    1.41
  -2  -3  13    5.37    1.15
   2   3 -13    6.37    1.39
  -2   3  13    4.73    1.27
   1  -3 -13    4.12    1.11
  -1  -3  13    2.07    0.94
  -1   3  13    2.69    1.12
   1   3 -13    2.51    1.03
   0  -3 -13    4.35    1.25
   0  -3  13    5.11    1.23
   0   3 -13    3.94    1.24
   0   3  13    1.30    1.07
   1  -3  13    1.50    0.90
  -1  -3 -13    1.05    0.98
  -1   3 -13    0.11    0.89
   1   3  13    0.94    0.92
  -8  -4  13    0.28    0.85
   8   4 -13    0.32    0.90
  -8   4  13   -0.21    0.90
  -7  -4  13   -0.14    0.78
   7   4 -13    0.56    0.94
  -7   4  13    0.73    0.95
   6  -4 -13   -0.06    0.80
  -6  -4  13    0.06    0.80
  -6   4  13    0.74    0.93
   5  -4 -13    0.03    0.80
  -5  -4  13    1.77    0.89
  -5   4  13    0.12    0.80
  -4  -4  13    5.24    1.15
   4  -4 -13    5.34    1.21
  -4   4  13    3.48    1.15
   3  -4 -13    2.81    1.00
   3  -4 -13    3.57    0.98
  -3  -4  13    4.43    1.05
  -3   4  13    2.71    1.05
  -2  -4  13    0.09    0.69
   2  -4 -13   -0.53    0.70
   2  -4 -13    0.72    0.77
  -2   4  13    0.34    0.96
   2   4 -13    2.41    1.07
   1  -4 -13    3.50    1.13
  -1  -4  13    1.94    0.91
   1   4 -13    2.75    1.12
  -1   4  13    1.59    0.99
   0  -4 -13    1.57    0.99
   0  -4  13    1.36    0.83
   0   4  13    2.08    1.09
   0   4 -13    1.19    0.94
   7  -5 -13    0.74    0.90
  -7  -5  13    0.52    0.80
   7   5 -13    0.67    0.85
  -7   5  13    0.87    0.92
   6  -5 -13    1.39    0.87
  -6  -5  13    0.51    0.80
  -6   5  13    1.18    1.02
   5  -5 -13    1.16    0.82
  -5  -5  13    0.87    0.82
  -5   5  13    1.81    1.06
   4  -5 -13    1.37    0.85
  -4  -5  13    1.21    0.76
  -4   5  13   -0.52    0.79
   3  -5 -13    5.13    1.14
  -3  -5  13    5.09    1.08
   3  -5 -13    5.77    1.23
  -3   5  13    3.96    1.17
   2  -5 -13    3.53    1.05
   2  -5 -13    4.24    1.17
  -2  -5  13    4.31    1.02
   2   5 -13    5.48    1.36
  -2   5  13    3.76    1.29
   1  -5 -13    0.22    0.74
   1  -5 -13   -0.17    0.80
  -1  -5  13    1.40    0.83
   1   5 -13   -0.11    0.84
  -1   5  13   -0.15    0.89
   0  -5 -13    4.66    1.24
   0  -5  13    4.89    1.04
   0  -5 -13    4.92    1.37
   0   5 -13    3.78    1.27
   0   5  13    3.25    1.22
   6  -6 -13    3.78    1.07
  -6  -6  13    3.30    0.97
  -6   6  13    2.79    1.19
   5  -6 -13    2.75    0.96
  -5  -6  13    2.95    0.96
  -5   6  13    0.53    0.91
   4  -6 -13    0.19    0.76
  -4  -6  13    0.26    0.67
  -4   6  13    3.06    1.14
  -3  -6  13    0.29    0.66
   3  -6 -13    1.10    0.76
   3  -6 -13    1.51    0.83
  -3   6  13    0.86    0.92
   2  -6 -13    2.39    0.94
  -2  -6  13    0.81    0.78
   2  -6 -13    2.64    1.07
  -2   6  13    2.30    1.13
   1  -6 -13   -0.49    0.82
   1  -6 -13    0.36    0.81
  -1  -6  13    0.79    0.74
   1   6 -13    0.11    0.89
  -1   6  13    1.06    0.98
   4  -7 -13    5.33    1.11
  -4   7  13    5.96    1.41
   3  -7 -13    7.81    1.29
  -3  -7  13    7.14    1.39
   3  -7 -13    9.49    1.55
  -3   7  13   10.18    1.65
  -7   0  14    0.24    0.94
  -6   0  14    2.28    1.18
  -5   0  14    3.01    1.18
   4   0 -14    6.51    1.45
  -4   0  14    5.92    1.37
  -3   0  14   10.61    1.66
   3   0 -14    8.34    1.61
  -2   0  14    1.46    1.07
   2   0 -14    6.49    1.40
  -1   0  14    3.48    1.22
   1   0 -14    3.24    1.24
  -7  -1  14    0.66    0.99
  -7   1  14    1.09    1.01
  -6  -1  14   12.83    1.83
  -6   1  14   10.24    1.77
  -5  -1  14    0.81    0.95
  -5   1  14    1.62    0.99
  -4  -1  14    2.90    1.21
   4  -1 -14    5.66    1.43
  -4   1  14    3.46    1.17
  -3  -1  14    1.95    0.99
   3  -1 -14    1.04    1.04
   3   1 -14   -0.35    0.73
  -3   1  14   -0.13    0.96
  -2  -1  14    2.03    1.04
   2  -1 -14    0.48    0.94
  -2   1  14    1.15    1.01
   2   1 -14    0.36    0.89
   1  -1 -14    1.01    0.95
  -1  -1  14    1.17    0.98
   1   1 -14    0.08    0.92
  -1   1  14   -0.06    1.00
  -7  -2  14    0.47    0.87
  -7   2  14    0.08    0.89
  -6  -2  14    0.54    0.87
  -6   2  14    2.12    1.10
  -5  -2  14    0.68    0.93
   5  -2 -14    0.38    0.96
  -5   2  14    2.86    1.16
  -4  -2  14    7.96    1.49
   4  -2 -14    6.74    1.49
  -4   2  14    5.23    1.31
  -3  -2  14    4.79    1.26
   3  -2 -14    5.55    1.35
   3   2 -14    2.59    1.09
  -3   2  14    2.64    1.14
   2  -2 -14    3.78    1.27
  -2  -2  14    1.13    0.95
   2   2 -14    2.01    1.05
  -2   2  14    3.36    1.19
  -1  -2  14    0.88    0.93
   1  -2 -14    2.02    1.03
   1   2 -14    0.58    0.88
  -1   2  14    2.70    1.18
   6  -3 -14    3.70    1.21
  -6  -3  14    2.52    1.04
  -6   3  14    3.69    1.21
  -5  -3  14    1.97    0.99
   5  -3 -14    0.84    0.97
  -5   3  14    0.93    0.97
  -4  -3  14    1.40    0.93
   4  -3 -14    0.50    0.92
  -4   3  14    2.01    1.08
   3  -3 -14    6.98    1.49
  -3  -3  14    5.34    1.30
  -3   3  14    5.16    1.38
   3   3 -14    7.10    1.48
   2  -3 -14    0.34    0.95
  -2  -3  14    0.34    0.90
  -2   3  14    0.50    0.99
   2   3 -14   -0.20    0.79
   5  -4 -14    2.86    1.09
  -5  -4  14    1.68    0.98
  -5   4  14    1.75    1.06
   4  -4 -14    4.81    1.25
  -4  -4  14    4.43    1.21
  -4   4  14    3.53    1.26
  -3  -4  14    3.14    1.04
   3  -4 -14    2.65    1.13
  -3   4  14    2.00    1.07
  -2  -4  14    3.37    1.06
   2  -4 -14    1.34    0.96
   2  -4 -14    2.94    1.15
  -2   4  14    2.93    1.26
   2   4 -14    1.73    1.08
   0   0   0    0.00    0.00
;
_shelx_hkl_checksum     80457
_shelx_res_file
;
    d12248.res created by SHELXL-2014/7
TITL mo_d12248_0m in P2(1)
CELL 0.71073 9.4938 11.5325 11.3739 90.000 109.557 90.000
ZERR 2.00 0.0007 0.0008 0.0009 0.000 0.002 0.000
LATT -1
SYMM -x, y+1/2, -z
SFAC C H N  B
UNIT 56 64 6 2
TEMP -126.150
SIZE 0.070 0.270 0.350
ACTA
L.S. 4
FMAP 2
PLAN 20
HTAB
BOND $H
CONF
WGHT    0.046400    0.045900
FVAR       0.33057
N1    3    0.620890    0.401110    0.478768    11.00000    0.01580    0.01723 =
         0.01866    0.00034    0.00619   -0.00239
N2    3    0.775275    0.516373    0.663911    11.00000    0.01696    0.01706 =
         0.01733    0.00191    0.00465    0.00071
N3    3    0.428008    0.262424    0.435043    11.00000    0.03148    0.03203 =
         0.02250   -0.00176    0.00723   -0.01645
C1    1    0.521759    0.330179    0.401019    11.00000    0.02018    0.01943 =
         0.02019   -0.00215    0.00480   -0.00426
C2    1    0.527299    0.338336    0.275876    11.00000    0.02212    0.02325 =
         0.02010   -0.00076    0.00530   -0.00282
C3    1    0.629935    0.421223    0.278733    11.00000    0.01736    0.02070 =
         0.01996   -0.00069    0.00708    0.00195
C4    1    0.689955    0.463072    0.405700    11.00000    0.01763    0.01664 =
         0.01927    0.00301    0.00789    0.00110
C5    1    0.787627    0.550595    0.455950    11.00000    0.01683    0.02064 =
         0.02035    0.00343    0.00843    0.00141
AFIX  43
H5A   2    0.829850    0.592684    0.404090    11.00000   -1.20000
AFIX   0
C6    1    0.827711    0.580347    0.583301    11.00000    0.01446    0.01698 =
         0.02025    0.00163    0.00574    0.00043
C7    1    0.919641    0.670447    0.649661    11.00000    0.01574    0.01677 =
         0.02403   -0.00016    0.00525    0.00002
C8    1    0.925890    0.658652    0.774294    11.00000    0.01894    0.01850 =
         0.02317   -0.00232    0.00457    0.00192
C9    1    0.838519    0.564057    0.780432    11.00000    0.01679    0.02208 =
         0.01948   -0.00085    0.00307    0.00287
C10   1    0.433432    0.266852    0.169025    11.00000    0.04164    0.03393 =
         0.02819   -0.00744    0.01101   -0.01436
AFIX 137
H10A  2    0.454470    0.288540    0.093254    11.00000   -1.50000
H10B  2    0.327523    0.280469    0.156577    11.00000   -1.50000
H10C  2    0.456643    0.184588    0.187053    11.00000   -1.50000
AFIX   0
C11   1    0.669392    0.469228    0.171392    11.00000    0.02885    0.02611 =
         0.02077   -0.00125    0.01196   -0.00284
AFIX  23
H11A  2    0.655917    0.408069    0.107474    11.00000   -1.20000
H11B  2    0.775953    0.492384    0.200923    11.00000   -1.20000
AFIX   0
C12   1    0.573360    0.573643    0.112520    11.00000    0.05511    0.04448 =
         0.03721    0.01867    0.02410    0.01678
AFIX 137
H12A  2    0.603008    0.602751    0.043286    11.00000   -1.50000
H12B  2    0.587337    0.634774    0.175256    11.00000   -1.50000
H12C  2    0.467958    0.550570    0.081146    11.00000   -1.50000
AFIX   0
C13   1    0.992533    0.762810    0.596896    11.00000    0.02887    0.02361 =
         0.03073   -0.00040    0.00945   -0.00633
AFIX 137
H13A  2    1.099075    0.767169    0.646209    11.00000   -1.50000
H13B  2    0.945092    0.837720    0.599840    11.00000   -1.50000
H13C  2    0.981038    0.743862    0.510179    11.00000   -1.50000
AFIX   0
C14   1    1.017245    0.732241    0.882144    11.00000    0.02987    0.02213 =
         0.02469   -0.00640    0.00723   -0.00370
AFIX  23
H14A  2    0.968802    0.733071    0.946862    11.00000   -1.20000
H14B  2    1.019276    0.812897    0.852953    11.00000   -1.20000
AFIX   0
C15   1    1.177636    0.688331    0.939964    11.00000    0.02919    0.04038 =
         0.03070   -0.00834   -0.00228   -0.00515
AFIX 137
H15A  2    1.232765    0.739405    1.008866    11.00000   -1.50000
H15B  2    1.226508    0.688024    0.876508    11.00000   -1.50000
H15C  2    1.176452    0.609418    0.971585    11.00000   -1.50000
AFIX   0
C16   1    0.818947    0.512674    0.894770    11.00000    0.03026    0.02780 =
         0.02088   -0.00064    0.00856   -0.00404
AFIX 137
H16A  2    0.713259    0.516148    0.887625    11.00000   -1.50000
H16B  2    0.878676    0.556536    0.968371    11.00000   -1.50000
H16C  2    0.852088    0.431683    0.903203    11.00000   -1.50000
AFIX   0
C17   1    0.515086    0.432458    0.660300    11.00000    0.01695    0.01582 =
         0.02165   -0.00245    0.00616   -0.00203
C18   1    0.406919    0.506908    0.583491    11.00000    0.02371    0.02673 =
         0.03062    0.00513    0.00939    0.00324
AFIX  43
H18A  2    0.424459    0.541000    0.513618    11.00000   -1.20000
AFIX   0
C19   1    0.274831    0.533119    0.605086    11.00000    0.02575    0.03507 =
         0.04254    0.00164    0.00742    0.00761
AFIX  43
H19A  2    0.203644    0.583544    0.550164    11.00000   -1.20000
AFIX   0
C20   1    0.247518    0.485484    0.706836    11.00000    0.02200    0.03542 =
         0.05186   -0.00994    0.01914   -0.00112
AFIX  43
H20A  2    0.157945    0.503565    0.722754    11.00000   -1.20000
AFIX   0
C21   1    0.351152    0.411513    0.785137    11.00000    0.03340    0.03967 =
         0.03639    0.00095    0.02291   -0.00219
AFIX  43
H21A  2    0.332969    0.378270    0.855128    11.00000   -1.20000
AFIX   0
C22   1    0.482821    0.385507    0.761485    11.00000    0.02357    0.02692 =
         0.02806    0.00273    0.00901    0.00172
AFIX  43
H22A  2    0.552802    0.334112    0.816125    11.00000   -1.20000
AFIX   0
C23   1    0.758577    0.290710    0.684862    11.00000    0.02153    0.01860 =
         0.01439   -0.00248    0.00795   -0.00125
C24   1    0.914855    0.286457    0.717209    11.00000    0.02299    0.02210 =
         0.02785   -0.00017    0.01035   -0.00058
AFIX  43
H24A  2    0.966658    0.354991    0.709608    11.00000   -1.20000
AFIX   0
C25   1    0.996238    0.186325    0.759707    11.00000    0.02350    0.02964 =
         0.03665   -0.00038    0.00937    0.00651
AFIX  43
H25A  2    1.101844    0.187017    0.780482    11.00000   -1.20000
AFIX   0
C26   1    0.924374    0.085672    0.771929    11.00000    0.03364    0.02183 =
         0.03040    0.00369    0.00705    0.01044
AFIX  43
H26A  2    0.980130    0.016865    0.801136    11.00000   -1.20000
AFIX   0
C27   1    0.770490    0.085251    0.741446    11.00000    0.03450    0.01739 =
         0.03052    0.00189    0.01031    0.00021
AFIX  43
H27A  2    0.720075    0.015988    0.749082    11.00000   -1.20000
AFIX   0
C28   1    0.689956    0.186601    0.699599    11.00000    0.02058    0.02463 =
         0.02491    0.00187    0.00572   -0.00277
AFIX  43
H28A  2    0.584562    0.185276    0.680277    11.00000   -1.20000
AFIX   0
B1    4    0.667167    0.408328    0.626866    11.00000    0.01896    0.01844 =
         0.01697    0.00172    0.00596   -0.00181
H2N   2    0.358505    0.226794    0.376085    11.00000    0.03540
H1N   2    0.417191    0.268222    0.508036    11.00000    0.05152
HKLF 4 1 1 0 0 0 1 0 0 0 1
REM  mo_d12248_0m in P2(1)
REM R1 =  0.0455 for    4054 Fo > 4sig(Fo)  and  0.0638 for all    5032 data
REM    302 parameters refined using      1 restraints
END
WGHT      0.0468      0.0422
REM No hydrogen bonds found for HTAB generation
REM Highest difference peak  0.186,  deepest hole -0.186,  1-sigma level  0.043
Q1    1   0.6994  0.4243  0.3385  11.00000  0.05    0.19
Q2    1   0.6221  0.4150  0.5408  11.00000  0.05    0.17
Q3    1   0.4758  0.3597  0.9584  11.00000  0.05    0.16
Q4    1   0.5779  0.4029  0.6366  11.00000  0.05    0.16
Q5    1   0.9946  0.5917  1.0831  11.00000  0.05    0.16
Q6    1   0.8571  0.6440  0.7824  11.00000  0.05    0.16
Q7    1   0.7241  0.3501  0.6581  11.00000  0.05    0.16
Q8    1   0.6993  0.5395  0.3968  11.00000  0.05    0.16
Q9    1   1.2447  0.7631  0.6934  11.00000  0.05    0.15
Q10   1   0.4985  0.6025  0.1376  11.00000  0.05    0.15
Q11   1   0.8962  0.4431  0.9414  11.00000  0.05    0.15
Q12   1   0.9771  0.6670  0.8266  11.00000  0.05    0.15
Q13   1   0.9275  0.5778  0.8183  11.00000  0.05    0.15
Q14   1   0.4722  0.1402  0.5651  11.00000  0.05    0.14
Q15   1   1.0207  0.8369  1.0222  11.00000  0.05    0.14
Q16   1   0.3008  0.5386  0.6931  11.00000  0.05    0.14
Q17   1   0.8435  0.6567  0.6038  11.00000  0.05    0.14
Q18   1   0.7779  0.4348  0.8794  11.00000  0.05    0.14
Q19   1   0.8279  0.7023  0.3798  11.00000  0.05    0.14
Q20   1   0.6993  0.2578  0.7045  11.00000  0.05    0.14
;
_shelx_res_checksum     48736
