# Supplementary material for: Crystal structure and solvent-dependent behaviours of 3-amino-1,6-diethyl-2,5,7-trimethyl-4,4-di­phenyl-3a,4a-di­aza-4-bora-s-indacene
Source: Acta Crystallogr E Crystallogr Commun. 2017 Feb 14;73(Pt 3):378–82. doi: 10.1107/S2056989017002213 (PMC5347059; doi:10.1107/S2056989017002213)
Supplement: Supplementary file 2 [file e-73-00378-Isup2.hkl]

data_I                                                                          
_shelx_title ' mo_d12248_0m in P2(1)'                                           
_shelx_refln_list_code          4                                               
_shelx_F_calc_maximum       98.20                                               
_exptl_crystal_F_000       452.00                                               
_reflns_d_resolution_high  0.7698                                               
                                                                                
loop_                                                                           
 _space_group_symop_operation_xyz                                               
 'x, y, z'                                                                      
 '-x, y+1/2, -z'                                                                
                                                                                
_cell_length_a     9.4938                                                       
_cell_length_b    11.5325                                                       
_cell_length_c    11.3739                                                       
_cell_angle_alpha  90.000                                                       
_cell_angle_beta  109.557                                                       
_cell_angle_gamma  90.000                                                       
                                                                                
_shelx_F_squared_multiplier     1.000                                           
                                                                                
loop_                                                                           
 _refln_index_h                                                                 
 _refln_index_k                                                                 
 _refln_index_l                                                                 
 _refln_F_squared_calc                                                          
 _refln_F_squared_meas                                                          
 _refln_F_squared_sigma                                                         
 _refln_observed_status                                                         
   0 -14   0          4.59         -0.27         8.42 o                         
   1 -14   0        112.17        115.52        11.98 o                         
   2 -14   0          3.73         -4.76         8.14 o                         
   3 -14   0         84.81        137.91        18.58 o                         
   4 -14   0         20.90         15.01        10.34 o                         
   1 -13   0          3.20         -1.58         5.29 o                         
   2 -13   0         88.39         97.55        16.01 o                         
   3 -13   0          3.98         20.59         9.97 o                         
   4 -13   0          9.15          1.46         7.41 o                         
   5 -13   0         42.14         25.71        11.16 o                         
   0 -12   0        379.13        382.88        24.34 o                         
   1 -12   0          3.68          6.91         5.43 o                         
   2 -12   0        104.93        119.15        15.19 o                         
   3 -12   0         17.56         -3.39         5.86 o                         
   4 -12   0         44.43         48.78        12.35 o                         
   5 -12   0         29.51         39.08        11.53 o                         
   6 -12   0          7.31         12.63         9.06 o                         
   1 -11   0         87.81         72.85         8.51 o                         
   2 -11   0         29.77         36.84         8.28 o                         
   3 -11   0        121.11        142.03        14.73 o                         
   4 -11   0         74.01         76.14        11.99 o                         
   5 -11   0         10.28          6.04         7.32 o                         
   6 -11   0          0.21          0.82         6.95 o                         
   7 -11   0          1.45          8.42         7.78 o                         
   0 -10   0        292.23        276.64        19.03 o                         
   1 -10   0        146.78        149.51        10.38 o                         
   2 -10   0        147.90        134.49        17.57 o                         
   3 -10   0         22.67         25.90         8.42 o                         
   4 -10   0         68.17         78.15        11.99 o                         
   5 -10   0         52.67         27.45         8.69 o                         
   6 -10   0         48.37         50.58         5.58 o                         
   7 -10   0         49.51         50.26         5.99 o                         
   8 -10   0        125.95        117.17         9.13 o                         
   1  -9   0        192.82        220.44        11.42 o                         
   2  -9   0          8.69         10.02         4.56 o                         
   3  -9   0        226.95        236.92        16.84 o                         
   4  -9   0         69.37         66.80        10.62 o                         
   5  -9   0        217.54        196.35         7.87 o                         
   6  -9   0         83.29         80.20         6.63 o                         
   7  -9   0         83.30         65.81        11.16 o                         
   8  -9   0        105.66        110.86        18.35 o                         
   9  -9   0          5.66          7.28         5.17 o                         
   0  -8   0        555.57        564.72        23.70 o                         
   1  -8   0         22.71         26.24         4.77 o                         
   2  -8   0         24.03         24.48         4.45 o                         
   3  -8   0         83.25         65.61         9.52 o                         
   4  -8   0         99.70        112.79         8.24 o                         
   5  -8   0        121.02        115.82         7.21 o                         
   6  -8   0        215.84        212.55         7.29 o                         
   7  -8   0         91.28        102.30         8.29 o                         
   8  -8   0         25.71         24.80         4.27 o                         
   9  -8   0         11.41          8.69         3.86 o                         
   1  -7   0         47.18         56.44         5.78 o                         
   2  -7   0        577.16        612.12        17.05 o                         
   3  -7   0          5.75          3.81         2.01 o                         
   4  -7   0         57.31         57.68         2.36 o                         
   5  -7   0         62.77         71.33         5.94 o                         
   6  -7   0        456.82        457.91        11.62 o                         
   7  -7   0        259.98        249.03        17.02 o                         
   8  -7   0         38.02         25.77         4.55 o                         
   9  -7   0         20.92         16.89         4.38 o                         
  10  -7   0         17.97         21.15         5.11 o                         
   0  -6   0        429.36        414.64        17.84 o                         
   1  -6   0        133.28        146.23         7.44 o                         
   2  -6   0         95.24         93.93         6.08 o                         
   3  -6   0        119.40        115.05         8.97 o                         
   4  -6   0        248.02        248.32         6.72 o                         
   5  -6   0        329.45        344.91         7.69 o                         
   6  -6   0        182.18        183.00         6.44 o                         
   7  -6   0          4.36          6.42         3.75 o                         
   8  -6   0         20.94         20.74         3.74 o                         
   9  -6   0         12.52         16.67         3.91 o                         
  10  -6   0         25.78         18.52         6.03 o                         
   1  -5   0         42.90         44.17         4.49 o                         
   2  -5   0        964.26       1040.26        19.48 o                         
   3  -5   0        139.83        148.27         5.25 o                         
   4  -5   0       1781.64       1789.85        25.97 o                         
   5  -5   0        242.16        222.65         6.65 o                         
   6  -5   0          1.70         -0.60         3.85 o                         
   7  -5   0         73.01         77.39        10.69 o                         
   8  -5   0        489.09        473.51        12.96 o                         
   9  -5   0          9.18          6.55         3.65 o                         
  10  -5   0         18.89         23.36         7.22 o                         
   0  -4   0       1177.41       1111.77        30.66 o                         
   1  -4   0        270.80        311.40        10.80 o                         
   2  -4   0        432.85        451.96         6.63 o                         
   3  -4   0       2470.18       2502.97        33.94 o                         
   4  -4   0        655.47        640.60        11.91 o                         
   5  -4   0        515.34        496.12        12.24 o                         
   6  -4   0        451.37        397.04        12.24 o                         
   7  -4   0        370.34        367.08        12.72 o                         
   8  -4   0         13.07          8.13         4.30 o                         
   9  -4   0        111.41        122.61         9.13 o                         
  10  -4   0         19.59         22.31         6.36 o                         
  11  -4   0         10.17          7.54         5.81 o                         
   1  -3   0        305.60        294.73        10.62 o                         
   2  -3   0       2545.10       2476.55        34.47 o                         
   3  -3   0       1306.78       1285.30        19.17 o                         
   4  -3   0        339.12        341.07         9.56 o                         
   5  -3   0        542.01        509.77        13.44 o                         
   6  -3   0         46.43         60.54         5.50 o                         
   7  -3   0        374.14        379.77        14.92 o                         
   8  -3   0         19.82         21.29         9.38 o                         
   9  -3   0         29.82         36.47         6.29 o                         
  10  -3   0        140.22        164.21        19.22 o                         
  11  -3   0         23.74         19.88         8.42 o                         
   0  -2   0        782.65        787.36        20.50 o                         
   1  -2   0       9642.70       9093.34        97.28 o                         
   2  -2   0       8435.68       7951.19       161.61 o                         
   3  -2   0        602.31        582.46        12.68 o                         
   4  -2   0        129.84        158.71         8.88 o                         
   5  -2   0        274.29        278.60         9.54 o                         
   6  -2   0        230.36        255.40         9.89 o                         
   7  -2   0        265.62        259.24        11.10 o                         
   8  -2   0        296.39        286.57        12.54 o                         
   9  -2   0         47.64         48.05         7.07 o                         
  10  -2   0         13.80         11.59         5.37 o                         
  11  -2   0         54.27         49.65         8.43 o                         
   1  -1   0       3010.99       2749.22        35.05 o                         
   2  -1   0         23.52         25.52         2.97 o                         
   3  -1   0        928.28        923.21        17.89 o                         
   4  -1   0        414.42        448.73        19.03 o                         
   5  -1   0        342.45        359.57        11.06 o                         
   6  -1   0         49.44         63.81         5.66 o                         
   7  -1   0        229.91        228.09        14.73 o                         
   8  -1   0        129.81        141.27         9.15 o                         
   9  -1   0         72.12         79.30         8.51 o                         
  10  -1   0         20.74         17.51         5.84 o                         
  11  -1   0         72.37         71.47         9.64 o                         
   1   0   0        829.33        755.85        14.60 o                         
   2   0   0         86.39         72.64         3.69 o                         
   3   0   0          0.99         -0.02         1.71 o                         
   4   0   0        439.16        457.79        11.91 o                         
   5   0   0        244.35        224.49         8.70 o                         
   6   0   0         43.51         53.31         5.95 o                         
   7   0   0        153.10        166.86        15.83 o                         
   8   0   0          6.89          0.65         3.85 o                         
   9   0   0          5.01         -3.43         3.43 o                         
  10   0   0         27.26         21.47         6.13 o                         
  11   0   0         11.39          9.25         6.08 o                         
   1   1   0       3010.54       2773.46        43.00 o                         
   2   1   0         23.50         23.09         4.94 o                         
   3   1   0        928.18        915.40        19.03 o                         
   4   1   0        414.42        429.71        11.55 o                         
   5   1   0        342.66        339.27        31.62 o                         
   6   1   0         49.46         54.80         5.53 o                         
   7   1   0        229.87        220.80        11.12 o                         
   8   1   0        129.79        132.55         9.12 o                         
   9   1   0         72.07         67.61         8.21 o                         
  10   1   0         20.79         12.90         5.50 o                         
  11   1   0         72.31         62.51         9.38 o                         
   1   2   0       9643.91       8779.41       136.15 o                         
   2   2   0       8435.67       7984.06       122.52 o                         
   3   2   0        602.33        604.11        20.22 o                         
   4   2   0        129.98        140.17        10.62 o                         
   5   2   0        274.43        301.08        10.18 o                         
   6   2   0        230.37        223.33         9.67 o                         
   7   2   0        265.42        271.32        11.71 o                         
   8   2   0        296.20        270.46        12.78 o                         
   9   2   0         47.73         57.91         7.69 o                         
  10   2   0         13.79         18.39         6.20 o                         
  11   2   0         54.21         62.44        14.23 o                         
   1   3   0        305.61        272.43         7.96 o                         
   2   3   0       2545.28       2468.38        39.92 o                         
   3   3   0       1306.34       1292.47        23.64 o                         
   4   3   0        339.33        350.89        11.85 o                         
   5   3   0        541.94        514.81        21.51 o                         
   6   3   0         46.45         53.38        10.66 o                         
   7   3   0        373.87        377.12        14.01 o                         
   8   3   0         19.84         18.17         5.12 o                         
   9   3   0         29.83         24.67         5.95 o                         
  10   3   0        140.11        140.35        11.26 o                         
  11   3   0         23.76         31.17         9.01 o                         
   1   4   0        270.78        284.23         8.05 o                         
   2   4   0        432.69        435.50        13.54 o                         
   3   4   0       2470.72       2470.08        41.79 o                         
   4   4   0        655.51        667.03        15.92 o                         
   5   4   0        515.43        483.96        13.61 o                         
   6   4   0        451.45        406.31        13.32 o                         
   7   4   0        370.37        373.62        13.83 o                         
   8   4   0         13.09         17.30         5.03 o                         
   9   4   0        111.28        104.95        11.58 o                         
  10   4   0         19.61         18.58         6.44 o                         
  11   4   0         10.16          4.33         5.91 o                         
   1   5   0         42.98         41.82         2.47 o                         
   2   5   0        964.37       1000.94        17.90 o                         
   3   5   0        139.89        140.52         5.41 o                         
   4   5   0       1781.80       1774.51        32.76 o                         
   5   5   0        242.04        228.54        18.21 o                         
   6   5   0          1.70          5.04         3.40 o                         
   7   5   0         73.08         73.45         7.44 o                         
   8   5   0        488.94        502.74        17.32 o                         
   9   5   0          9.18          2.10         4.44 o                         
  10   5   0         18.96         18.77         7.37 o                         
   1   6   0        133.32        144.22         4.85 o                         
   2   6   0         95.25         87.95         3.31 o                         
   3   6   0        119.39        108.37         5.95 o                         
   4   6   0        248.05        246.82         8.40 o                         
   5   6   0        329.48        332.99        11.58 o                         
   6   6   0        182.29        177.18         9.03 o                         
   7   6   0          4.33          8.09         4.13 o                         
   8   6   0         20.98         22.79         7.69 o                         
   9   6   0         12.48         11.56         5.44 o                         
  10   6   0         25.78         16.36         6.37 o                         
   1   7   0         47.21         52.71         2.93 o                         
   2   7   0        577.31        610.29        11.62 o                         
   3   7   0          5.76          5.37         2.06 o                         
   4   7   0         57.33         56.22         7.41 o                         
   5   7   0         62.78         61.21         7.92 o                         
   6   7   0        456.85        484.72        14.99 o                         
   7   7   0        260.03        250.91        11.69 o                         
   8   7   0         38.04         40.13         6.43 o                         
   9   7   0         20.96         16.84         6.04 o                         
  10   7   0         17.99         29.85         7.41 o                         
   1   8   0         22.73         18.39         2.38 o                         
   2   8   0         24.03         27.05         2.11 o                         
   3   8   0         83.22         84.91         4.46 o                         
   4   8   0         99.70        108.19         6.45 o                         
   5   8   0        120.88        120.08        11.07 o                         
   6   8   0        215.84        211.97         9.97 o                         
   7   8   0         91.32        104.08         8.45 o                         
   8   8   0         25.67         26.39         5.90 o                         
   9   8   0         11.42          6.02         5.55 o                         
   2   9   0          8.70         13.91         3.39 o                         
   3   9   0        227.00        223.56        11.35 o                         
   4   9   0         69.48         84.52         9.93 o                         
   5   9   0        217.63        212.65        10.25 o                         
   6   9   0         83.32         86.44         7.15 o                         
   7   9   0         83.26         84.98         7.84 o                         
   8   9   0        105.71        123.50        10.04 o                         
   9   9   0          5.67          1.69         5.41 o                         
   4  10   0         68.21         74.95         8.88 o                         
   5  10   0         52.67         58.02         8.97 o                         
   6  10   0         48.33         47.49         9.43 o                         
   7  10   0         49.51         62.14        11.35 o                         
   8  10   0        126.07        146.88        15.65 o                         
   7  11   0          1.44          7.50         7.05 o                         
  -4 -14   1          4.84         -2.93         8.14 o                         
  -3 -14   1          8.08          6.31         8.42 o                         
  -2 -14   1         87.53         99.52        12.20 o                         
  -1 -14   1         63.62         61.86        10.09 o                         
   0 -14   1         29.86         48.29         9.08 o                         
   1 -14   1        103.30        117.23        17.48 o                         
   2 -14   1         16.43         18.30        10.16 o                         
   3 -14   1         51.65         64.61        15.01 o                         
  -6 -13   1         46.88         59.30        14.46 o                         
  -5 -13   1          5.50         -7.14         7.41 o                         
  -4 -13   1         20.24         36.51        11.16 o                         
  -3 -13   1         50.86         44.47        11.80 o                         
  -2 -13   1         88.68        100.12        22.10 o                         
  -1 -13   1         31.83         37.26        11.76 o                         
   0 -13   1         67.68         63.43         9.25 o                         
   1 -13   1         62.08         56.10        12.90 o                         
   2 -13   1         18.54         20.13         8.97 o                         
   3 -13   1         55.57         42.19        12.35 o                         
   4 -13   1         23.53         24.89        11.07 o                         
   5 -13   1         22.99         29.92        10.16 o                         
  -7 -12   1         38.06         39.99        12.17 o                         
  -6 -12   1         17.84         12.90         9.43 o                         
  -5 -12   1         75.10         88.03        14.18 o                         
  -4 -12   1         62.10         78.52        12.90 o                         
  -3 -12   1         12.97         13.27         7.87 o                         
  -2 -12   1        105.11        120.40        11.12 o                         
  -1 -12   1         92.58        112.19        11.03 o                         
   0 -12   1         27.81         26.21         6.53 o                         
   1 -12   1         53.01         36.95         7.37 o                         
   2 -12   1        167.72        182.84        18.21 o                         
   3 -12   1         10.65         12.26         8.24 o                         
   4 -12   1         29.62         23.34         8.97 o                         
   5 -12   1         34.57         29.28        10.07 o                         
   6 -12   1          3.22         -2.65         7.41 o                         
  -8 -11   1         48.78         43.60         4.17 o                         
  -7 -11   1          7.55         -3.66         6.86 o                         
  -6 -11   1          4.52         15.01         7.96 o                         
  -5 -11   1         18.69         10.98         7.60 o                         
  -4 -11   1         30.78         30.84         9.33 o                         
  -3 -11   1          8.36         14.37         7.96 o                         
  -2 -11   1        107.86        116.38         9.90 o                         
  -1 -11   1         87.47         78.29         8.78 o                         
   0 -11   1        114.37        124.10        10.94 o                         
   1 -11   1         51.74         52.42        14.32 o                         
   2 -11   1         76.55         78.43        12.63 o                         
   3 -11   1         35.13         51.52        11.44 o                         
   4 -11   1         23.15         24.07         8.51 o                         
   5 -11   1         24.78         21.51         8.69 o                         
   6 -11   1          5.88          8.51         7.78 o                         
   7 -11   1          0.21          6.79         8.92 o                         
  -8 -10   1         74.02         71.75         8.92 o                         
  -7 -10   1         37.41         32.90         3.68 o                         
  -6 -10   1          9.22          9.96         1.72 o                         
  -5 -10   1          0.42          2.29         5.77 o                         
  -4 -10   1        139.57        153.46        15.28 o                         
  -3 -10   1        258.22        277.37        19.03 o                         
  -2 -10   1         36.40         42.48         6.63 o                         
  -1 -10   1         96.83        104.89        12.99 o                         
   0 -10   1          0.90          4.71         4.00 o                         
   1 -10   1        356.29        356.95        15.17 o                         
   2 -10   1         10.50          8.24         6.77 o                         
   3 -10   1        244.59        233.54        17.84 o                         
   4 -10   1         12.81          8.42         6.86 o                         
   5 -10   1         60.65         37.52        10.16 o                         
   6 -10   1         28.31         23.76         9.70 o                         
   7 -10   1          2.04         -1.12         5.03 o                         
   8 -10   1          0.90          6.05         3.99 o                         
  -9  -9   1        282.58        273.29        13.80 o                         
  -8  -9   1        130.10        115.01         8.90 o                         
  -7  -9   1         63.00         62.60         6.74 o                         
  -6  -9   1         22.25         22.33         4.23 o                         
  -5  -9   1         11.81          9.61         1.69 o                         
  -4  -9   1        327.38        281.40        18.30 o                         
  -3  -9   1        186.96        198.10        33.81 o                         
  -2  -9   1        139.20        135.47         9.20 o                         
  -1  -9   1         96.45        124.43         8.99 o                         
   0  -9   1        873.27        873.87        23.78 o                         
   1  -9   1         31.39         40.78         6.32 o                         
   2  -9   1        106.58        102.86        12.17 o                         
   3  -9   1         25.06         35.41         8.69 o                         
   4  -9   1         70.08         65.89        10.89 o                         
   5  -9   1         56.08         44.35         4.97 o                         
   6  -9   1         22.61         18.60         4.06 o                         
   7  -9   1          2.54          0.62         4.80 o                         
   8  -9   1         18.74         11.98         5.15 o                         
 -10  -8   1         23.21         31.00         5.34 o                         
  -9  -8   1         36.21         30.48         6.00 o                         
  -8  -8   1        117.17         98.47         9.43 o                         
  -7  -8   1         68.28         64.09         5.04 o                         
  -6  -8   1         88.14         87.89         5.60 o                         
  -5  -8   1         96.25         90.08        21.18 o                         
  -4  -8   1         29.36         21.35         3.46 o                         
  -3  -8   1         66.34         53.89         9.06 o                         
  -2  -8   1        120.22        115.22         7.92 o                         
  -1  -8   1        109.37        132.24         8.12 o                         
   0  -8   1        185.83        190.91        16.15 o                         
   1  -8   1        147.71        149.80         8.54 o                         
   2  -8   1         19.70          6.86         4.85 o                         
   3  -8   1        220.69        230.06        15.65 o                         
   4  -8   1        109.24         87.53         8.33 o                         
   5  -8   1        300.08        284.52        11.86 o                         
   6  -8   1        129.76        123.49         6.04 o                         
   7  -8   1         42.21         45.14         9.09 o                         
   8  -8   1          0.72          5.75         4.17 o                         
   9  -8   1          0.58          6.00         4.75 o                         
 -10  -7   1         38.30         42.15         7.17 o                         
  -9  -7   1         22.16         24.01         5.50 o                         
  -8  -7   1        160.69        165.59         9.56 o                         
  -7  -7   1        421.77        415.32        13.76 o                         
  -6  -7   1        562.10        533.75        15.08 o                         
  -5  -7   1        600.49        615.13        14.64 o                         
  -4  -7   1         14.15         16.40         5.26 o                         
  -3  -7   1        151.03        165.45        11.90 o                         
  -2  -7   1         30.49         28.09         4.56 o                         
  -1  -7   1        160.65        150.70         7.88 o                         
   0  -7   1        373.30        404.30        13.23 o                         
   1  -7   1        277.70        295.55        11.06 o                         
   2  -7   1         47.49         48.14         8.14 o                         
   3  -7   1        117.00        116.88        12.67 o                         
   4  -7   1         19.48         22.53         2.56 o                         
   5  -7   1         67.14         53.21         4.24 o                         
   6  -7   1        202.13        215.81         9.23 o                         
   7  -7   1         65.90         71.28         8.11 o                         
   8  -7   1          0.93         -0.02         3.14 o                         
   9  -7   1         20.94         20.81         4.87 o                         
 -10  -6   1         21.13         19.96         4.42 o                         
  -9  -6   1         44.29         47.25         6.79 o                         
  -8  -6   1          3.92          1.33         2.75 o                         
  -7  -6   1        132.35        139.50         6.27 o                         
  -6  -6   1        500.86        493.31        10.80 o                         
  -5  -6   1        250.26        248.29         4.91 o                         
  -4  -6   1        136.83        131.17         5.54 o                         
  -3  -6   1        197.69        206.25         6.78 o                         
  -2  -6   1        124.76        111.97        10.48 o                         
  -1  -6   1         93.22         99.29         7.00 o                         
   0  -6   1         39.12         38.01         4.50 o                         
   1  -6   1         62.63         73.14         5.72 o                         
   2  -6   1        156.44        169.21         5.49 o                         
   3  -6   1         81.82         76.20         3.29 o                         
   4  -6   1        391.76        410.50         9.60 o                         
   5  -6   1        356.77        357.10         7.47 o                         
   6  -6   1         22.48         22.24         2.78 o                         
   7  -6   1         11.65         10.95         2.70 o                         
   8  -6   1         11.06         11.31         3.06 o                         
   9  -6   1          7.94          4.06         3.10 o                         
  10  -6   1         14.93         18.35         4.30 o                         
 -11  -5   1          5.17          0.04         3.97 o                         
 -10  -5   1         21.70         25.20         8.16 o                         
  -9  -5   1         31.30         37.25         4.95 o                         
  -8  -5   1         22.39         22.38         5.75 o                         
  -7  -5   1        497.53        495.45        12.10 o                         
  -6  -5   1       1699.07       1588.84        25.73 o                         
  -5  -5   1        793.88        782.09        14.25 o                         
  -4  -5   1        159.24        155.20         4.48 o                         
  -3  -5   1        504.54        551.69        11.99 o                         
  -2  -5   1        110.00        120.56         2.99 o                         
  -1  -5   1        140.55        151.60         6.82 o                         
   0  -5   1        170.72        156.59         6.86 o                         
   1  -5   1       1081.81       1116.08        23.13 o                         
   2  -5   1       1346.89       1422.61        17.27 o                         
   3  -5   1        265.99        289.19         7.11 o                         
   4  -5   1         15.58          9.68         1.72 o                         
   5  -5   1        121.58        112.35         4.49 o                         
   6  -5   1        653.58        625.66        13.71 o                         
   7  -5   1        307.24        310.14        11.53 o                         
   8  -5   1         54.94         40.75        11.03 o                         
   9  -5   1          6.35          5.62         5.36 o                         
  10  -5   1         36.57         33.84         6.75 o                         
 -11  -4   1        141.06        147.47        12.48 o                         
 -10  -4   1         20.87         29.42         4.92 o                         
  -9  -4   1          7.92          9.31         3.66 o                         
  -8  -4   1         28.44         31.26         4.26 o                         
  -7  -4   1         52.63         46.02         4.61 o                         
  -6  -4   1        276.06        264.27         7.96 o                         
  -5  -4   1        449.99        464.01        10.13 o                         
  -4  -4   1       1088.33       1142.55        17.90 o                         
  -3  -4   1         70.95         62.21         3.28 o                         
  -2  -4   1        602.88        595.69         8.08 o                         
  -1  -4   1        260.99        242.43         8.01 o                         
   0  -4   1        257.78        239.25         7.67 o                         
   1  -4   1       2241.00       2216.29        37.29 o                         
   2  -4   1        240.98        230.73         7.49 o                         
   3  -4   1        642.00        623.84         9.78 o                         
   4  -4   1        228.67        223.74         7.41 o                         
   5  -4   1         14.20         19.68         3.29 o                         
   6  -4   1        436.06        405.10        12.76 o                         
   7  -4   1         96.83        102.17         8.69 o                         
   8  -4   1         28.60         26.69         5.18 o                         
   9  -4   1         74.74         80.84        18.81 o                         
  10  -4   1          2.32          3.25         4.46 o                         
 -11  -3   1          0.49         -2.10         4.92 o                         
 -10  -3   1         89.47         90.81         9.36 o                         
  -9  -3   1         91.08         84.10         8.33 o                         
  -8  -3   1         66.25         95.00        13.36 o                         
  -7  -3   1        133.22        139.46        10.48 o                         
  -6  -3   1         61.74         78.59         5.71 o                         
  -5  -3   1        191.84        180.85        15.24 o                         
  -4  -3   1       1055.41       1059.02        17.02 o                         
  -3  -3   1        794.61        816.69        12.86 o                         
  -2  -3   1         42.17         37.74         1.41 o                         
  -1  -3   1       1780.97       1693.12        23.18 o                         
   0  -3   1       1106.59        974.18        18.77 o                         
   1  -3   1       1116.61       1036.85        15.00 o                         
   2  -3   1       4359.44       4430.65        57.07 o                         
   3  -3   1        482.12        475.10        43.70 o                         
   4  -3   1        224.43        243.07         7.94 o                         
   5  -3   1        142.47        148.94         6.91 o                         
   6  -3   1         30.79         36.71         6.18 o                         
   7  -3   1        126.83        140.67        17.48 o                         
   8  -3   1        103.82         99.85        18.07 o                         
   9  -3   1         17.51         14.52         5.17 o                         
  10  -3   1         37.33         30.33         6.81 o                         
  11  -3   1         41.74         47.61         8.24 o                         
 -11  -2   1         64.07         63.38         8.74 o                         
 -10  -2   1        121.75        105.88         9.97 o                         
  -9  -2   1         71.67         75.08         7.99 o                         
  -8  -2   1         15.73         14.06         4.52 o                         
  -7  -2   1        175.56        161.35         8.81 o                         
  -6  -2   1         51.56         48.02         5.11 o                         
  -5  -2   1        228.86        228.91         8.51 o                         
  -4  -2   1        840.35        846.86        17.66 o                         
  -3  -2   1        523.59        557.40        11.87 o                         
  -2  -2   1       5701.80       5441.84        69.81 o                         
  -1  -2   1       1167.31       1057.87        10.15 o                         
   0  -2   1       1179.86       1102.33        11.46 o                         
   1  -2   1       4625.92       4473.63        56.79 o                         
   2  -2   1        528.52        490.67        10.28 o                         
   3  -2   1        288.22        272.47         7.92 o                         
   4  -2   1        300.27        314.17        11.94 o                         
   5  -2   1          6.08          5.75         4.26 o                         
   6  -2   1         12.85         20.18         4.04 o                         
   7  -2   1        101.21        116.44         7.98 o                         
   8  -2   1        154.16        151.74        13.77 o                         
   9  -2   1         24.89         25.95         5.99 o                         
  10  -2   1         84.58         81.51        16.38 o                         
  11  -2   1          3.00          5.11         5.55 o                         
 -11  -1   1         34.63         38.69         7.73 o                         
 -10  -1   1         35.94         38.14         7.60 o                         
  -9  -1   1        107.97        105.17         8.93 o                         
  -8  -1   1         70.19         75.92        11.26 o                         
  -7  -1   1         78.07         56.06         6.24 o                         
  -6  -1   1        171.48        160.96         7.99 o                         
  -5  -1   1        118.25        124.41         8.56 o                         
  -4  -1   1        281.38        301.64        10.02 o                         
  -3  -1   1       1800.85       1763.48        64.79 o                         
  -2  -1   1       3458.19       3253.50        73.03 o                         
  -1  -1   1        639.49        605.72         7.40 o                         
   0  -1   1        849.92        812.96         8.83 o                         
   1  -1   1          7.39          8.53         1.30 o                         
   2  -1   1        560.81        504.34        10.74 o                         
   3  -1   1        655.41        607.74        13.72 o                         
   4  -1   1         30.60         34.43         4.85 o                         
   5  -1   1         62.99         62.57         5.14 o                         
   6  -1   1         67.64         76.07         6.14 o                         
   7  -1   1         73.63         95.83         7.57 o                         
   8  -1   1        248.38        246.45        12.00 o                         
   9  -1   1         75.51         76.45         8.23 o                         
  10  -1   1         19.51         12.27         5.98 o                         
  11  -1   1         58.86         62.74         9.48 o                         
 -11   0   1         45.52         55.86         8.80 o                         
 -10   0   1         18.94         14.64         5.41 o                         
  -9   0   1        208.85        198.33        13.77 o                         
  -8   0   1         63.27         44.96         6.17 o                         
  -7   0   1         25.23         27.82         5.08 o                         
  -6   0   1        175.34        177.40         8.92 o                         
  -5   0   1        321.03        379.63        11.39 o                         
  -4   0   1         17.69         15.44         2.68 o                         
  -3   0   1          0.09         -1.47         1.47 o                         
  -2   0   1       6154.63       6199.53        95.96 o                         
  -1   0   1       3385.38       3093.39        48.05 o                         
   0   0   1       4968.49       4426.62       118.46 o                         
   1   0   1         21.70         17.00         1.84 o                         
   2   0   1       3169.92       3036.20        81.08 o                         
   3   0   1        234.83        220.54         7.15 o                         
   4   0   1        147.71        155.62         6.79 o                         
   5   0   1        222.34        243.53        13.64 o                         
   6   0   1         18.50         16.57         3.75 o                         
   7   0   1         46.75         45.14        14.41 o                         
   8   0   1          5.82         -1.00         5.26 o                         
   9   0   1        190.70        179.75        11.36 o                         
  10   0   1         44.70         36.16         7.26 o                         
  11   0   1        169.25        197.73        16.79 o                         
 -11   1   1         34.69         30.59        17.62 o                         
 -10   1   1         36.00         36.64        10.39 o                         
  -9   1   1        107.85        124.64        12.03 o                         
  -8   1   1         70.17         75.23         8.97 o                         
  -7   1   1         77.90         66.27         7.46 o                         
  -6   1   1        171.63        162.82         8.05 o                         
  -5   1   1        118.40        144.27         6.85 o                         
  -4   1   1        281.37        298.14        11.03 o                         
  -3   1   1       1801.06       1771.17        30.74 o                         
  -2   1   1       3457.50       3283.31        99.24 o                         
  -1   1   1        639.66        600.99        10.58 o                         
   0   1   1        849.83        795.81        13.26 o                         
   1   1   1          7.39          8.08         1.58 o                         
   2   1   1        560.98        501.77        10.77 o                         
   3   1   1        655.25        649.44        14.01 o                         
   4   1   1         30.60         37.48         9.47 o                         
   5   1   1         63.05         59.88         5.21 o                         
   6   1   1         67.77         69.55         6.15 o                         
   7   1   1         73.62         81.35         7.31 o                         
   8   1   1        248.38        251.49        12.23 o                         
   9   1   1         75.60         57.25         9.75 o                         
  10   1   1         19.47         13.79         5.75 o                         
  11   1   1         58.80         65.02         9.54 o                         
 -11   2   1         64.04         72.38         9.99 o                         
 -10   2   1        121.77        131.12        10.55 o                         
  -9   2   1         71.74         70.89         7.93 o                         
  -8   2   1         15.81          8.09         4.36 o                         
  -7   2   1        175.61        164.36        22.69 o                         
  -6   2   1         51.59         64.33         5.65 o                         
  -5   2   1        229.00        237.20         8.80 o                         
  -4   2   1        839.97        849.03        18.02 o                         
  -3   2   1        523.48        553.38        16.24 o                         
  -2   2   1       5701.76       5606.41        98.24 o                         
  -1   2   1       1167.22       1064.66        17.31 o                         
   0   2   1       1179.96       1076.45        24.34 o                         
   1   2   1       4627.44       4454.71        69.17 o                         
   2   2   1        528.58        481.42        14.64 o                         
   3   2   1        288.11        268.41         8.05 o                         
   4   2   1        300.25        321.23         9.96 o                         
   5   2   1          6.07          2.43         2.61 o                         
   6   2   1         12.82         11.65         3.61 o                         
   7   2   1        101.10        110.54         8.21 o                         
   8   2   1        154.14        141.41         9.77 o                         
   9   2   1         24.86         28.04        10.98 o                         
  10   2   1         84.52         78.78        17.11 o                         
  11   2   1          3.01          9.03         6.03 o                         
 -11   3   1          0.48         -6.08         7.05 o                         
 -10   3   1         89.41        135.81        23.75 o                         
  -9   3   1         91.03         92.61         9.00 o                         
  -8   3   1         66.29         79.59        10.30 o                         
  -7   3   1        133.21        124.66        10.66 o                         
  -6   3   1         61.70         57.46         5.55 o                         
  -5   3   1        191.83        174.35         7.63 o                         
  -4   3   1       1055.00       1047.48        21.22 o                         
  -3   3   1        794.58        777.75        22.24 o                         
  -2   3   1         42.21         42.73         2.61 o                         
  -1   3   1       1780.90       1671.82        26.43 o                         
   0   3   1       1106.04       1019.16        22.42 o                         
   1   3   1       1116.20       1055.40        25.44 o                         
   2   3   1       4360.19       4393.76        69.82 o                         
   3   3   1        482.31        507.15        11.81 o                         
   4   3   1        224.30        221.01        13.04 o                         
   5   3   1        142.48        141.14         7.24 o                         
   6   3   1         30.74         34.48         5.01 o                         
   7   3   1        126.94        116.20         8.35 o                         
   8   3   1        103.75        123.33        21.60 o                         
   9   3   1         17.47         24.85         5.97 o                         
  10   3   1         37.29         35.77         7.37 o                         
  11   3   1         41.72         45.07         8.95 o                         
 -11   4   1        140.97        155.18        12.39 o                         
 -10   4   1         20.92         28.16         6.76 o                         
  -9   4   1          7.88         -2.45         4.24 o                         
  -8   4   1         28.47         18.97         5.14 o                         
  -7   4   1         52.66         44.45        10.52 o                         
  -6   4   1        276.15        272.08        10.40 o                         
  -5   4   1        449.83        466.35        13.06 o                         
  -4   4   1       1088.48       1118.16        22.42 o                         
  -3   4   1         71.00         60.65         3.70 o                         
  -2   4   1        603.03        586.59        11.31 o                         
  -1   4   1        261.02        236.19         6.59 o                         
   0   4   1        257.86        222.46         5.77 o                         
   1   4   1       2241.49       2218.97        50.42 o                         
   2   4   1        240.97        243.35         6.40 o                         
   3   4   1        642.23        651.33        14.00 o                         
   4   4   1        228.72        231.69         8.26 o                         
   5   4   1         14.23         18.29         3.55 o                         
   6   4   1        436.13        417.43        13.80 o                         
   7   4   1         96.79         85.17         7.73 o                         
   8   4   1         28.52         28.88         5.78 o                         
   9   4   1         74.72         89.83         9.15 o                         
  10   4   1          2.33          9.01         5.89 o                         
 -11   5   1          5.16          4.21         6.54 o                         
 -10   5   1         21.75         15.16         6.17 o                         
  -9   5   1         31.34         36.90         6.92 o                         
  -8   5   1         22.41         33.36        10.84 o                         
  -7   5   1        497.57        480.25        24.62 o                         
  -6   5   1       1698.74       1632.72        32.99 o                         
  -5   5   1        793.79        819.99        26.13 o                         
  -4   5   1        159.14        157.93         6.42 o                         
  -3   5   1        504.43        545.14        12.01 o                         
  -2   5   1        109.92        120.44         4.90 o                         
  -1   5   1        140.48        145.23         4.48 o                         
   1   5   1       1082.00       1080.57        26.63 o                         
   2   5   1       1347.09       1415.39        24.60 o                         
   3   5   1        266.24        295.95         8.42 o                         
   4   5   1         15.59         13.10         2.92 o                         
   5   5   1        121.55        107.86         6.79 o                         
   6   5   1        653.60        651.79        18.06 o                         
   7   5   1        306.96        304.85        12.87 o                         
   8   5   1         54.96         54.61         7.21 o                         
   9   5   1          6.36          2.93         7.37 o                         
  10   5   1         36.57         40.54        17.75 o                         
 -10   6   1         21.16         20.36         6.53 o                         
  -9   6   1         44.33         33.13         9.93 o                         
  -8   6   1          3.89         -0.60         3.71 o                         
  -7   6   1        132.42        132.69         8.80 o                         
  -6   6   1        500.83        491.31        14.90 o                         
  -5   6   1        250.22        268.55        17.34 o                         
  -4   6   1        136.75        137.42         6.12 o                         
  -3   6   1        197.81        202.94        10.52 o                         
  -2   6   1        124.93        120.54         3.78 o                         
   1   6   1         62.61         63.97         4.03 o                         
   2   6   1        156.50        157.70         8.01 o                         
   3   6   1         81.95         84.47         4.43 o                         
   4   6   1        391.79        426.95        26.45 o                         
   5   6   1        356.91        366.51        16.43 o                         
   6   6   1         22.41         13.97         4.11 o                         
   7   6   1         11.62         13.58         6.31 o                         
   8   6   1         11.03          7.28         7.69 o                         
   9   6   1          7.92         -1.90         4.72 o                         
  10   6   1         14.94          9.42         6.50 o                         
 -10   7   1         38.33         37.93         7.80 o                         
  -9   7   1         22.13         17.53         5.78 o                         
  -8   7   1        160.73        139.94         9.81 o                         
  -7   7   1        421.80        387.80        29.74 o                         
  -6   7   1        562.21        553.81        15.93 o                         
  -5   7   1        600.33        563.00        15.29 o                         
  -4   7   1         14.14         17.43         2.96 o                         
  -3   7   1        151.11        148.78         5.99 o                         
  -2   7   1         30.50         30.36         3.52 o                         
   1   7   1        277.78        277.19         9.33 o                         
   2   7   1         47.52         52.79         4.53 o                         
   3   7   1        116.99        117.30         7.55 o                         
   4   7   1         19.49         20.98         3.49 o                         
   5   7   1         67.09         52.20         5.42 o                         
   6   7   1        202.02        200.61        10.94 o                         
   7   7   1         65.95         69.21         7.38 o                         
   8   7   1          0.93          4.10         4.53 o                         
   9   7   1         20.91         26.43        13.22 o                         
 -10   8   1         23.22         18.67         6.78 o                         
  -9   8   1         36.25         29.07         6.71 o                         
  -8   8   1        117.17        120.61        14.96 o                         
  -7   8   1         68.26         63.11         6.95 o                         
  -6   8   1         88.06         77.76         6.70 o                         
  -5   8   1         96.20         93.78         6.38 o                         
  -4   8   1         29.31         28.79         3.71 o                         
  -3   8   1         66.33         59.23         3.89 o                         
  -2   8   1        120.27        118.14         3.89 o                         
   1   8   1        147.67        130.22         6.22 o                         
   2   8   1         19.70         24.55         2.48 o                         
   3   8   1        220.69        218.36         7.32 o                         
   4   8   1        109.10         91.31        19.63 o                         
   5   8   1        300.15        294.52        10.88 o                         
   6   8   1        129.80        116.85         9.38 o                         
   7   8   1         42.26         49.82         6.82 o                         
   8   8   1          0.72          4.66         4.66 o                         
   9   8   1          0.58         -3.84         4.94 o                         
  -9   9   1        282.68        289.31        14.94 o                         
  -8   9   1        130.10        109.19         9.59 o                         
  -7   9   1         63.01         57.89         7.18 o                         
  -6   9   1         22.28         28.24         5.00 o                         
  -5   9   1         11.85         15.77         3.65 o                         
  -4   9   1        327.45        301.92         9.63 o                         
  -3   9   1        186.85        181.10         9.97 o                         
  -2   9   1        139.23        157.13         7.60 o                         
   1   9   1         31.35         29.19         3.84 o                         
   2   9   1        106.56        101.76         7.14 o                         
   3   9   1         25.06         23.88         5.12 o                         
   4   9   1         70.07         63.00         5.58 o                         
   5   9   1         56.05         55.03         5.87 o                         
   6   9   1         22.68         20.45         7.87 o                         
   7   9   1          2.54          1.19         4.14 o                         
   8   9   1         18.75         26.48         6.50 o                         
  -8  10   1         74.02         85.20        13.45 o                         
  -7  10   1         37.44         27.73         8.79 o                         
  -6  10   1          9.20          7.87         5.86 o                         
  -5  10   1          0.42          4.58         5.12 o                         
  -4  10   1        139.66        156.21        10.98 o                         
   3  10   1        244.56        235.37        12.45 o                         
   4  10   1         12.83         29.47         6.50 o                         
   5  10   1         60.55         68.27         9.97 o                         
   6  10   1         28.33         37.34         8.97 o                         
   7  10   1          2.06         -5.03         6.41 o                         
   8  10   1          0.91          8.51         8.24 o                         
  -8  11   1         48.75         34.32        10.71 o                         
  -7  11   1          7.53          7.41         7.23 o                         
   6  11   1          5.86          2.75         6.59 o                         
   7  11   1          0.21         -1.74         6.77 o                         
  -4 -14   2         17.52         34.41        12.26 o                         
  -3 -14   2         30.49         33.77        11.16 o                         
  -2 -14   2         21.78         16.09         6.96 o                         
  -1 -14   2         24.60         32.75         8.34 o                         
   0 -14   2         47.68         50.70        13.82 o                         
   1 -14   2          6.56          7.96         8.42 o                         
   2 -14   2         12.42          6.04         8.05 o                         
   3 -14   2          2.87         -1.37         8.33 o                         
  -6 -13   2         68.19        101.30        16.47 o                         
  -5 -13   2         13.19          0.73         7.78 o                         
  -4 -13   2         28.76         59.39        13.27 o                         
  -3 -13   2        122.02        139.48        23.84 o                         
  -2 -13   2         25.69         33.58         7.86 o                         
  -1 -13   2         58.64         51.01         8.93 o                         
   0 -13   2         98.86         90.32        15.74 o                         
   1 -13   2         30.75         36.97        11.16 o                         
   2 -13   2         65.01         87.58        15.01 o                         
   3 -13   2         21.29         31.94        10.89 o                         
   4 -13   2         24.96         37.52        12.26 o                         
   5 -13   2          7.24         13.36         8.69 o                         
  -7 -12   2         23.09          4.39         8.60 o                         
  -6 -12   2          8.22          2.20         8.33 o                         
  -5 -12   2         27.14         22.24         9.33 o                         
  -4 -12   2         15.86         43.56        10.80 o                         
  -3 -12   2          5.17         -1.79         4.88 o                         
  -2 -12   2         29.35         21.49         6.56 o                         
  -1 -12   2         26.89         27.46         6.72 o                         
   0 -12   2         48.60         52.46         8.31 o                         
   1 -12   2         14.68         35.32        10.34 o                         
   2 -12   2          6.82         10.25         8.05 o                         
   3 -12   2         59.97         45.39        11.07 o                         
   4 -12   2         13.69          8.60         8.33 o                         
   5 -12   2          0.87          6.41         7.78 o                         
   6 -12   2          1.70         -3.75         7.60 o                         
  -8 -11   2         18.39         14.25         2.48 o                         
  -7 -11   2          0.28         -0.09         7.41 o                         
  -6 -11   2          2.09          6.59         7.23 o                         
  -5 -11   2         40.52         59.94        12.08 o                         
  -4 -11   2        137.58        140.38        15.19 o                         
  -3 -11   2         52.35         49.11         9.29 o                         
  -2 -11   2         40.30         42.19         8.01 o                         
  -1 -11   2        200.01        204.88        12.49 o                         
   0 -11   2         72.56         82.24         8.88 o                         
   1 -11   2          1.77          3.20         6.59 o                         
   2 -11   2         71.97         46.40        10.07 o                         
   3 -11   2         12.64          4.85         6.41 o                         
   4 -11   2         30.67         26.45         9.24 o                         
   5 -11   2         15.00          7.60         7.50 o                         
   6 -11   2          1.27          6.13         8.14 o                         
   7 -11   2          2.25          6.04         3.39 o                         
  -9 -10   2         61.46         81.61        13.13 o                         
  -8 -10   2          8.85          7.96         3.12 o                         
  -7 -10   2          1.93          1.93         2.15 o                         
  -6 -10   2         67.34         79.61        12.99 o                         
  -5 -10   2         30.77         30.02         9.06 o                         
  -4 -10   2        174.52        147.79        14.73 o                         
  -3 -10   2         37.71         33.01         6.11 o                         
  -2 -10   2         18.62         14.50         5.18 o                         
  -1 -10   2        340.59        356.49        15.07 o                         
   0 -10   2        138.62        146.66        13.04 o                         
   1 -10   2         26.71         38.53         9.15 o                         
   2 -10   2         28.12         25.62         7.87 o                         
   3 -10   2        123.83        111.37        13.73 o                         
   4 -10   2         91.33         81.54        11.80 o                         
   5 -10   2         29.56         32.93         3.99 o                         
   6 -10   2         17.18          8.40         3.61 o                         
   7 -10   2         19.49         14.34         5.22 o                         
  -9  -9   2         79.86         88.95         8.98 o                         
  -8  -9   2         22.35         30.03         5.42 o                         
  -7  -9   2         47.04         42.13         5.52 o                         
  -6  -9   2         35.10         32.47         3.28 o                         
  -5  -9   2        224.04        199.39         9.67 o                         
  -4  -9   2         14.05          8.69         6.31 o                         
  -3  -9   2         50.29         55.19        12.40 o                         
  -2  -9   2        201.35        199.57        10.80 o                         
  -1  -9   2        174.23        177.30        10.22 o                         
   0  -9   2         54.62         64.24         7.05 o                         
   1  -9   2        107.99        110.73        12.35 o                         
   2  -9   2         66.28         54.08         9.88 o                         
   3  -9   2         97.02         93.80        11.44 o                         
   4  -9   2        142.53        128.14        11.58 o                         
   5  -9   2         12.19         16.45         9.06 o                         
   6  -9   2          5.73          6.53         3.79 o                         
   7  -9   2         42.81         40.37         6.34 o                         
   8  -9   2          5.06          7.46         5.31 o                         
 -10  -8   2         12.30          4.34         4.97 o                         
  -9  -8   2         18.64         13.84         4.74 o                         
  -8  -8   2        169.81        177.25         9.51 o                         
  -7  -8   2         21.79         22.60         4.13 o                         
  -6  -8   2          4.00          1.11         2.33 o                         
  -5  -8   2          2.34          0.50         3.16 o                         
  -4  -8   2         77.20         95.72        10.89 o                         
  -3  -8   2        218.84        213.90        11.76 o                         
  -2  -8   2         67.26         66.79         6.53 o                         
  -1  -8   2        124.49        128.38         7.96 o                         
   0  -8   2        141.52        135.03         9.79 o                         
   1  -8   2         31.64         33.58         7.41 o                         
   2  -8   2         37.80         28.19         6.95 o                         
   3  -8   2         51.78         47.80         5.77 o                         
   4  -8   2         79.05         60.18         5.39 o                         
   5  -8   2        103.73         99.90         5.16 o                         
   6  -8   2         22.36         15.55         3.22 o                         
   7  -8   2         17.96         18.02         3.73 o                         
   8  -8   2         51.07         60.07         6.21 o                         
   9  -8   2         16.63         14.93         4.57 o                         
 -10  -7   2          4.01          0.78         4.50 o                         
  -9  -7   2        113.38         92.26         9.84 o                         
  -8  -7   2         96.24         86.46        12.95 o                         
  -7  -7   2         19.88         14.53         4.22 o                         
  -6  -7   2         84.14         76.78         5.77 o                         
  -5  -7   2        340.16        344.38         9.88 o                         
  -4  -7   2         55.12         50.29         4.27 o                         
  -3  -7   2        100.87        107.24         7.15 o                         
  -2  -7   2        107.80        121.10         7.21 o                         
  -1  -7   2         49.64         49.17        13.18 o                         
   0  -7   2          3.10         -2.35         2.62 o                         
   1  -7   2        133.81        126.74        10.98 o                         
   2  -7   2        353.46        369.29         9.53 o                         
   3  -7   2        180.62        184.24         4.60 o                         
   4  -7   2         36.57         33.10         3.31 o                         
   5  -7   2        164.29        147.45         6.52 o                         
   6  -7   2          7.03          6.09         2.95 o                         
   7  -7   2         18.68         25.39         6.83 o                         
   8  -7   2         11.15         12.87         6.10 o                         
   9  -7   2         11.14          7.08         4.32 o                         
 -11  -6   2          2.31          3.34         4.70 o                         
 -10  -6   2         42.28         48.55         5.44 o                         
  -9  -6   2          5.01          2.15         3.10 o                         
  -8  -6   2         22.91         24.07         3.60 o                         
  -7  -6   2        196.57        197.55         7.12 o                         
  -6  -6   2        108.66        111.35         4.99 o                         
  -5  -6   2         29.41         22.16         3.36 o                         
  -4  -6   2        396.09        414.52        10.38 o                         
  -3  -6   2          9.15          9.57         2.00 o                         
  -2  -6   2        386.01        394.90        11.97 o                         
  -1  -6   2         22.98         25.55         3.98 o                         
   0  -6   2        163.28        174.50        11.16 o                         
   1  -6   2        120.77        109.45         9.79 o                         
   2  -6   2        162.13        168.58         7.78 o                         
   3  -6   2        139.59        144.84         7.47 o                         
   4  -6   2          2.63          1.96         0.87 o                         
   5  -6   2         24.92         24.82         2.71 o                         
   6  -6   2        172.34        170.49         6.12 o                         
   7  -6   2        143.88        135.65         6.05 o                         
   8  -6   2          4.72          4.79         3.60 o                         
   9  -6   2         58.51         66.37         5.73 o                         
 -11  -5   2          0.12         -1.83         4.51 o                         
 -10  -5   2          2.18         -3.12         3.12 o                         
  -9  -5   2         42.97         39.91         4.88 o                         
  -8  -5   2        448.82        434.96        11.61 o                         
  -7  -5   2         69.15         63.92         4.81 o                         
  -6  -5   2        869.24        899.37        16.34 o                         
  -5  -5   2        156.64        144.29         5.14 o                         
  -4  -5   2         13.33         15.98         1.87 o                         
  -3  -5   2        549.30        592.80         9.18 o                         
  -2  -5   2        226.26        247.61         5.76 o                         
  -1  -5   2        556.20        574.35        21.92 o                         
   0  -5   2         10.07         14.55         2.84 o                         
   1  -5   2        434.65        498.94        11.43 o                         
   2  -5   2        397.88        405.74         8.36 o                         
   3  -5   2        315.48        345.52         8.65 o                         
   4  -5   2         51.30         52.49         3.18 o                         
   5  -5   2         71.22         69.23         5.81 o                         
   6  -5   2        226.17        232.40        15.63 o                         
   7  -5   2        238.91        220.99         8.68 o                         
   8  -5   2         19.50         16.81         3.79 o                         
   9  -5   2         13.86         12.92         4.27 o                         
  10  -5   2         46.63         51.82         7.73 o                         
 -11  -4   2         19.71         28.52         7.00 o                         
 -10  -4   2          1.08          1.67         3.50 o                         
  -9  -4   2         80.79         84.40         7.97 o                         
  -8  -4   2         38.88         34.96         5.37 o                         
  -7  -4   2        118.81        125.32         6.13 o                         
  -6  -4   2          8.82          7.45         2.42 o                         
  -5  -4   2        102.91         98.55         4.43 o                         
  -4  -4   2         45.46         43.96         2.92 o                         
  -3  -4   2        448.67        511.63         9.57 o                         
  -2  -4   2        379.82        380.31         5.20 o                         
  -1  -4   2         58.36         59.64         2.30 o                         
   0  -4   2        444.47        438.16        16.20 o                         
   1  -4   2        859.15        845.77        13.29 o                         
   2  -4   2        831.46        877.52        13.16 o                         
   3  -4   2        117.25        108.91         4.16 o                         
   4  -4   2         25.66         28.51         2.91 o                         
   5  -4   2          5.83          4.92         2.94 o                         
   6  -4   2        210.64        204.66         7.91 o                         
   7  -4   2        103.99        113.11        15.56 o                         
   8  -4   2         97.07         97.12        10.98 o                         
   9  -4   2         26.45         12.96         5.04 o                         
  10  -4   2         85.66         87.51         9.88 o                         
 -11  -3   2         78.12         80.77         9.56 o                         
 -10  -3   2         21.75         15.86         5.67 o                         
  -9  -3   2         53.07         51.23         6.89 o                         
  -8  -3   2         39.09         40.94         5.69 o                         
  -7  -3   2         39.53         39.57         6.77 o                         
  -6  -3   2         19.37         21.10         3.01 o                         
  -5  -3   2        294.73        286.50         7.43 o                         
  -4  -3   2        290.54        328.40         7.36 o                         
  -3  -3   2         43.15         36.63         3.37 o                         
  -2  -3   2       1265.71       1278.68        15.76 o                         
  -1  -3   2        299.57        281.93         3.50 o                         
   0  -3   2       1561.29       1485.36        15.32 o                         
   1  -3   2       1177.98       1227.68        24.95 o                         
   2  -3   2        789.36        799.82        12.94 o                         
   3  -3   2        168.21        201.33         5.79 o                         
   4  -3   2        140.42        132.57         5.34 o                         
   5  -3   2         64.82         82.81        17.48 o                         
   6  -3   2        129.31        131.74         7.76 o                         
   7  -3   2         13.55         12.23         4.48 o                         
   8  -3   2         88.96         96.62         8.28 o                         
   9  -3   2          6.43          8.27         4.91 o                         
  10  -3   2         18.08         22.62         6.34 o                         
 -11  -2   2          6.19          1.69         9.56 o                         
 -10  -2   2         40.70         35.82         6.63 o                         
  -9  -2   2         39.95         46.42        14.50 o                         
  -8  -2   2         63.18         63.91         6.79 o                         
  -7  -2   2         37.01         30.87         5.49 o                         
  -6  -2   2        197.83        213.22         8.89 o                         
  -5  -2   2         19.84         30.51         3.78 o                         
  -4  -2   2        458.70        478.83         9.29 o                         
  -3  -2   2       1077.23       1069.26        26.67 o                         
  -2  -2   2        647.91        621.20         8.50 o                         
  -1  -2   2       2983.83       2851.77        32.41 o                         
   0  -2   2         22.32         18.69         1.50 o                         
   1  -2   2       1486.49       1474.75        20.68 o                         
   2  -2   2          7.56          7.04         1.58 o                         
   3  -2   2        123.74        138.77         5.00 o                         
   4  -2   2        113.75        113.52        15.42 o                         
   5  -2   2         66.20         86.01        11.58 o                         
   6  -2   2        129.04        130.64        10.25 o                         
   7  -2   2         34.77         40.05         5.85 o                         
   8  -2   2        266.45        281.58        12.86 o                         
   9  -2   2         36.77         39.76         6.69 o                         
  10  -2   2         79.42         81.98        13.45 o                         
 -12  -1   2         48.83         58.57         9.25 o                         
 -11  -1   2         25.01         22.81         6.50 o                         
 -10  -1   2         55.47         47.51         7.52 o                         
  -9  -1   2         26.21         33.49         6.18 o                         
  -8  -1   2          0.55         -2.07         3.40 o                         
  -7  -1   2          6.77          0.85         4.85 o                         
  -6  -1   2        133.29        145.71        19.63 o                         
  -5  -1   2        148.88        174.51         7.37 o                         
  -4  -1   2        165.16        168.08         6.50 o                         
  -3  -1   2        108.05        119.26         3.46 o                         
  -2  -1   2        460.49        440.38         6.13 o                         
  -1  -1   2          6.39          6.31         1.11 o                         
   0  -1   2        928.63        879.04        11.26 o                         
   1  -1   2       1209.71       1151.67        16.81 o                         
   2  -1   2        545.65        541.28        17.47 o                         
   3  -1   2        202.37        208.48         7.82 o                         
   4  -1   2         70.05         72.34         5.11 o                         
   5  -1   2        136.36        138.60         7.37 o                         
   6  -1   2        228.33        227.11        15.79 o                         
   7  -1   2          1.65          0.19         3.46 o                         
   8  -1   2         46.01         51.95        12.81 o                         
   9  -1   2          6.53          6.53         4.98 o                         
  10  -1   2         25.51         27.67         6.77 o                         
 -12   0   2         92.76         94.32        11.76 o                         
 -11   0   2         25.25         32.02         7.15 o                         
 -10   0   2          5.71         -2.10         4.27 o                         
  -9   0   2         29.02         16.96         5.33 o                         
  -8   0   2          2.89          3.70         3.74 o                         
  -7   0   2        139.85        157.27         8.67 o                         
  -6   0   2         56.35         55.87         5.37 o                         
  -5   0   2        923.89        949.78        21.28 o                         
  -4   0   2        969.41        994.36        20.22 o                         
  -3   0   2        240.81        230.34        11.80 o                         
  -2   0   2        211.76        226.49         6.28 o                         
  -1   0   2        865.24        803.99        10.35 o                         
   0   0   2       6150.77       5729.00        73.29 o                         
   1   0   2          2.98          4.68         1.55 o                         
   2   0   2         40.57         34.63         3.14 o                         
   3   0   2          3.60          7.42         2.46 o                         
   4   0   2         46.28         49.60         4.90 o                         
   5   0   2        515.24        516.32        17.71 o                         
   6   0   2        118.46        127.33        15.42 o                         
   7   0   2        372.86        328.79        13.26 o                         
   8   0   2        146.88        144.56        15.69 o                         
   9   0   2         15.01         21.59         6.16 o                         
  10   0   2        139.31        148.11        11.97 o                         
 -12   1   2         48.79         62.66         9.88 o                         
 -11   1   2         25.00         15.75         6.31 o                         
 -10   1   2         55.41         54.29         9.38 o                         
  -9   1   2         26.20         12.94         4.76 o                         
  -8   1   2          0.55          1.98         3.62 o                         
  -7   1   2          6.79          3.20         3.31 o                         
  -6   1   2        133.19        134.31         7.41 o                         
  -5   1   2        148.85        151.01         7.15 o                         
  -4   1   2        165.19        152.56        12.26 o                         
  -3   1   2        108.03        121.35         5.01 o                         
  -2   1   2        460.01        443.32         9.58 o                         
  -1   1   2          6.40          5.45         1.37 o                         
   0   1   2        928.19        916.03        22.42 o                         
   1   1   2       1209.28       1137.70        20.35 o                         
   2   1   2        545.62        546.57        15.24 o                         
   3   1   2        202.29        209.58         7.44 o                         
   4   1   2         69.94         71.32         5.21 o                         
   5   1   2        136.31        133.58        16.75 o                         
   6   1   2        228.45        209.55        11.07 o                         
   7   1   2          1.65         -1.61         3.53 o                         
   8   1   2         46.02         65.47         7.99 o                         
   9   1   2          6.50          5.18         4.93 o                         
  10   1   2         25.44         29.68         7.46 o                         
 -11   2   2          6.20          3.47         5.58 o                         
 -10   2   2         40.73         37.11         7.24 o                         
  -9   2   2         39.92         50.95         7.22 o                         
  -8   2   2         63.20         70.38         8.51 o                         
  -7   2   2         37.00         42.51         5.44 o                         
  -6   2   2        197.80        219.85        17.75 o                         
  -5   2   2         19.84         23.07         3.55 o                         
  -4   2   2        458.79        476.70        12.00 o                         
  -3   2   2       1076.39       1115.52        20.51 o                         
  -2   2   2        647.85        641.03        19.49 o                         
  -1   2   2       2983.84       2881.10        45.36 o                         
   0   2   2         22.28         19.77         2.30 o                         
   1   2   2       1486.38       1472.81        25.36 o                         
   2   2   2          7.55          3.39         1.75 o                         
   3   2   2        123.83        124.82         5.85 o                         
   4   2   2        113.88         99.92         9.24 o                         
   5   2   2         66.08         65.34         5.82 o                         
   6   2   2        129.21        126.13         8.05 o                         
   7   2   2         34.75         33.73         5.94 o                         
   8   2   2        266.27        253.44        12.71 o                         
   9   2   2         36.73         29.60         6.63 o                         
  10   2   2         79.41         70.65         9.62 o                         
 -11   3   2         78.04         86.23        10.27 o                         
 -10   3   2         21.76         21.75         6.08 o                         
  -9   3   2         53.06         51.14         7.60 o                         
  -8   3   2         39.04         36.52         7.96 o                         
  -7   3   2         39.51         32.63         5.49 o                         
  -6   3   2         19.39         14.38         4.21 o                         
  -5   3   2        294.79        285.53         9.70 o                         
  -4   3   2        290.55        310.17         9.38 o                         
  -3   3   2         43.14         45.40         3.61 o                         
  -2   3   2       1265.63       1215.13        21.77 o                         
  -1   3   2        299.61        274.54        14.23 o                         
   0   3   2       1561.53       1471.78        25.71 o                         
   1   3   2       1178.58       1238.33        30.93 o                         
   2   3   2        788.93        784.32        15.94 o                         
   3   3   2        168.30        183.77        16.93 o                         
   4   3   2        140.52        124.00         6.47 o                         
   5   3   2         64.79         64.64         7.69 o                         
   6   3   2        129.30        120.19         7.98 o                         
   7   3   2         13.59          5.33         4.08 o                         
   8   3   2         88.89         99.37         9.52 o                         
   9   3   2          6.40          9.36         5.67 o                         
  10   3   2         18.09         12.48         7.73 o                         
 -11   4   2         19.71         30.90         7.56 o                         
 -10   4   2          1.08         -3.80         4.55 o                         
  -9   4   2         80.84         87.13         8.57 o                         
  -8   4   2         38.91         31.21         5.77 o                         
  -7   4   2        118.92        112.54        20.50 o                         
  -6   4   2          8.82         13.73         4.90 o                         
  -5   4   2        102.90        104.48         6.17 o                         
  -4   4   2         45.44         44.75         4.09 o                         
  -3   4   2        448.39        499.33        11.51 o                         
  -2   4   2        379.67        372.35         8.41 o                         
  -1   4   2         58.39         61.17         2.84 o                         
   0   4   2        444.62        447.86         8.72 o                         
   1   4   2        859.11        828.64        22.60 o                         
   2   4   2        831.60        858.39        17.16 o                         
   3   4   2        117.23        115.45         5.65 o                         
   4   4   2         25.65         27.73         3.84 o                         
   5   4   2          5.84          3.29         7.14 o                         
   6   4   2        210.66        222.04        10.51 o                         
   7   4   2        103.90         87.74         8.12 o                         
   8   4   2         96.88         79.57        17.11 o                         
   9   4   2         26.45         33.21         7.18 o                         
  10   4   2         85.71         97.87        10.77 o                         
 -11   5   2          0.12         -1.62         5.55 o                         
 -10   5   2          2.18          4.63         6.13 o                         
  -9   5   2         42.92         48.41         7.17 o                         
  -8   5   2        448.86        389.30        15.20 o                         
  -7   5   2         69.12         74.36         7.23 o                         
  -6   5   2        868.93        859.01        54.45 o                         
  -5   5   2        156.74        160.10        11.30 o                         
  -4   5   2         13.32         10.40         2.49 o                         
  -3   5   2        549.37        587.30        12.80 o                         
  -2   5   2        226.14        253.56         6.43 o                         
  -1   5   2        555.87        557.41        10.42 o                         
   0   5   2         10.06         14.33         1.64 o                         
   1   5   2        434.73        488.03        15.19 o                         
   2   5   2        398.23        425.75        10.34 o                         
   3   5   2        315.57        350.08        11.39 o                         
   4   5   2         51.32         61.32         4.99 o                         
   5   5   2         71.21         67.85         6.19 o                         
   6   5   2        226.03        235.46        10.76 o                         
   7   5   2        238.67        243.99        11.81 o                         
   8   5   2         19.53         23.26        12.54 o                         
   9   5   2         13.89          6.10         5.18 o                         
  10   5   2         46.60         56.14         9.18 o                         
 -11   6   2          2.31          1.10         5.90 o                         
 -10   6   2         42.29         41.73         7.60 o                         
  -9   6   2          5.01         11.29         5.16 o                         
  -8   6   2         22.87         25.67         5.66 o                         
  -7   6   2        196.50        187.13         9.97 o                         
  -6   6   2        108.67        101.16         6.97 o                         
  -5   6   2         29.41         33.48         4.99 o                         
  -4   6   2        396.03        405.01        11.05 o                         
  -3   6   2          9.13         10.89         2.15 o                         
  -2   6   2        385.84        373.44         8.40 o                         
  -1   6   2         23.01         20.63         1.84 o                         
   0   6   2        163.31        168.27         4.20 o                         
   1   6   2        120.77        129.31         6.59 o                         
   2   6   2        162.14        157.84        12.45 o                         
   3   6   2        139.53        137.95        11.26 o                         
   4   6   2          2.63         -0.76         2.24 o                         
   5   6   2         24.94         27.35         4.49 o                         
   6   6   2        172.13        151.18         9.00 o                         
   7   6   2        143.84        121.57        16.66 o                         
   8   6   2          4.72          1.31         4.50 o                         
   9   6   2         58.47         51.16         8.41 o                         
 -10   7   2          4.00          9.65         5.91 o                         
  -9   7   2        113.35        123.02        10.03 o                         
  -8   7   2         96.15         93.25         8.40 o                         
  -7   7   2         19.89         28.14         5.21 o                         
  -6   7   2         84.20         75.57         9.56 o                         
  -5   7   2        340.13        349.09        11.25 o                         
  -4   7   2         55.17         51.54         4.36 o                         
  -3   7   2        100.85        100.48         5.86 o                         
  -2   7   2        107.81        123.30         4.29 o                         
  -1   7   2         49.65         54.87         2.49 o                         
   0   7   2          3.10          2.37         0.98 o                         
   1   7   2        133.72        126.05         5.81 o                         
   2   7   2        353.35        374.00         9.42 o                         
   3   7   2        180.78        177.84         7.02 o                         
   4   7   2         36.57         31.95         4.17 o                         
   5   7   2        164.14        142.36        10.16 o                         
   6   7   2          7.02         12.19         4.26 o                         
   7   7   2         18.70         22.95         5.43 o                         
   8   7   2         11.14         13.57         5.54 o                         
   9   7   2         11.10          7.13         5.76 o                         
 -10   8   2         12.31         19.41         8.88 o                         
  -9   8   2         18.61         16.42         5.79 o                         
  -8   8   2        169.81        193.02        11.09 o                         
  -7   8   2         21.79         16.68         4.72 o                         
  -6   8   2          3.99          5.12         3.39 o                         
  -5   8   2          2.33         -1.21         2.77 o                         
  -4   8   2         77.18         92.52         6.95 o                         
  -3   8   2        218.71        206.53         6.81 o                         
  -2   8   2         67.27         68.81         3.45 o                         
  -1   8   2        124.65        118.29         4.16 o                         
   0   8   2        141.40        149.35         6.59 o                         
   1   8   2         31.62         30.87         2.49 o                         
   2   8   2         37.75         39.25         3.93 o                         
   3   8   2         51.74         52.44         9.06 o                         
   4   8   2         78.92         69.08         5.67 o                         
   5   8   2        103.79         96.04         7.05 o                         
   6   8   2         22.35         15.27         4.57 o                         
   7   8   2         17.98         15.84         5.13 o                         
   8   8   2         51.10         55.66        15.97 o                         
   9   8   2         16.66          9.10        15.15 o                         
  -9   9   2         79.85         72.95         9.03 o                         
  -8   9   2         22.37         20.83         5.89 o                         
  -7   9   2         46.98         46.62        11.39 o                         
  -6   9   2         35.04         42.79         5.61 o                         
  -5   9   2        224.18        211.35        10.89 o                         
  -4   9   2         14.09         15.05         3.24 o                         
  -3   9   2         50.27         42.44         3.96 o                         
  -2   9   2        201.27        205.17         8.97 o                         
  -1   9   2        174.15        193.18         8.05 o                         
   0   9   2         54.58         56.65         4.58 o                         
   1   9   2        108.04        105.60         6.86 o                         
   2   9   2         66.35         63.69         6.59 o                         
   3   9   2         96.83         95.82         6.36 o                         
   4   9   2        142.59        125.92         7.09 o                         
   5   9   2         12.20          6.48         9.29 o                         
   6   9   2          5.70          4.32         3.71 o                         
   7   9   2         42.83         54.42         7.27 o                         
   8   9   2          5.05          0.76         4.93 o                         
  -9  10   2         61.43         69.18        13.27 o                         
  -8  10   2          8.84         18.12         8.69 o                         
  -7  10   2          1.93          0.27         6.22 o                         
  -6  10   2         67.35         74.40        10.25 o                         
  -5  10   2         30.78         39.17         7.60 o                         
  -4  10   2        174.53        182.93        11.99 o                         
   3  10   2        123.75        127.11        10.07 o                         
   4  10   2         91.23         94.53        10.16 o                         
   5  10   2         29.52         47.77         9.15 o                         
   6  10   2         17.15         20.32         7.87 o                         
   7  10   2         19.50         23.79         8.97 o                         
  -8  11   2         18.40         18.67         8.88 o                         
  -7  11   2          0.28          3.39         7.23 o                         
   6  11   2          1.28          0.92         6.77 o                         
   7  11   2          2.26         11.90         7.69 o                         
  -4 -14   3         52.10         61.95        14.92 o                         
  -3 -14   3         73.33         86.53        11.54 o                         
  -2 -14   3          5.35         11.14         9.47 o                         
  -1 -14   3         15.68         16.20        10.43 o                         
   0 -14   3         18.95         14.46         9.79 o                         
   1 -14   3         38.24         33.95        12.63 o                         
   2 -14   3         57.86         39.81        12.81 o                         
  -6 -13   3         13.61         18.94        10.43 o                         
  -5 -13   3          1.86         -6.77         6.77 o                         
  -4 -13   3         17.39         19.03         9.97 o                         
  -3 -13   3         44.97         53.66         9.45 o                         
  -2 -13   3         29.96         34.73         7.79 o                         
  -1 -13   3        123.16        145.78        17.84 o                         
   0 -13   3        147.68        157.22        18.39 o                         
   1 -13   3         41.00         44.02        11.99 o                         
   2 -13   3         55.92         62.87        13.82 o                         
   3 -13   3         15.10         22.79        10.71 o                         
   4 -13   3          9.62          8.05         9.15 o                         
  -7 -12   3         15.39         15.83         9.33 o                         
  -6 -12   3         39.38         52.07        11.99 o                         
  -5 -12   3         60.76         73.76        13.45 o                         
  -4 -12   3          9.62          4.58         7.50 o                         
  -3 -12   3         47.05         41.15         7.69 o                         
  -2 -12   3          2.32         -1.25         4.52 o                         
  -1 -12   3         20.48         14.00         8.24 o                         
   0 -12   3        150.41        159.96        16.93 o                         
   1 -12   3         77.25         95.90        15.01 o                         
   2 -12   3          5.17         10.71         7.32 o                         
   3 -12   3         30.40         37.15        10.89 o                         
   4 -12   3         18.57          7.32         7.96 o                         
   5 -12   3         14.56         21.41        10.25 o                         
  -8 -11   3         10.95         13.07         2.53 o                         
  -7 -11   3         36.07         40.54        10.80 o                         
  -6 -11   3          7.66          1.46         6.50 o                         
  -5 -11   3         53.16         53.35        10.71 o                         
  -4 -11   3         48.64         39.08         7.21 o                         
  -3 -11   3         12.74          7.64         5.58 o                         
  -2 -11   3         59.92         64.61         8.15 o                         
  -1 -11   3         86.34         85.21         9.25 o                         
   0 -11   3        487.38        513.65        27.64 o                         
   1 -11   3         24.27          9.06         6.95 o                         
   2 -11   3         52.65         38.89         9.70 o                         
   3 -11   3          4.16          7.32         6.95 o                         
   4 -11   3         39.78         18.94         8.60 o                         
   5 -11   3         16.45         -0.92         7.05 o                         
   6 -11   3          4.01          4.55         2.73 o                         
  -9 -10   3         62.56         69.67         6.20 o                         
  -8 -10   3         49.55         63.78         9.36 o                         
  -7 -10   3         37.09         37.42         3.79 o                         
  -6 -10   3         55.22         60.49        11.07 o                         
  -5 -10   3         32.31         37.70         9.33 o                         
  -4 -10   3         68.78         79.14         8.47 o                         
  -3 -10   3         61.02         71.40        13.13 o                         
  -2 -10   3         57.98         65.50        13.27 o                         
  -1 -10   3         59.96         60.05         7.65 o                         
   0 -10   3         70.30         82.91        11.62 o                         
   1 -10   3        362.54        331.64        20.86 o                         
   2 -10   3        113.88        104.23        13.27 o                         
   3 -10   3         40.77         12.99         7.69 o                         
   4 -10   3         18.00         16.47         8.60 o                         
   5 -10   3         53.18         54.10        11.03 o                         
   6 -10   3          5.57         -1.34         3.23 o                         
   7 -10   3         21.26         21.19         5.45 o                         
  -9  -9   3         21.00          3.75         7.14 o                         
  -8  -9   3         92.57         97.08         8.16 o                         
  -7  -9   3         42.46         49.50         6.36 o                         
  -6  -9   3          1.67          6.75         2.15 o                         
  -5  -9   3         13.32          7.87         6.31 o                         
  -4  -9   3          2.89         -0.90         3.62 o                         
  -3  -9   3        183.66        199.10        10.77 o                         
  -2  -9   3         62.08         57.29        12.45 o                         
  -1  -9   3        408.36        411.07        15.37 o                         
   0  -9   3          0.59          5.86         5.67 o                         
   1  -9   3         92.43         93.25        11.80 o                         
   2  -9   3         11.38         15.37         7.05 o                         
   3  -9   3         29.29         26.40         2.99 o                         
   4  -9   3         18.05         24.18         9.97 o                         
   5  -9   3         30.24         23.79         4.71 o                         
   6  -9   3         11.57         12.96         4.32 o                         
   7  -9   3         89.34         94.30         9.08 o                         
   8  -9   3         21.92         21.25        11.62 o                         
 -10  -8   3         27.54         20.96         7.60 o                         
  -9  -8   3         32.14         29.46         8.24 o                         
  -8  -8   3          8.86         14.24         4.16 o                         
  -7  -8   3         70.21         67.83         5.88 o                         
  -6  -8   3         59.56         63.28         7.96 o                         
  -5  -8   3        292.04        294.26        18.85 o                         
  -4  -8   3         59.03         60.31         6.66 o                         
  -3  -8   3         89.54         90.64         7.38 o                         
  -2  -8   3        179.04        198.92         9.96 o                         
  -1  -8   3        583.74        560.80        18.49 o                         
   0  -8   3        111.30        102.95        10.52 o                         
   1  -8   3         45.94         57.01         9.33 o                         
   2  -8   3        192.32        209.47        15.83 o                         
   3  -8   3          8.57          5.03         6.18 o                         
   4  -8   3         45.49         43.72         3.58 o                         
   5  -8   3          3.42         -0.24         2.24 o                         
   6  -8   3          5.98          9.56         3.83 o                         
   7  -8   3         78.16         80.16        12.04 o                         
   8  -8   3         10.57         17.06         4.51 o                         
 -10  -7   3          5.30         30.11         8.42 o                         
  -9  -7   3         15.42         10.07         4.40 o                         
  -8  -7   3         44.37         51.84         5.99 o                         
  -7  -7   3         84.81         90.59         6.67 o                         
  -6  -7   3         41.72         46.97         4.80 o                         
  -5  -7   3        149.71        144.19         5.13 o                         
  -4  -7   3          3.61         -1.40         2.21 o                         
  -3  -7   3         26.51         39.61         7.18 o                         
  -2  -7   3        157.19        176.43         8.57 o                         
  -1  -7   3         19.50         17.09         3.94 o                         
   0  -7   3          3.84          0.64         3.29 o                         
   1  -7   3        191.85        197.94        13.54 o                         
   2  -7   3        249.53        236.87         8.51 o                         
   3  -7   3        126.28        128.34         4.92 o                         
   4  -7   3         80.56         81.03         4.78 o                         
   5  -7   3         20.92         13.92         3.29 o                         
   6  -7   3         15.40         11.75         3.40 o                         
   7  -7   3         55.93         64.32         6.22 o                         
   8  -7   3         46.58         49.72         6.14 o                         
   9  -7   3          5.00         11.78         4.87 o                         
 -11  -6   3          5.42          4.11         4.64 o                         
 -10  -6   3         11.19          4.42         4.10 o                         
  -9  -6   3          3.01          3.18         3.88 o                         
  -8  -6   3        303.68        288.87         9.23 o                         
  -7  -6   3         68.21         76.54         4.83 o                         
  -6  -6   3         69.89         66.68         4.10 o                         
  -5  -6   3        189.04        190.09         7.45 o                         
  -4  -6   3         19.51         17.74         2.06 o                         
  -3  -6   3        255.56        267.86         6.89 o                         
  -2  -6   3        255.49        274.00        19.58 o                         
  -1  -6   3        136.07        139.76         7.08 o                         
   0  -6   3        491.84        515.58        20.86 o                         
   1  -6   3          3.11          2.09         1.67 o                         
   2  -6   3        297.36        289.65         7.02 o                         
   3  -6   3         35.83         35.88         4.36 o                         
   4  -6   3        140.59        125.12         4.33 o                         
   5  -6   3         12.10         14.98         2.49 o                         
   6  -6   3         99.42         94.07         6.68 o                         
   7  -6   3         32.39         29.63         3.79 o                         
   8  -6   3          0.86          5.07         3.10 o                         
   9  -6   3         10.71          3.72         4.50 o                         
 -11  -5   3          0.70          1.20         4.77 o                         
 -10  -5   3         17.99         26.21         6.36 o                         
  -9  -5   3          8.39          8.92         3.45 o                         
  -8  -5   3         14.05         18.70         3.54 o                         
  -7  -5   3        449.33        456.55        11.13 o                         
  -6  -5   3         94.38         95.54         4.84 o                         
  -5  -5   3          5.20          6.69         1.88 o                         
  -4  -5   3        103.63        104.73         4.25 o                         
  -3  -5   3        431.41        423.94         5.42 o                         
  -2  -5   3          0.81          2.67         1.47 o                         
  -1  -5   3        342.54        354.57        10.64 o                         
   0  -5   3        380.52        362.25         6.22 o                         
   1  -5   3         60.14         58.45         3.08 o                         
   2  -5   3        101.17        122.02         2.73 o                         
   3  -5   3         64.00         59.75         3.26 o                         
   4  -5   3        201.90        197.50         6.33 o                         
   5  -5   3        284.94        267.02         8.32 o                         
   6  -5   3        209.73        215.46        10.45 o                         
   7  -5   3         43.39         35.37         4.60 o                         
   8  -5   3          9.92         16.76         4.31 o                         
   9  -5   3         15.87         13.24         9.52 o                         
 -11  -4   3         44.10         42.98         7.35 o                         
 -10  -4   3          6.25          4.23         4.43 o                         
  -9  -4   3         23.89         31.29         4.49 o                         
  -8  -4   3        471.61        492.59        12.40 o                         
  -7  -4   3        189.90        181.56         6.91 o                         
  -6  -4   3         81.55         70.92         7.55 o                         
  -5  -4   3         76.29         68.15         5.19 o                         
  -4  -4   3         52.23         58.78         3.63 o                         
  -3  -4   3         38.10         42.11         2.82 o                         
  -2  -4   3         37.40         37.31         2.02 o                         
  -1  -4   3        134.87        138.23         2.51 o                         
   0  -4   3         89.82         85.17         1.96 o                         
   1  -4   3        336.94        319.51         8.86 o                         
   2  -4   3        563.70        617.38        11.03 o                         
   3  -4   3         75.80         77.73         4.03 o                         
   4  -4   3         84.29         79.44         4.55 o                         
   5  -4   3         62.88         74.06         5.13 o                         
   6  -4   3        154.66        155.90         7.38 o                         
   7  -4   3        117.76        126.19         8.26 o                         
   8  -4   3         43.39         41.11         6.98 o                         
   9  -4   3         51.22         46.38         7.34 o                         
  10  -4   3         14.17          7.42         5.94 o                         
 -11  -3   3         15.78          9.41         5.69 o                         
 -10  -3   3         12.07         19.73         5.65 o                         
  -9  -3   3         46.08         48.44         7.43 o                         
  -8  -3   3          7.60          7.12         4.60 o                         
  -7  -3   3         40.45         47.71         4.19 o                         
  -6  -3   3        209.31        200.27         8.40 o                         
  -5  -3   3        549.76        552.45        15.29 o                         
  -4  -3   3         19.69         23.29         2.40 o                         
  -3  -3   3        243.53        231.00         4.35 o                         
  -2  -3   3        834.94        842.27        11.49 o                         
  -1  -3   3        198.00        192.03         5.46 o                         
   0  -3   3        346.44        350.60         6.03 o                         
   1  -3   3        378.86        376.96         7.48 o                         
   2  -3   3        613.01        652.10        11.70 o                         
   3  -3   3         50.49         55.31         3.61 o                         
   4  -3   3         49.82         57.67         4.10 o                         
   5  -3   3         78.55         86.23         5.36 o                         
   6  -3   3         61.66         62.91         9.33 o                         
   7  -3   3        227.55        220.10        10.57 o                         
   8  -3   3         16.90         20.99         5.31 o                         
   9  -3   3        152.62        153.82        11.22 o                         
  10  -3   3          6.00          7.00         8.51 o                         
 -12  -2   3          1.49          2.07         5.92 o                         
 -11  -2   3         26.63         26.12         6.63 o                         
 -10  -2   3         69.89         77.81         8.96 o                         
  -9  -2   3         82.43        103.50         8.86 o                         
  -8  -2   3         17.52          8.51         4.13 o                         
  -7  -2   3        135.28        138.98        17.07 o                         
  -6  -2   3         30.95         37.87         7.37 o                         
  -5  -2   3         50.80         54.80         3.37 o                         
  -4  -2   3        686.42        712.71        18.89 o                         
  -3  -2   3        255.42        238.97         4.56 o                         
  -2  -2   3       1485.10       1424.16        17.65 o                         
  -1  -2   3       1630.95       1589.15        19.49 o                         
   0  -2   3         54.29         50.74         2.33 o                         
   1  -2   3        794.46        816.36        14.28 o                         
   2  -2   3        324.63        349.43        13.10 o                         
   3  -2   3        343.90        371.61         8.95 o                         
   4  -2   3        202.82        199.99         6.99 o                         
   5  -2   3        223.24        224.06        12.35 o                         
   6  -2   3         90.21         79.40         7.20 o                         
   7  -2   3         20.07         17.95         4.75 o                         
   8  -2   3        112.02        127.57         9.75 o                         
   9  -2   3          7.89          1.57         4.74 o                         
  10  -2   3         18.03         19.36         6.40 o                         
 -12  -1   3         29.53         38.82         8.21 o                         
 -11  -1   3         12.08          8.08         5.76 o                         
 -10  -1   3         65.35         64.03         8.12 o                         
  -9  -1   3         62.20         64.49         7.64 o                         
  -8  -1   3         82.43         69.48         7.25 o                         
  -7  -1   3        127.89        118.11         7.64 o                         
  -6  -1   3          8.16         11.99         3.43 o                         
  -5  -1   3        302.70        294.06        11.35 o                         
  -4  -1   3        104.76        117.06         3.71 o                         
  -3  -1   3        259.83        246.20        12.32 o                         
  -2  -1   3        282.22        265.67         4.72 o                         
  -1  -1   3       3620.92       3399.77        46.13 o                         
   0  -1   3       5304.27       5049.68        56.67 o                         
   1  -1   3         92.68         94.87         6.12 o                         
   2  -1   3        794.66        761.85        13.67 o                         
   3  -1   3        101.27        107.22         4.90 o                         
   4  -1   3        528.23        524.72        11.89 o                         
   5  -1   3        193.27        199.93         9.03 o                         
   6  -1   3        170.80        175.93         9.51 o                         
   7  -1   3          5.68          0.14         3.84 o                         
   8  -1   3        108.77        113.83        18.76 o                         
   9  -1   3          8.40          4.97         7.64 o                         
  10  -1   3         21.24         17.77         6.89 o                         
 -12   0   3         98.43         97.91        11.10 o                         
 -11   0   3         37.30         27.35         6.79 o                         
 -10   0   3          2.83          1.20         4.26 o                         
  -9   0   3        160.76        156.70        10.16 o                         
  -8   0   3          4.91          7.15         4.00 o                         
  -7   0   3         21.36         16.68         4.05 o                         
  -6   0   3         82.00         77.45         6.11 o                         
  -5   0   3       1641.32       1799.71        34.00 o                         
  -4   0   3        168.46        188.41         7.18 o                         
  -3   0   3        177.39        170.88         6.15 o                         
  -2   0   3       1899.86       1832.93        25.85 o                         
  -1   0   3        358.33        355.44         6.78 o                         
   0   0   3         20.96         28.63         2.44 o                         
   1   0   3       1383.21       1299.47        17.06 o                         
   2   0   3         50.06         38.85         5.40 o                         
   3   0   3        169.89        178.18         6.04 o                         
   4   0   3        943.70       1012.99        22.42 o                         
   5   0   3         30.09         28.07         6.36 o                         
   6   0   3          8.35          3.59         3.55 o                         
   7   0   3        161.54        145.17         9.64 o                         
   8   0   3         81.82         73.90        14.18 o                         
   9   0   3         70.48         72.87         9.09 o                         
  10   0   3          5.09         -2.42         5.65 o                         
 -12   1   3         29.53         45.94         9.01 o                         
 -11   1   3         12.10         14.04        10.84 o                         
 -10   1   3         65.25         57.17        10.75 o                         
  -9   1   3         62.20         46.82         6.80 o                         
  -8   1   3         82.44         62.47         6.92 o                         
  -7   1   3        127.87        133.29        13.13 o                         
  -6   1   3          8.16          9.55         3.20 o                         
  -5   1   3        302.45        317.66        24.57 o                         
  -4   1   3        104.76        111.93         5.73 o                         
  -3   1   3        259.92        241.13        10.43 o                         
  -2   1   3        282.29        250.93         7.18 o                         
  -1   1   3       3621.54       3463.89        45.36 o                         
   0   1   3       5303.63       4991.06        80.13 o                         
   1   1   3         92.66        100.37         3.77 o                         
   2   1   3        795.13        808.22        13.92 o                         
   3   1   3        101.14        112.68         5.92 o                         
   4   1   3        528.09        514.65        18.44 o                         
   5   1   3        193.28        193.66        10.57 o                         
   6   1   3        170.80        165.04        19.17 o                         
   7   1   3          5.67          5.27         4.09 o                         
   8   1   3        108.67        105.91        11.21 o                         
   9   1   3          8.39          2.48         4.99 o                         
  10   1   3         21.30         26.07         7.08 o                         
 -12   2   3          1.50          4.18         8.74 o                         
 -11   2   3         26.62         22.74         6.55 o                         
 -10   2   3         69.87         64.63         8.34 o                         
  -9   2   3         82.38         89.45         9.93 o                         
  -8   2   3         17.51         13.23         4.53 o                         
  -7   2   3        135.36        122.22        13.59 o                         
  -6   2   3         30.98         41.04         9.56 o                         
  -5   2   3         50.79         57.46         6.45 o                         
  -4   2   3        686.30        736.25        16.31 o                         
  -3   2   3        255.36        253.12        10.52 o                         
  -2   2   3       1485.18       1424.51        26.81 o                         
  -1   2   3       1631.09       1600.49        41.36 o                         
   0   2   3         54.30         50.88         4.67 o                         
   1   2   3        794.53        835.87        21.18 o                         
   2   2   3        324.85        336.47        13.27 o                         
   3   2   3        343.90        387.44        11.22 o                         
   4   2   3        202.82        209.27         8.77 o                         
   5   2   3        223.19        223.30         9.77 o                         
   6   2   3         90.14         91.78         9.20 o                         
   7   2   3         20.04         13.78         4.77 o                         
   8   2   3        111.95        119.69        13.68 o                         
   9   2   3          7.89         -2.66         9.43 o                         
  10   2   3         18.02          9.27         6.20 o                         
 -11   3   3         15.76         20.79         6.59 o                         
 -10   3   3         12.09         14.19         8.60 o                         
  -9   3   3         46.05         48.21         7.17 o                         
  -8   3   3          7.61          9.20         4.23 o                         
  -7   3   3         40.41         35.47         5.43 o                         
  -6   3   3        209.33        206.45        12.31 o                         
  -5   3   3        549.67        570.94        19.86 o                         
  -4   3   3         19.65         24.74         3.36 o                         
  -3   3   3        243.36        225.31         7.18 o                         
  -2   3   3        834.86        843.27        16.34 o                         
  -1   3   3        198.24        194.53         5.69 o                         
   0   3   3        346.45        356.79         8.51 o                         
   1   3   3        379.06        377.67        13.73 o                         
   2   3   3        613.11        619.70        35.19 o                         
   3   3   3         50.57         43.99         4.33 o                         
   4   3   3         49.79         41.41         4.82 o                         
   5   3   3         78.48         77.39         6.46 o                         
   6   3   3         61.77         62.36         6.70 o                         
   7   3   3        227.58        218.71        11.61 o                         
   8   3   3         16.89         12.51         5.43 o                         
   9   3   3        152.58        147.32        11.63 o                         
  10   3   3          6.01          5.13         6.10 o                         
 -11   4   3         44.05         43.70         9.29 o                         
 -10   4   3          6.24         10.02         5.30 o                         
  -9   4   3         23.89         21.89         5.54 o                         
  -8   4   3        471.74        475.26        19.17 o                         
  -7   4   3        189.69        183.65         9.86 o                         
  -6   4   3         81.59         73.96         8.97 o                         
  -5   4   3         76.18         66.12         5.08 o                         
  -4   4   3         52.22         61.81         4.47 o                         
  -3   4   3         38.18         52.50         7.23 o                         
  -2   4   3         37.42         43.24         3.10 o                         
  -1   4   3        134.87        139.04         4.82 o                         
   0   4   3         89.64         87.65         3.94 o                         
   1   4   3        337.02        337.31        12.72 o                         
   2   4   3        563.67        614.18        16.29 o                         
   3   4   3         75.77         84.65         8.60 o                         
   4   4   3         84.32         97.52        11.07 o                         
   5   4   3         62.96         66.27         6.73 o                         
   6   4   3        154.62        165.97         9.50 o                         
   7   4   3        117.85        122.67         9.59 o                         
   8   4   3         43.37         48.03         7.30 o                         
   9   4   3         51.26         52.00         8.52 o                         
  10   4   3         14.17         17.18         6.78 o                         
 -11   5   3          0.70          8.46         6.08 o                         
 -10   5   3         18.01         20.54         6.24 o                         
  -9   5   3          8.40          4.97         5.81 o                         
  -8   5   3         14.02         12.77         4.53 o                         
  -7   5   3        449.19        445.11        14.98 o                         
  -6   5   3         94.49         94.66         6.63 o                         
  -5   5   3          5.20          6.20         4.07 o                         
  -4   5   3        103.64        102.46         5.43 o                         
  -3   5   3        431.40        434.59        10.64 o                         
  -2   5   3          0.81          1.54         1.74 o                         
  -1   5   3        342.16        341.88         8.21 o                         
   0   5   3        380.45        383.18        15.28 o                         
   1   5   3         60.18         58.02         5.67 o                         
   2   5   3        101.07        122.78         5.59 o                         
   3   5   3         64.07         65.97         5.44 o                         
   4   5   3        201.81        208.62        10.89 o                         
   5   5   3        284.85        292.77        23.20 o                         
   6   5   3        209.65        206.22        10.47 o                         
   7   5   3         43.32         45.36         6.79 o                         
   8   5   3          9.95          4.79         4.92 o                         
   9   5   3         15.90         19.14         6.44 o                         
 -11   6   3          5.42         10.24         6.36 o                         
 -10   6   3         11.21         11.62         5.83 o                         
  -9   6   3          3.01         -0.20         5.22 o                         
  -8   6   3        303.60        315.90        13.58 o                         
  -7   6   3         68.16         69.71         7.46 o                         
  -6   6   3         69.84         69.66         6.08 o                         
  -5   6   3        189.00        193.00         8.12 o                         
  -4   6   3         19.56         21.95         3.66 o                         
  -3   6   3        255.36        253.79         7.83 o                         
  -2   6   3        255.51        275.60         7.38 o                         
  -1   6   3        136.15        131.31         4.71 o                         
   0   6   3        491.70        512.60        16.66 o                         
   1   6   3          3.11          2.84         2.75 o                         
   2   6   3        297.25        284.09         8.69 o                         
   3   6   3         35.85         45.07         4.40 o                         
   4   6   3        140.69        126.03        13.41 o                         
   5   6   3         12.05         12.60         3.99 o                         
   6   6   3         99.36         95.74         7.86 o                         
   7   6   3         32.39         28.84         6.01 o                         
   8   6   3          0.86         10.29         7.82 o                         
   9   6   3         10.71          7.19         5.82 o                         
 -10   7   3          5.32         16.68         6.29 o                         
  -9   7   3         15.42         27.30         6.15 o                         
  -8   7   3         44.44         42.99         6.40 o                         
  -7   7   3         84.87         82.91         7.39 o                         
  -6   7   3         41.74         51.40         5.73 o                         
  -5   7   3        149.79        155.04         7.56 o                         
  -4   7   3          3.60          4.24         3.80 o                         
  -3   7   3         26.53         32.34         3.36 o                         
  -2   7   3        157.11        173.26         5.73 o                         
  -1   7   3         19.58         19.24         2.29 o                         
   0   7   3          3.85          8.13         1.82 o                         
   1   7   3        191.91        189.89         9.70 o                         
   2   7   3        249.50        245.41         8.07 o                         
   3   7   3        126.17        131.57         6.67 o                         
   4   7   3         80.54         65.40         5.95 o                         
   5   7   3         20.89         13.43         4.11 o                         
   6   7   3         15.41         20.14         8.88 o                         
   7   7   3         55.93         56.65         7.52 o                         
   8   7   3         46.64         46.47         8.42 o                         
   9   7   3          4.99         -4.59         8.88 o                         
 -10   8   3         27.57         31.85         7.49 o                         
  -9   8   3         32.15         25.91         6.11 o                         
  -8   8   3          8.85         13.35         7.18 o                         
  -7   8   3         70.22         60.73         9.01 o                         
  -6   8   3         59.52         74.81        15.97 o                         
  -5   8   3        291.88        278.61        10.21 o                         
  -4   8   3         59.11         60.53         8.01 o                         
  -3   8   3         89.54         83.93         4.75 o                         
  -2   8   3        179.15        167.03         5.89 o                         
  -1   8   3        583.70        568.24        11.86 o                         
   0   8   3        111.29        102.76         4.40 o                         
   1   8   3         45.98         46.03         5.67 o                         
   2   8   3        192.23        204.85        17.07 o                         
   3   8   3          8.58          8.52         2.87 o                         
   4   8   3         45.39         48.47         5.52 o                         
   5   8   3          3.44          3.49         3.41 o                         
   6   8   3          5.98          7.81         8.24 o                         
   7   8   3         78.21         92.05         8.83 o                         
   8   8   3         10.60         21.91         7.05 o                         
  -9   9   3         20.97         22.80        10.52 o                         
  -8   9   3         92.60        101.91        14.96 o                         
  -7   9   3         42.45         48.77         7.41 o                         
  -6   9   3          1.66          7.14         3.67 o                         
  -5   9   3         13.28         22.73         4.85 o                         
  -4   9   3          2.88          4.65         2.78 o                         
  -3   9   3        183.71        172.01         6.79 o                         
  -2   9   3         61.96         50.39         3.95 o                         
  -1   9   3        408.22        423.61        14.28 o                         
   0   9   3          0.59          1.74         2.65 o                         
   1   9   3         92.45         87.58         7.60 o                         
   2   9   3         11.40         11.44         4.67 o                         
   3   9   3         29.18         34.91         4.49 o                         
   4   9   3         18.05         12.78         6.82 o                         
   5   9   3         30.18         23.98         4.96 o                         
   6   9   3         11.58          6.14         4.15 o                         
   7   9   3         89.33         84.79         9.24 o                         
   8   9   3         21.89         27.97         7.41 o                         
  -9  10   3         62.47        101.30        15.19 o                         
  -8  10   3         49.56         77.42        12.54 o                         
  -7  10   3         37.11         44.84         9.52 o                         
  -6  10   3         55.17         55.46         9.33 o                         
  -5  10   3         32.34         49.87         8.05 o                         
   2  10   3        113.78        111.64         9.06 o                         
   3  10   3         40.79         49.69         7.96 o                         
   4  10   3         17.95          8.79         5.77 o                         
   5  10   3         53.13         48.23         9.43 o                         
   6  10   3          5.56         -5.86         6.41 o                         
   7  10   3         21.24         42.46        11.26 o                         
  -8  11   3         10.95          3.29         7.50 o                         
   5  11   3         16.41         17.94         7.78 o                         
   6  11   3          4.00         10.62         8.14 o                         
  -3 -14   4         10.12          1.46         8.42 o                         
  -2 -14   4          1.84         -8.60         8.69 o                         
  -1 -14   4          5.16          5.67         8.69 o                         
   0 -14   4         19.35         36.51        12.35 o                         
   1 -14   4         55.89         63.78        15.19 o                         
  -5 -13   4          8.79         31.57        10.98 o                         
  -4 -13   4         26.04         21.07         7.44 o                         
  -3 -13   4         34.56         28.51         7.64 o                         
  -2 -13   4         83.66        115.03        16.84 o                         
  -1 -13   4         63.69         74.86        14.37 o                         
   0 -13   4         11.88          7.78         9.33 o                         
   1 -13   4          4.93          7.05         8.79 o                         
   2 -13   4         27.91         16.66        10.52 o                         
   3 -13   4         24.75         31.48        11.62 o                         
  -7 -12   4         13.84         23.88        10.34 o                         
  -6 -12   4          7.39          7.50         8.51 o                         
  -5 -12   4         16.28         12.26         8.88 o                         
  -4 -12   4          8.95          5.21         5.19 o                         
  -3 -12   4         62.56         63.87         9.01 o                         
  -2 -12   4        114.12        125.10        15.92 o                         
  -1 -12   4         78.34         96.54        15.56 o                         
   0 -12   4         22.90         13.27         9.24 o                         
   1 -12   4         43.45         45.94        11.53 o                         
   2 -12   4         19.13         15.37         8.88 o                         
   3 -12   4        129.21        167.65        18.49 o                         
   4 -12   4          0.21         -1.37         6.68 o                         
   5 -12   4         11.29          6.50         9.33 o                         
  -8 -11   4          6.25          3.11         7.78 o                         
  -7 -11   4         14.63          2.56         7.50 o                         
  -6 -11   4         91.69        105.33        14.64 o                         
  -5 -11   4          8.09          5.12         7.05 o                         
  -4 -11   4         15.85         16.53         5.80 o                         
  -3 -11   4        149.26        168.94        11.63 o                         
  -2 -11   4        225.60        230.79        18.76 o                         
  -1 -11   4        203.39        229.88        18.94 o                         
   0 -11   4         69.67         81.72        13.18 o                         
   1 -11   4         15.99          6.04         7.23 o                         
   2 -11   4         32.34         35.23         9.24 o                         
   3 -11   4        117.16        123.91        16.01 o                         
   4 -11   4         13.39          2.29         6.77 o                         
   5 -11   4         78.00         78.52        14.73 o                         
   6 -11   4          8.49         10.81         3.65 o                         
  -9 -10   4          3.48          3.46         3.11 o                         
  -8 -10   4         34.17         31.83         3.99 o                         
  -7 -10   4         23.95         21.57         4.07 o                         
  -6 -10   4          0.20          0.09         6.04 o                         
  -5 -10   4         27.36         29.10         8.88 o                         
  -4 -10   4        593.62        626.41        20.41 o                         
  -3 -10   4        259.49        298.79        13.87 o                         
  -2 -10   4         13.45         14.09         5.26 o                         
  -1 -10   4         13.33          3.02         6.41 o                         
   0 -10   4        142.09        136.08        14.73 o                         
   1 -10   4         91.34         68.36        11.26 o                         
   2 -10   4        115.16        104.87        13.18 o                         
   3 -10   4         12.43         15.65         7.96 o                         
   4 -10   4         43.08         40.95         4.82 o                         
   5 -10   4         23.58         23.77         4.65 o                         
   6 -10   4          7.62         11.70         9.88 o                         
  -9  -9   4          4.51          4.84         4.37 o                         
  -8  -9   4          9.70         10.84         4.11 o                         
  -7  -9   4         48.36         55.31         6.07 o                         
  -6  -9   4         30.75         27.88         4.03 o                         
  -5  -9   4         14.59         13.17         1.60 o                         
  -4  -9   4         17.34         16.74         5.00 o                         
  -3  -9   4        270.28        303.12        12.97 o                         
  -2  -9   4         22.90         22.01         5.49 o                         
  -1  -9   4         80.81         63.69        10.71 o                         
   0  -9   4        102.51        105.33        11.53 o                         
   1  -9   4         98.01         66.89        10.43 o                         
   2  -9   4         80.28         75.13        11.90 o                         
   3  -9   4        123.06        105.09         6.40 o                         
   4  -9   4         84.89         86.31         7.12 o                         
   5  -9   4         55.48         57.86         6.90 o                         
   6  -9   4         29.09         34.93         6.09 o                         
   7  -9   4         54.33         53.11        14.05 o                         
 -10  -8   4         45.20         40.08         8.97 o                         
  -9  -8   4         25.47         35.33         7.18 o                         
  -8  -8   4         36.74         43.07         4.57 o                         
  -7  -8   4         68.27         64.47         4.80 o                         
  -6  -8   4        122.22        124.48         7.54 o                         
  -5  -8   4        573.77        539.03        14.51 o                         
  -4  -8   4        244.84        232.49         6.57 o                         
  -3  -8   4         29.41         22.27         6.68 o                         
  -2  -8   4        358.13        347.83        13.20 o                         
  -1  -8   4        212.10        216.97        14.55 o                         
   0  -8   4         63.10         40.72         7.78 o                         
   1  -8   4        294.11        263.55        17.30 o                         
   2  -8   4          6.63          7.57         2.63 o                         
   3  -8   4        125.51        118.63         4.67 o                         
   4  -8   4         51.34         48.97         4.29 o                         
   5  -8   4         14.84         21.70         5.09 o                         
   6  -8   4         57.98         63.00         5.96 o                         
   7  -8   4         18.22         23.74         4.45 o                         
   8  -8   4         49.03         64.67         9.41 o                         
 -10  -7   4         62.49         96.27        12.08 o                         
  -9  -7   4         19.87         17.51         6.54 o                         
  -8  -7   4         28.26         25.40         3.47 o                         
  -7  -7   4         42.80         45.69         8.97 o                         
  -6  -7   4        241.92        226.12         7.36 o                         
  -5  -7   4        268.19        252.63         6.87 o                         
  -4  -7   4         38.06         35.30         3.51 o                         
  -3  -7   4        138.57        128.03         4.65 o                         
  -2  -7   4        177.29        169.91         8.67 o                         
  -1  -7   4         19.52         21.78         6.13 o                         
   0  -7   4         24.31         17.57         5.67 o                         
   1  -7   4        187.36        212.73         8.00 o                         
   2  -7   4        306.74        324.23         7.77 o                         
   3  -7   4        148.47        133.59         5.72 o                         
   4  -7   4          1.39         -2.08         2.08 o                         
   5  -7   4        242.42        226.32        14.69 o                         
   6  -7   4         20.47         16.81         4.09 o                         
   7  -7   4         17.01         12.49         4.12 o                         
   8  -7   4         19.57         12.99         4.71 o                         
 -11  -6   4          6.35          9.84         5.17 o                         
 -10  -6   4         46.36         57.22         7.12 o                         
  -9  -6   4          3.86         -1.94         2.78 o                         
  -8  -6   4         33.86         32.49         3.96 o                         
  -7  -6   4        302.64        292.18         8.53 o                         
  -6  -6   4        352.87        342.28        11.22 o                         
  -5  -6   4         24.04         28.59         3.05 o                         
  -4  -6   4         30.27         35.42         2.00 o                         
  -3  -6   4        243.20        237.26         6.73 o                         
  -2  -6   4        116.06        105.72         6.36 o                         
  -1  -6   4        287.74        322.67        15.74 o                         
   0  -6   4         99.25        105.87         3.06 o                         
   1  -6   4        145.82        142.86         4.79 o                         
   2  -6   4        386.83        384.06         9.34 o                         
   3  -6   4          3.81          0.95         1.48 o                         
   4  -6   4        171.32        167.86         6.60 o                         
   5  -6   4         20.72         19.61         2.96 o                         
   6  -6   4        103.21        101.76         6.03 o                         
   7  -6   4         84.31         80.96         6.24 o                         
   8  -6   4         38.54         38.76         5.11 o                         
   9  -6   4         99.56         94.31        19.13 o                         
 -11  -5   4         49.32         50.46         7.69 o                         
 -10  -5   4         65.61         69.59         7.75 o                         
  -9  -5   4         38.03         42.50         4.76 o                         
  -8  -5   4         26.45         28.08         3.82 o                         
  -7  -5   4        385.96        382.19         9.93 o                         
  -6  -5   4         41.85         42.22         3.70 o                         
  -5  -5   4         43.72         46.00         3.12 o                         
  -4  -5   4        127.42        117.24         4.13 o                         
  -3  -5   4        395.44        443.69         6.82 o                         
  -2  -5   4        327.63        343.99         5.79 o                         
  -1  -5   4        171.74        164.81         2.78 o                         
   0  -5   4       1425.73       1426.49        18.05 o                         
   1  -5   4        319.71        335.89         6.31 o                         
   2  -5   4        177.93        178.69         5.96 o                         
   3  -5   4          3.90          4.09         1.88 o                         
   4  -5   4         69.74         67.75         4.52 o                         
   5  -5   4        222.35        228.98         8.14 o                         
   6  -5   4         39.28         43.76         4.78 o                         
   7  -5   4         18.61         23.40         4.22 o                         
   8  -5   4         32.08         35.17         7.61 o                         
   9  -5   4          7.65          6.27         7.09 o                         
 -11  -4   4         15.30         14.26         5.53 o                         
 -10  -4   4         15.69         17.62         5.03 o                         
  -9  -4   4         74.39         68.67         5.69 o                         
  -8  -4   4        190.04        186.82         7.42 o                         
  -7  -4   4        400.70        398.12        10.17 o                         
  -6  -4   4        116.90        117.18         5.17 o                         
  -5  -4   4        138.57        133.84         6.83 o                         
  -4  -4   4         85.88         80.57         2.95 o                         
  -3  -4   4        991.04       1042.91        14.52 o                         
  -2  -4   4        110.30        109.68         3.61 o                         
  -1  -4   4        329.60        355.63         6.31 o                         
   0  -4   4       1213.59       1216.60        17.41 o                         
   1  -4   4        177.35        195.91         5.44 o                         
   2  -4   4        503.55        514.16        10.48 o                         
   3  -4   4         51.69         40.13         3.55 o                         
   4  -4   4        122.04        120.74         6.96 o                         
   5  -4   4        355.49        339.15        10.09 o                         
   6  -4   4        124.60        127.87         7.04 o                         
   7  -4   4         11.21         11.42         3.82 o                         
   8  -4   4          3.87         -0.58         4.31 o                         
   9  -4   4         22.20         14.29         5.73 o                         
 -12  -3   4         15.38         13.00         8.05 o                         
 -11  -3   4         58.90         60.41        18.90 o                         
 -10  -3   4          5.92          1.88         4.72 o                         
  -9  -3   4        180.02        159.88        10.29 o                         
  -8  -3   4         68.85         60.61         4.93 o                         
  -7  -3   4        242.58        253.34         7.74 o                         
  -6  -3   4        124.55        126.50         5.10 o                         
  -5  -3   4        179.68        182.63         5.62 o                         
  -4  -3   4        197.10        214.01         4.49 o                         
  -3  -3   4        275.99        305.06         7.00 o                         
  -2  -3   4        398.50        419.82         8.34 o                         
  -1  -3   4         36.66         40.70         2.17 o                         
   0  -3   4        153.44        163.05         4.24 o                         
   1  -3   4        251.66        262.84         6.58 o                         
   2  -3   4        355.24        362.25         8.49 o                         
   3  -3   4         12.62         21.60         3.00 o                         
   4  -3   4        124.66        134.82         7.90 o                         
   5  -3   4         61.11         54.47         5.08 o                         
   6  -3   4        493.87        488.01        19.67 o                         
   7  -3   4         61.37         72.11         6.64 o                         
   8  -3   4          8.73          3.77         4.71 o                         
   9  -3   4         86.69         71.95        17.02 o                         
 -12  -2   4         26.33         32.54        10.30 o                         
 -11  -2   4         49.99         48.66         8.10 o                         
 -10  -2   4         72.14         62.15         8.25 o                         
  -9  -2   4         40.00         36.69         6.28 o                         
  -8  -2   4        114.42        113.45         5.90 o                         
  -7  -2   4         58.80         57.26         4.13 o                         
  -6  -2   4         14.91         12.99         2.69 o                         
  -5  -2   4        157.57        168.54         7.72 o                         
  -4  -2   4        472.81        491.95         9.31 o                         
  -3  -2   4        148.43        144.39         4.37 o                         
  -2  -2   4        299.77        318.00         6.83 o                         
  -1  -2   4        986.80        931.60        13.10 o                         
   0  -2   4         25.77         23.25         2.04 o                         
   1  -2   4        876.07        909.54        15.55 o                         
   2  -2   4        753.99        777.86        14.37 o                         
   3  -2   4         75.15         92.38        12.72 o                         
   4  -2   4        216.81        236.83         9.21 o                         
   5  -2   4        104.03        114.80         6.33 o                         
   6  -2   4         26.89         29.70         5.75 o                         
   7  -2   4         82.98         69.95         7.91 o                         
   8  -2   4         56.41         61.88        11.07 o                         
   9  -2   4         70.40         64.12         8.77 o                         
 -12  -1   4         20.38         43.88         8.67 o                         
 -11  -1   4         93.04         99.00        10.45 o                         
 -10  -1   4         81.65         85.75         9.28 o                         
  -9  -1   4        102.15         91.12         8.65 o                         
  -8  -1   4        108.49        111.71        13.27 o                         
  -7  -1   4        264.64        244.45        10.64 o                         
  -6  -1   4        233.07        265.75         7.48 o                         
  -5  -1   4         22.51         19.14         3.32 o                         
  -4  -1   4        453.10        487.76        13.91 o                         
  -3  -1   4        222.44        221.85         5.80 o                         
  -2  -1   4        171.66        163.45         4.95 o                         
  -1  -1   4       2058.68       2034.03        28.82 o                         
   0  -1   4       1451.81       1473.15        23.91 o                         
   1  -1   4        100.43        105.30         3.81 o                         
   2  -1   4        228.02        241.66         7.76 o                         
   3  -1   4        140.25        137.53         5.77 o                         
   4  -1   4        173.71        169.40        14.60 o                         
   5  -1   4         22.27         32.28         4.17 o                         
   6  -1   4          8.82          7.61         3.91 o                         
   7  -1   4        304.47        299.75        13.63 o                         
   8  -1   4         82.82         74.57         8.88 o                         
   9  -1   4         72.43         94.67         9.97 o                         
  10  -1   4          5.28          8.18         6.21 o                         
 -12   0   4        191.56        209.52        14.62 o                         
 -11   0   4        174.66        146.98        11.51 o                         
 -10   0   4          5.84          7.52         4.75 o                         
  -9   0   4         44.31         52.66         7.12 o                         
  -8   0   4         23.60         20.04         4.89 o                         
  -7   0   4        429.88        409.61        19.31 o                         
  -6   0   4         22.45         25.81         4.30 o                         
  -5   0   4          1.32          3.44         2.57 o                         
  -4   0   4        167.85        152.12         8.14 o                         
  -3   0   4        861.94        946.78        15.92 o                         
  -2   0   4        183.07        156.37         4.89 o                         
  -1   0   4       1622.65       1637.55        24.21 o                         
   0   0   4         16.71         16.22         1.89 o                         
   1   0   4        272.53        282.05         6.24 o                         
   2   0   4        243.00        265.59         7.89 o                         
   3   0   4        201.55        212.34         8.41 o                         
   4   0   4        528.71        551.47        12.90 o                         
   5   0   4          1.99         -2.43         2.43 o                         
   6   0   4         70.01         56.55         6.86 o                         
   7   0   4         42.44         55.60         7.37 o                         
   8   0   4        333.84        323.80        15.21 o                         
   9   0   4          3.48          5.54         5.35 o                         
  10   0   4         52.07         45.52         8.49 o                         
 -12   1   4         20.40         21.74         7.05 o                         
 -11   1   4         93.03        101.95        10.51 o                         
 -10   1   4         81.63         91.29        10.11 o                         
  -9   1   4        102.13        122.27        12.35 o                         
  -8   1   4        108.52        104.40         8.12 o                         
  -7   1   4        264.83        243.68        10.71 o                         
  -6   1   4        233.04        257.65        18.53 o                         
  -5   1   4         22.60         23.50         3.75 o                         
  -4   1   4        452.95        471.26        12.62 o                         
  -3   1   4        222.53        213.95        14.32 o                         
  -2   1   4        171.50        165.53         8.44 o                         
  -1   1   4       2057.59       1973.40        43.17 o                         
   0   1   4       1451.80       1433.99        35.92 o                         
   1   1   4        100.45         97.94         4.29 o                         
   2   1   4        228.02        246.73         9.51 o                         
   3   1   4        140.21        140.77         6.70 o                         
   4   1   4        173.62        178.11         7.05 o                         
   5   1   4         22.26         24.79         3.91 o                         
   6   1   4          8.80          1.09         3.75 o                         
   7   1   4        304.42        307.84        13.85 o                         
   8   1   4         82.80         70.91        11.99 o                         
   9   1   4         72.46         94.12        10.19 o                         
  10   1   4          5.27          4.46         6.09 o                         
 -12   2   4         26.33         11.75         6.76 o                         
 -11   2   4         50.02         55.33         8.69 o                         
 -10   2   4         72.20         79.47         8.96 o                         
  -9   2   4         39.96         38.89         7.32 o                         
  -8   2   4        114.47        116.20         9.70 o                         
  -7   2   4         58.75         56.49         6.24 o                         
  -6   2   4         14.96         11.74         3.59 o                         
  -5   2   4        157.58        173.95         7.73 o                         
  -4   2   4        472.86        519.65        13.20 o                         
  -3   2   4        148.54        141.06         6.04 o                         
  -2   2   4        299.84        317.81        20.13 o                         
  -1   2   4        986.83        960.83        45.89 o                         
   0   2   4         25.67         27.36         4.39 o                         
   1   2   4        875.80        950.22        19.28 o                         
   2   2   4        754.07        803.37        17.86 o                         
   3   2   4         75.14         78.69         5.72 o                         
   4   2   4        216.71        247.90         9.89 o                         
   5   2   4        104.18        109.48         9.43 o                         
   6   2   4         26.88         21.48         4.87 o                         
   7   2   4         83.05         82.97         8.35 o                         
   8   2   4         56.43         67.80        17.94 o                         
   9   2   4         70.37         77.43        13.59 o                         
 -12   3   4         15.39         11.52         9.06 o                         
 -11   3   4         58.88         51.69         8.69 o                         
 -10   3   4          5.92          7.37         5.11 o                         
  -9   3   4        180.03        173.92        10.99 o                         
  -8   3   4         68.73         61.27         7.09 o                         
  -7   3   4        242.77        250.89        11.06 o                         
  -6   3   4        124.58        130.50        12.03 o                         
  -5   3   4        179.62        178.49         7.93 o                         
  -4   3   4        196.98        210.15        13.09 o                         
  -3   3   4        275.96        303.68        18.94 o                         
  -2   3   4        398.29        412.32        10.45 o                         
  -1   3   4         36.59         41.02         5.40 o                         
   0   3   4        153.39        169.94         9.06 o                         
   1   3   4        251.44        248.43         8.25 o                         
   2   3   4        355.57        338.89        10.55 o                         
   3   3   4         12.65         12.63         3.19 o                         
   4   3   4        124.74        133.78         7.92 o                         
   5   3   4         61.21         56.00         6.23 o                         
   6   3   4        494.08        509.26        16.98 o                         
   7   3   4         61.42         70.67         8.02 o                         
   8   3   4          8.71         14.42         9.97 o                         
   9   3   4         86.70         93.35        10.52 o                         
 -11   4   4         15.28         15.59         6.30 o                         
 -10   4   4         15.71         18.79         5.86 o                         
  -9   4   4         74.40         71.62         9.93 o                         
  -8   4   4        190.13        185.25        10.53 o                         
  -7   4   4        400.54        432.50        23.79 o                         
  -6   4   4        116.97        129.68         7.63 o                         
  -5   4   4        138.53        139.62         6.99 o                         
  -4   4   4         85.83         72.12         9.75 o                         
  -3   4   4        991.46       1043.48        20.90 o                         
  -2   4   4        110.43        104.83         5.05 o                         
  -1   4   4        329.51        363.29         9.45 o                         
   0   4   4       1213.26       1250.69        33.31 o                         
   1   4   4        177.46        183.66        10.25 o                         
   2   4   4        503.70        535.68        13.54 o                         
   3   4   4         51.75         46.80         4.75 o                         
   4   4   4        122.07        133.56         7.82 o                         
   5   4   4        355.59        315.19        12.54 o                         
   6   4   4        124.64        133.06         9.08 o                         
   7   4   4         11.23          8.91         4.66 o                         
   8   4   4          3.87         11.52         5.37 o                         
   9   4   4         22.21         24.82         7.33 o                         
 -11   5   4         49.35         58.71         9.35 o                         
 -10   5   4         65.65         75.70         8.93 o                         
  -9   5   4         38.00         48.50        10.07 o                         
  -8   5   4         26.42         21.28         5.27 o                         
  -7   5   4        385.90        372.64        13.74 o                         
  -6   5   4         41.82         52.05         8.42 o                         
  -5   5   4         43.69         41.65         4.65 o                         
  -4   5   4        127.37        117.99         6.07 o                         
  -3   5   4        395.33        437.96        11.36 o                         
  -2   5   4        327.53        329.25         9.15 o                         
  -1   5   4        171.78        165.27         6.41 o                         
   0   5   4       1425.81       1458.20        26.52 o                         
   1   5   4        319.46        335.02        14.09 o                         
   2   5   4        177.75        188.59         7.55 o                         
   3   5   4          3.92          3.68         2.70 o                         
   4   5   4         69.76         69.56         6.03 o                         
   5   5   4        222.37        217.75        10.48 o                         
   6   5   4         39.39         43.79         6.50 o                         
   7   5   4         18.58         13.97         6.22 o                         
   8   5   4         32.10         33.25         7.14 o                         
   9   5   4          7.66          2.36         6.07 o                         
 -11   6   4          6.36         19.72         9.43 o                         
 -10   6   4         46.43         51.72        15.92 o                         
  -9   6   4          3.86          7.74         4.99 o                         
  -8   6   4         33.81         32.71         6.11 o                         
  -7   6   4        302.71        289.85        12.26 o                         
  -6   6   4        352.69        354.35        12.58 o                         
  -5   6   4         24.09         26.60         7.69 o                         
  -4   6   4         30.35         35.22         5.49 o                         
  -3   6   4        243.09        232.04         7.86 o                         
  -2   6   4        116.14        121.62         5.30 o                         
  -1   6   4        287.68        321.18         9.33 o                         
   0   6   4         99.17        100.63        10.16 o                         
   1   6   4        145.73        156.12         9.52 o                         
   2   6   4        386.83        399.25        13.68 o                         
   3   6   4          3.83          2.59         2.59 o                         
   4   6   4        171.41        161.40         8.80 o                         
   5   6   4         20.79         20.58         6.68 o                         
   6   6   4        103.24         99.20         9.38 o                         
   7   6   4         84.32         80.58        23.02 o                         
   8   6   4         38.55         22.40         6.89 o                         
   9   6   4         99.59        102.08        11.62 o                         
 -10   7   4         62.53         73.30         9.72 o                         
  -9   7   4         19.90         20.25         5.63 o                         
  -8   7   4         28.28         35.36         6.12 o                         
  -7   7   4         42.74         47.85         6.24 o                         
  -6   7   4        242.02        242.41        18.17 o                         
  -5   7   4        268.11        255.33         9.89 o                         
  -4   7   4         38.03         36.80         4.26 o                         
  -3   7   4        138.57        132.99         6.05 o                         
  -2   7   4        177.32        173.00         6.47 o                         
  -1   7   4         19.52         15.08         2.62 o                         
   0   7   4         24.39         20.94         2.87 o                         
   1   7   4        187.33        195.65        11.07 o                         
   2   7   4        306.53        299.31         9.97 o                         
   3   7   4        148.50        141.65         8.14 o                         
   4   7   4          1.39          0.34         3.48 o                         
   5   7   4        242.40        247.05        11.36 o                         
   6   7   4         20.50         29.26         5.77 o                         
   7   7   4         17.03         10.25         7.64 o                         
   8   7   4         19.60         14.58         6.33 o                         
 -10   8   4         45.19         45.13         8.26 o                         
  -9   8   4         25.48         28.10         8.88 o                         
  -8   8   4         36.77         51.34         7.04 o                         
  -7   8   4         68.26         61.79         9.61 o                         
  -6   8   4        122.23        136.76        10.89 o                         
  -5   8   4        573.67        562.05        15.43 o                         
  -4   8   4        244.86        248.75         9.01 o                         
  -3   8   4         29.42         27.68         3.49 o                         
  -2   8   4        358.25        357.32         9.87 o                         
  -1   8   4        212.10        200.77         8.69 o                         
   0   8   4         63.16         65.14         4.46 o                         
   1   8   4        294.04        290.91        13.64 o                         
   2   8   4          6.63          4.28         4.85 o                         
   3   8   4        125.73        129.34         7.30 o                         
   4   8   4         51.45         63.63         6.38 o                         
   5   8   4         14.84         19.18         4.58 o                         
   6   8   4         57.94         58.01         9.24 o                         
   7   8   4         18.23         12.27         9.01 o                         
   8   8   4         49.10         55.12         9.17 o                         
  -9   9   4          4.52          0.60        10.52 o                         
  -8   9   4          9.72          4.61         4.99 o                         
  -7   9   4         48.44         54.69        13.31 o                         
  -6   9   4         30.75         27.96         4.99 o                         
  -5   9   4         14.51         13.94         3.78 o                         
  -4   9   4         17.32         20.26         7.55 o                         
  -3   9   4        270.33        267.48        11.80 o                         
  -2   9   4         22.87         22.55         4.62 o                         
  -1   9   4         80.88         85.53         9.88 o                         
   0   9   4        102.46        101.30         8.14 o                         
   1   9   4         98.01        113.38         9.06 o                         
   2   9   4         80.20         68.29         5.56 o                         
   3   9   4        122.95         99.60         6.83 o                         
   4   9   4         84.86         95.23        16.98 o                         
   5   9   4         55.51         59.17         7.01 o                         
   6   9   4         29.08         28.39         6.04 o                         
   7   9   4         54.36         61.31         8.83 o                         
  -9  10   4          3.48         -6.50         7.60 o                         
  -8  10   4         34.19         35.14         9.43 o                         
  -7  10   4         23.92         18.39         7.87 o                         
  -6  10   4          0.20          1.56         5.77 o                         
  -5  10   4         27.39         28.28         7.05 o                         
   1  10   4         91.43         80.90         8.42 o                         
   2  10   4        115.08        122.63        10.43 o                         
   3  10   4         12.45         13.82         5.95 o                         
   4  10   4         43.05         58.29         9.79 o                         
   5  10   4         23.54         18.12         7.87 o                         
   6  10   4          7.62          3.48         7.32 o                         
  -8  11   4          6.24          5.03         7.69 o                         
   4  11   4         13.41         20.04         7.96 o                         
   5  11   4         77.99         91.51        12.90 o                         
   6  11   4          8.47         19.31         8.97 o                         
  -2 -14   5         19.37         14.92        10.62 o                         
  -1 -14   5         21.23         15.28        10.16 o                         
  -5 -13   5         24.36         14.18        10.25 o                         
  -4 -13   5         24.31         38.43        12.17 o                         
  -3 -13   5         32.09         22.51        10.52 o                         
  -2 -13   5        119.56        147.88        18.12 o                         
  -1 -13   5         48.94         55.64        13.91 o                         
   0 -13   5         24.38         14.82        10.16 o                         
   1 -13   5         73.23         93.34        17.11 o                         
   2 -13   5         40.33         44.20        13.82 o                         
  -7 -12   5         12.78          4.30         8.60 o                         
  -6 -12   5         31.02         48.04        11.44 o                         
  -5 -12   5         83.40         88.82        12.67 o                         
  -4 -12   5         51.08         60.08        10.48 o                         
  -3 -12   5         77.79         98.47        15.01 o                         
  -2 -12   5        105.46        119.88        15.74 o                         
  -1 -12   5         36.71         41.36        11.62 o                         
   0 -12   5         19.54         25.44         9.70 o                         
   1 -12   5         26.52         30.56        10.43 o                         
   2 -12   5         90.85         87.12        15.47 o                         
   3 -12   5         27.03         16.84         9.43 o                         
   4 -12   5          9.37         -1.10         7.78 o                         
  -8 -11   5          2.66          3.11         7.60 o                         
  -7 -11   5         54.30         48.78        11.62 o                         
  -6 -11   5         82.11         92.43        14.09 o                         
  -5 -11   5          1.83         -0.25         4.59 o                         
  -4 -11   5         30.97         36.08         6.94 o                         
  -3 -11   5         13.96         10.80         7.69 o                         
  -2 -11   5         44.86         50.24        11.44 o                         
  -1 -11   5        153.48        166.09        17.02 o                         
   0 -11   5        113.41        113.38        14.09 o                         
   1 -11   5          3.64          7.23         7.14 o                         
   2 -11   5         24.23         19.77         8.97 o                         
   3 -11   5        108.22        116.04        15.10 o                         
   4 -11   5          2.72          0.37         6.68 o                         
   5 -11   5         61.77         70.01         6.20 o                         
  -9 -10   5          0.42         -1.56         4.58 o                         
  -8 -10   5         42.48         37.36         5.58 o                         
  -7 -10   5          6.90          0.48         5.77 o                         
  -6 -10   5        161.89        172.32        15.92 o                         
  -5 -10   5         44.66         48.10        10.52 o                         
  -4 -10   5         23.52         26.86         5.91 o                         
  -3 -10   5         17.79         17.94         7.32 o                         
  -2 -10   5        146.24        160.24        15.28 o                         
  -1 -10   5        246.40        239.49        17.84 o                         
   0 -10   5        149.85        155.84        15.47 o                         
   1 -10   5          7.80         10.25         6.31 o                         
   2 -10   5         36.75         31.30         9.70 o                         
   3 -10   5          3.91          1.83         7.05 o                         
   4 -10   5          0.39         -1.87         2.84 o                         
   5 -10   5         46.70         46.34        13.91 o                         
   6 -10   5         30.20         36.96        22.79 o                         
  -9  -9   5         25.34         21.60         7.60 o                         
  -8  -9   5          3.96          2.65         3.56 o                         
  -7  -9   5         20.99         28.00         4.63 o                         
  -6  -9   5         20.75         20.81         3.79 o                         
  -5  -9   5        168.01        166.43        18.54 o                         
  -4  -9   5         14.30         13.52         6.77 o                         
  -3  -9   5         41.21         25.81         7.78 o                         
  -2  -9   5        117.56         98.01        12.35 o                         
  -1  -9   5        683.68        686.34        29.28 o                         
   0  -9   5         68.47         66.80        10.98 o                         
   1  -9   5        329.00        325.60        21.14 o                         
   2  -9   5        150.87        127.66        15.01 o                         
   3  -9   5        223.18        213.53         9.99 o                         
   4  -9   5         24.30         21.67         4.81 o                         
   5  -9   5         32.65         30.59         7.14 o                         
   6  -9   5         65.69         61.72         8.31 o                         
   7  -9   5         11.93         15.39         7.73 o                         
 -10  -8   5         31.33         43.83        10.80 o                         
  -9  -8   5         14.52         15.82         4.43 o                         
  -8  -8   5         82.05         90.63         5.92 o                         
  -7  -8   5         62.99         79.02         5.73 o                         
  -6  -8   5        151.01        142.90         8.11 o                         
  -5  -8   5         15.50         15.15         3.02 o                         
  -4  -8   5         63.00         73.38         4.23 o                         
  -3  -8   5         92.57        107.71        11.35 o                         
  -2  -8   5        161.66        162.62        13.45 o                         
  -1  -8   5        298.92        288.72        17.66 o                         
   0  -8   5         27.25         38.62         8.42 o                         
   1  -8   5        292.10        286.89        18.85 o                         
   2  -8   5         50.09         52.86         4.82 o                         
   3  -8   5         19.43         15.45         2.85 o                         
   4  -8   5         12.64         13.44         3.16 o                         
   5  -8   5          0.30         -0.02         5.00 o                         
   6  -8   5         52.43         66.91         6.42 o                         
   7  -8   5         26.03         26.96         5.05 o                         
 -10  -7   5         18.01          7.87         6.50 o                         
  -9  -7   5          4.95          2.84         5.12 o                         
  -8  -7   5        210.49        226.93         8.52 o                         
  -7  -7   5         37.08         32.49         5.03 o                         
  -6  -7   5         32.33         32.66         6.62 o                         
  -5  -7   5        104.79        103.28         4.32 o                         
  -4  -7   5         13.90         13.77         1.68 o                         
  -3  -7   5        124.53        119.83         5.87 o                         
  -2  -7   5        133.98        179.27        12.54 o                         
  -1  -7   5        123.77        113.93        10.71 o                         
   0  -7   5         92.50         95.80         3.78 o                         
   1  -7   5        178.14        180.85        11.48 o                         
   2  -7   5        203.48        188.41         6.63 o                         
   3  -7   5        198.72        198.07         7.47 o                         
   4  -7   5        153.66        147.87         7.24 o                         
   5  -7   5         92.63         84.42         7.73 o                         
   6  -7   5          1.17         -0.36         3.54 o                         
   7  -7   5        165.11        190.16         9.95 o                         
   8  -7   5          5.02          0.22         4.07 o                         
 -11  -6   5          6.01          8.51         8.05 o                         
 -10  -6   5         40.58         44.39         6.37 o                         
  -9  -6   5          6.72         11.42         4.10 o                         
  -8  -6   5        265.36        271.61         8.70 o                         
  -7  -6   5         16.83         17.72         2.72 o                         
  -6  -6   5        290.07        300.11        12.11 o                         
  -5  -6   5        123.72        118.07         4.59 o                         
  -4  -6   5         72.52         87.64         3.15 o                         
  -3  -6   5        206.49        210.21         4.61 o                         
  -2  -6   5         15.75         20.48         2.12 o                         
  -1  -6   5        303.18        299.22         8.63 o                         
   0  -6   5         58.15         57.11         7.09 o                         
   1  -6   5        122.66        128.33         3.65 o                         
   2  -6   5        605.43        630.92        10.62 o                         
   3  -6   5         59.24         42.88         3.25 o                         
   4  -6   5         87.96         83.13         4.59 o                         
   5  -6   5         61.58         53.57         4.81 o                         
   6  -6   5         54.22         42.15         4.87 o                         
   7  -6   5         16.05         10.91         3.86 o                         
   8  -6   5         62.33         75.87         7.20 o                         
 -11  -5   5         30.41         25.36         6.15 o                         
 -10  -5   5          6.06          6.63         8.42 o                         
  -9  -5   5        274.89        275.73        12.38 o                         
  -8  -5   5          5.12          1.34         2.55 o                         
  -7  -5   5         83.85         85.24         5.01 o                         
  -6  -5   5          7.07          7.97         2.12 o                         
  -5  -5   5         13.67         14.25         2.18 o                         
  -4  -5   5        704.85        788.69        12.26 o                         
  -3  -5   5        101.20        108.86         3.96 o                         
  -2  -5   5        293.43        307.51         6.11 o                         
  -1  -5   5         36.89         40.11         2.43 o                         
   0  -5   5         25.31         28.28         3.38 o                         
   1  -5   5        145.58        141.92         5.72 o                         
   2  -5   5        440.61        435.23         9.75 o                         
   3  -5   5        147.90        146.98         6.02 o                         
   4  -5   5        160.34        173.90         7.13 o                         
   5  -5   5         39.74         34.18         4.26 o                         
   6  -5   5         51.70         51.03         5.35 o                         
   7  -5   5         28.85         29.34         4.89 o                         
   8  -5   5         43.56         40.64         6.84 o                         
 -11  -4   5          1.32         -2.94         4.51 o                         
 -10  -4   5         72.16         63.84         9.43 o                         
  -9  -4   5        193.51        192.11        10.77 o                         
  -8  -4   5         26.56         29.33         3.70 o                         
  -7  -4   5        351.19        362.72         9.48 o                         
  -6  -4   5        108.66        106.70         4.85 o                         
  -5  -4   5          9.56         14.29         2.31 o                         
  -4  -4   5          1.48         -0.31         2.36 o                         
  -3  -4   5        890.84       1003.43        19.00 o                         
  -2  -4   5         37.28         42.56         2.66 o                         
  -1  -4   5        668.52        700.37         9.81 o                         
   0  -4   5         44.66         35.47         2.37 o                         
   1  -4   5        249.27        275.22         7.19 o                         
   2  -4   5        233.66        262.35         7.57 o                         
   3  -4   5        197.62        212.25        11.06 o                         
   4  -4   5        108.63        105.12         5.97 o                         
   5  -4   5        141.50        127.21         7.08 o                         
   6  -4   5         46.03         37.90         5.00 o                         
   7  -4   5         28.74         24.26         5.55 o                         
   8  -4   5          6.65         14.53         5.52 o                         
   9  -4   5         67.33         72.12         9.39 o                         
 -12  -3   5         25.42         18.55        13.36 o                         
 -11  -3   5         44.12         40.70         7.27 o                         
 -10  -3   5        206.35        207.66        32.81 o                         
  -9  -3   5        287.21        266.07        15.24 o                         
  -8  -3   5         58.07         54.66         8.92 o                         
  -7  -3   5        170.10        173.83         6.11 o                         
  -6  -3   5          5.33         10.18         2.03 o                         
  -5  -3   5        447.50        484.31        18.40 o                         
  -4  -3   5        142.37        147.47         4.43 o                         
  -3  -3   5        348.08        363.48         8.22 o                         
  -2  -3   5        300.92        316.08         7.42 o                         
  -1  -3   5         16.62         11.58         1.64 o                         
   0  -3   5          8.99         12.68         1.89 o                         
   1  -3   5         96.23        103.15         6.60 o                         
   2  -3   5        215.79        212.37         8.28 o                         
   3  -3   5        126.87        120.41         6.69 o                         
   4  -3   5        311.65        305.40         9.65 o                         
   5  -3   5        210.14        192.25         8.42 o                         
   6  -3   5        162.25        151.32         8.21 o                         
   7  -3   5         11.93         13.01         5.04 o                         
   8  -3   5         10.00          0.09         4.70 o                         
   9  -3   5         25.28         32.90         7.21 o                         
 -12  -2   5         29.54         43.79         8.22 o                         
 -11  -2   5        155.99        159.72        11.65 o                         
 -10  -2   5         76.15         81.66         8.64 o                         
  -9  -2   5         13.53         16.12         4.85 o                         
  -8  -2   5         23.57         30.60         5.40 o                         
  -7  -2   5         44.77         50.86         4.42 o                         
  -6  -2   5        108.77        101.99         3.74 o                         
  -5  -2   5        616.59        654.21        18.85 o                         
  -4  -2   5        121.55        139.01         4.08 o                         
  -3  -2   5        203.70        216.84         5.16 o                         
  -2  -2   5        197.80        203.12         6.07 o                         
  -1  -2   5        818.20        884.75        13.26 o                         
   0  -2   5        103.37        128.69         4.38 o                         
   1  -2   5         97.36         94.58         4.55 o                         
   2  -2   5        369.40        380.14         9.55 o                         
   3  -2   5        310.68        305.01         9.01 o                         
   4  -2   5         70.38         75.52         5.37 o                         
   5  -2   5         34.46         41.26         4.73 o                         
   6  -2   5        106.14        107.85         8.67 o                         
   7  -2   5         23.55         34.19         6.31 o                         
   8  -2   5         84.30         76.03         9.19 o                         
   9  -2   5        201.66        217.53        14.16 o                         
 -12  -1   5         97.98        110.74        11.40 o                         
 -11  -1   5         58.08         41.48        17.52 o                         
 -10  -1   5         98.28         88.13         9.25 o                         
  -9  -1   5         82.95         91.21         8.65 o                         
  -8  -1   5         54.83         46.57         6.31 o                         
  -7  -1   5         10.08          6.16         3.61 o                         
  -6  -1   5        394.88        445.67        20.00 o                         
  -5  -1   5          9.73          7.60         3.04 o                         
  -4  -1   5        729.91        806.98        18.28 o                         
  -3  -1   5        858.26        867.94        12.63 o                         
  -2  -1   5        112.14        111.27         5.37 o                         
  -1  -1   5       1874.84       1946.36        36.11 o                         
   0  -1   5        335.98        339.61         9.87 o                         
   1  -1   5         24.50         29.26         2.72 o                         
   2  -1   5        265.85        289.52         8.22 o                         
   3  -1   5        153.03        146.06         6.33 o                         
   4  -1   5         45.09         54.60        11.14 o                         
   5  -1   5         77.61         78.95         6.03 o                         
   6  -1   5         49.82         57.06         7.28 o                         
   7  -1   5        339.87        343.99        15.20 o                         
   8  -1   5         18.91         14.61         5.77 o                         
   9  -1   5         59.27         64.32         9.28 o                         
 -12   0   5        151.52        169.18        13.71 o                         
 -11   0   5         64.29         77.35         9.64 o                         
 -10   0   5         28.46         18.02         7.64 o                         
  -9   0   5         65.51         61.57         9.43 o                         
  -8   0   5          8.12          1.23         3.90 o                         
  -7   0   5         98.94        104.39         7.63 o                         
  -6   0   5         72.85         85.79         6.44 o                         
  -5   0   5        119.95        114.43         6.66 o                         
  -4   0   5        117.40        109.70         6.21 o                         
  -3   0   5        201.86        200.46         6.30 o                         
  -2   0   5       1030.49       1097.95        20.20 o                         
  -1   0   5        276.86        259.18         7.06 o                         
   0   0   5         27.71         24.42         2.38 o                         
   1   0   5        254.11        258.34         6.47 o                         
   2   0   5          4.69          6.76         2.57 o                         
   3   0   5          0.34         -2.00         2.00 o                         
   4   0   5        278.66        290.09         9.51 o                         
   5   0   5         62.26         64.10        13.22 o                         
   6   0   5        132.30        142.38         9.76 o                         
   7   0   5         56.07         58.62         7.60 o                         
   8   0   5        258.88        259.00        14.46 o                         
   9   0   5          5.32          4.98         5.68 o                         
 -12   1   5         97.99        111.65        11.89 o                         
 -11   1   5         58.06         43.88         7.92 o                         
 -10   1   5         98.30         99.50        25.62 o                         
  -9   1   5         82.94         99.16         8.97 o                         
  -8   1   5         54.86         53.51         6.79 o                         
  -7   1   5         10.07          7.77         3.93 o                         
  -6   1   5        395.02        432.83        18.49 o                         
  -5   1   5          9.69         14.35         3.26 o                         
  -4   1   5        730.01        769.23        34.73 o                         
  -3   1   5        858.01        878.34        19.02 o                         
  -2   1   5        112.26        127.71        11.79 o                         
  -1   1   5       1874.49       1961.42        35.58 o                         
   0   1   5        336.20        361.22        10.48 o                         
   1   1   5         24.42         22.87         2.87 o                         
   2   1   5        265.83        264.08         7.97 o                         
   3   1   5        153.09        154.23         6.55 o                         
   4   1   5         45.03         51.17         4.78 o                         
   5   1   5         77.60         88.54         7.59 o                         
   6   1   5         49.81         49.03         6.69 o                         
   7   1   5        339.83        355.47        15.78 o                         
   8   1   5         18.92          4.50        10.39 o                         
   9   1   5         59.27         70.27         9.87 o                         
 -12   2   5         29.54         47.91         8.97 o                         
 -11   2   5        156.11        170.76        17.30 o                         
 -10   2   5         76.21         80.29         9.41 o                         
  -9   2   5         13.53         10.58         5.01 o                         
  -8   2   5         23.62         22.75         5.18 o                         
  -7   2   5         44.82         45.76        10.07 o                         
  -6   2   5        108.76        111.41         7.21 o                         
  -5   2   5        616.38        686.21        17.27 o                         
  -4   2   5        121.45        144.04         6.99 o                         
  -3   2   5        203.49        207.47         8.88 o                         
  -2   2   5        197.68        210.39         7.67 o                         
  -1   2   5        817.90        880.23        18.80 o                         
   0   2   5        103.29        128.12         8.79 o                         
   1   2   5         97.50        104.82        10.43 o                         
   2   2   5        369.33        376.58        17.66 o                         
   3   2   5        310.65        308.66        11.23 o                         
   4   2   5         70.43         68.35         6.37 o                         
   5   2   5         34.49         38.49         5.86 o                         
   6   2   5        106.13        106.74         8.80 o                         
   7   2   5         23.57         27.41         7.18 o                         
   8   2   5         84.28         84.68        11.48 o                         
   9   2   5        201.74        227.42        14.75 o                         
 -12   3   5         25.45         11.54         6.76 o                         
 -11   3   5         44.13         46.80         8.13 o                         
 -10   3   5        206.48        201.56        12.64 o                         
  -9   3   5        287.26        239.31        12.62 o                         
  -8   3   5         57.96         58.09        18.67 o                         
  -7   3   5        170.16        160.68        20.22 o                         
  -6   3   5          5.35          1.59         3.89 o                         
  -5   3   5        447.52        495.12        14.14 o                         
  -4   3   5        142.27        148.37         7.07 o                         
  -3   3   5        347.95        385.94        11.00 o                         
  -2   3   5        301.03        287.36        18.62 o                         
  -1   3   5         16.61         14.08         2.84 o                         
   0   3   5          8.98         10.16         3.75 o                         
   1   3   5         96.26        105.28         6.59 o                         
   2   3   5        215.83        207.76         8.60 o                         
   3   3   5        126.95        122.69         7.22 o                         
   4   3   5        311.75        326.48        12.29 o                         
   5   3   5        210.20        222.28        10.90 o                         
   6   3   5        162.24        154.44        10.12 o                         
   7   3   5         11.96         11.75         7.64 o                         
   8   3   5         10.00          7.61         5.17 o                         
   9   3   5         25.30         17.05         6.91 o                         
 -11   4   5          1.32          8.43         5.75 o                         
 -10   4   5         72.22         64.93         8.44 o                         
  -9   4   5        193.63        179.52        11.48 o                         
  -8   4   5         26.61         36.52         6.04 o                         
  -7   4   5        351.30        368.72        13.62 o                         
  -6   4   5        108.64         97.29         6.99 o                         
  -5   4   5          9.56         10.53         3.71 o                         
  -4   4   5          1.50          2.92         2.53 o                         
  -3   4   5        890.74        996.93        25.99 o                         
  -2   4   5         37.24         43.69         5.08 o                         
  -1   4   5        668.10        682.22        15.75 o                         
   0   4   5         44.73         32.40         5.49 o                         
   1   4   5        249.24        266.17         9.35 o                         
   2   4   5        233.50        264.93        12.58 o                         
   3   4   5        197.80        212.52         9.33 o                         
   4   4   5        108.63         90.43         7.29 o                         
   5   4   5        141.54        115.15         9.47 o                         
   6   4   5         46.06         44.13         6.71 o                         
   7   4   5         28.75         32.23         6.52 o                         
   8   4   5          6.64         -0.89         5.10 o                         
   9   4   5         67.35         89.06        11.03 o                         
 -11   5   5         30.45         42.78        20.50 o                         
 -10   5   5          6.09          7.82         5.95 o                         
  -9   5   5        275.15        270.32        18.30 o                         
  -8   5   5          5.14         -2.73         3.79 o                         
  -7   5   5         83.92         81.10         7.33 o                         
  -6   5   5          7.06         10.02         3.84 o                         
  -5   5   5         13.71          9.36         3.20 o                         
  -4   5   5        704.55        729.04        17.92 o                         
  -3   5   5        101.23        101.44         8.01 o                         
  -2   5   5        293.36        311.78         9.45 o                         
  -1   5   5         36.82         45.83         9.15 o                         
   0   5   5         25.33         15.74         4.39 o                         
   1   5   5        145.56        148.61        10.25 o                         
   2   5   5        440.62        454.08        13.18 o                         
   3   5   5        147.88        149.27         8.02 o                         
   4   5   5        160.33        164.40         9.30 o                         
   5   5   5         39.81         43.80         6.34 o                         
   6   5   5         51.73         51.97        11.94 o                         
   7   5   5         28.88         29.03         6.48 o                         
   8   5   5         43.58         49.30         8.51 o                         
 -11   6   5          6.03          6.44         5.79 o                         
 -10   6   5         40.67         44.06         9.11 o                         
  -9   6   5          6.72          6.34         4.85 o                         
  -8   6   5        265.58        279.83        22.24 o                         
  -7   6   5         16.88         17.33         4.60 o                         
  -6   6   5        289.94        294.73        11.62 o                         
  -5   6   5        123.70        116.60         7.05 o                         
  -4   6   5         72.44         85.85         5.88 o                         
  -3   6   5        206.34        200.18         9.70 o                         
  -2   6   5         15.77         18.20         3.57 o                         
  -1   6   5        303.13        300.43         9.40 o                         
   0   6   5         58.12         51.15         6.68 o                         
   1   6   5        122.73        118.69         9.52 o                         
   2   6   5        605.51        606.18        16.22 o                         
   3   6   5         59.25         49.10         5.58 o                         
   4   6   5         87.93         81.57         7.43 o                         
   5   6   5         61.57         70.51         7.31 o                         
   6   6   5         54.27         56.98         7.67 o                         
   7   6   5         16.04          4.87         6.59 o                         
   8   6   5         62.36         77.39        10.02 o                         
 -10   7   5         18.00          9.20         5.98 o                         
  -9   7   5          4.96         -0.78         5.72 o                         
  -8   7   5        210.56        237.46        29.51 o                         
  -7   7   5         37.11         42.79         6.24 o                         
  -6   7   5         32.38         35.21         5.31 o                         
  -5   7   5        104.69        110.83         7.12 o                         
  -4   7   5         13.91         13.70         3.39 o                         
  -3   7   5        124.59        126.93         6.47 o                         
  -2   7   5        134.02        148.30        14.23 o                         
  -1   7   5        123.85        114.62         5.95 o                         
   0   7   5         92.59         98.10         8.51 o                         
   1   7   5        178.16        207.09        12.17 o                         
   2   7   5        203.51        189.57         8.64 o                         
   3   7   5        198.67        194.17         9.40 o                         
   4   7   5        153.57        145.68         9.02 o                         
   5   7   5         92.72        104.33         8.38 o                         
   6   7   5          1.17         -3.87         3.87 o                         
   7   7   5        165.18        164.32        11.99 o                         
   8   7   5          5.02          0.68         5.69 o                         
 -10   8   5         31.33         47.65         8.34 o                         
  -9   8   5         14.53         20.74         6.11 o                         
  -8   8   5         82.05         87.67        16.24 o                         
  -7   8   5         63.00         61.62         7.11 o                         
  -6   8   5        151.04        161.42         9.01 o                         
  -5   8   5         15.49         21.01         4.09 o                         
  -4   8   5         62.96         72.67         5.82 o                         
  -3   8   5         92.65         96.93         6.05 o                         
  -2   8   5        161.69        154.97         7.05 o                         
  -1   8   5        298.94        302.42        11.39 o                         
   0   8   5         27.27         25.26         5.40 o                         
   1   8   5        292.23        262.09        14.37 o                         
   2   8   5         50.08         56.98         5.57 o                         
   3   8   5         19.44         14.91         3.92 o                         
   4   8   5         12.64         15.33         7.82 o                         
   5   8   5          0.30          6.26         4.10 o                         
   6   8   5         52.51         56.72         7.70 o                         
   7   8   5         26.04         24.80        12.95 o                         
  -9   9   5         25.37         17.38         6.48 o                         
  -8   9   5          3.99          9.96         6.73 o                         
  -7   9   5         21.01         20.42         5.81 o                         
  -6   9   5         20.66         33.98         5.22 o                         
  -5   9   5        168.07        168.27        15.88 o                         
  -4   9   5         14.30         13.46         3.81 o                         
  -3   9   5         41.17         34.85         7.09 o                         
  -2   9   5        117.52        112.80         9.20 o                         
  -1   9   5        683.99        676.96        16.17 o                         
   0   9   5         68.56         68.73         7.78 o                         
   1   9   5        328.91        317.73        16.11 o                         
   2   9   5        150.86        135.46         9.29 o                         
   3   9   5        223.18        225.67        10.15 o                         
   4   9   5         24.33         25.92         5.21 o                         
   5   9   5         32.62         23.70         5.60 o                         
   6   9   5         65.68         86.21         9.49 o                         
   7   9   5         11.97          6.39         6.24 o                         
  -9  10   5          0.42          7.69         8.24 o                         
  -8  10   5         42.47         41.27        10.34 o                         
  -7  10   5          6.88          8.69         7.14 o                         
  -6  10   5        161.95        193.27        14.46 o                         
  -5  10   5         44.79         41.64         7.87 o                         
   0  10   5        149.86        160.51        11.26 o                         
   1  10   5          7.80         13.45         5.40 o                         
   2  10   5         36.78         42.46         7.96 o                         
   3  10   5          3.91         -1.46         4.85 o                         
   4  10   5          0.38         -3.57         5.31 o                         
   5  10   5         46.71         38.62        10.16 o                         
   6  10   5         30.15         39.35        10.71 o                         
  -8  11   5          2.64         -0.37         6.77 o                         
   4  11   5          2.72         -3.66         5.86 o                         
   5  11   5         61.84         88.03        13.54 o                         
  -5 -13   6        133.48        158.77        18.76 o                         
  -4 -13   6         99.90        112.74        16.93 o                         
  -3 -13   6          5.35          5.22         9.33 o                         
  -2 -13   6          6.83         12.35         9.52 o                         
  -1 -13   6         20.60         44.66        13.18 o                         
   0 -13   6         40.27         39.26        12.90 o                         
   1 -13   6         37.25         20.59        11.26 o                         
  -5 -12   6         35.84         47.68        12.26 o                         
  -4 -12   6         73.08         82.36        14.37 o                         
  -3 -12   6        114.64        124.36        16.20 o                         
  -2 -12   6          1.45          0.46         7.50 o                         
  -1 -12   6        169.10        188.42        19.40 o                         
   0 -12   6         44.82         27.36        10.34 o                         
   1 -12   6         66.88         78.79        15.01 o                         
   2 -12   6          3.32          5.49         7.23 o                         
   3 -12   6         48.39         39.72        11.80 o                         
  -7 -11   6         12.37         10.62         8.05 o                         
  -6 -11   6          4.97          9.43         7.69 o                         
  -5 -11   6         25.56         24.62         9.43 o                         
  -4 -11   6         60.00         69.00        12.72 o                         
  -3 -11   6         79.01         99.11        13.82 o                         
  -2 -11   6         30.75         20.59         8.51 o                         
  -1 -11   6         47.76         52.25        11.62 o                         
   0 -11   6         56.08         63.87        12.81 o                         
   1 -11   6          5.24          1.83         6.77 o                         
   2 -11   6          0.36          0.73         7.41 o                         
   3 -11   6        119.62        135.44        17.30 o                         
   4 -11   6          6.84          9.24         8.33 o                         
  -8 -10   6         26.24         34.13         6.59 o                         
  -7 -10   6         10.39          8.07         4.26 o                         
  -6 -10   6         23.13         17.57         7.78 o                         
  -5 -10   6         14.23          6.77         7.14 o                         
  -4 -10   6         83.72         71.20        11.80 o                         
  -3 -10   6         51.91         34.13         9.61 o                         
  -2 -10   6        164.05        164.45        15.92 o                         
  -1 -10   6         62.32         43.93        10.34 o                         
   0 -10   6         29.30         13.73         6.95 o                         
   1 -10   6         19.83         17.11         8.05 o                         
   2 -10   6         57.00         64.97        12.35 o                         
   3 -10   6         19.34         18.88         4.04 o                         
   4 -10   6          7.13          8.70         4.00 o                         
   5 -10   6         17.57         15.79         9.15 o                         
  -9  -9   6         13.59         15.19         6.86 o                         
  -8  -9   6         11.69          4.67         5.03 o                         
  -7  -9   6         55.91         44.43         5.68 o                         
  -6  -9   6         16.27         25.27        14.28 o                         
  -5  -9   6         17.00         16.04         6.13 o                         
  -4  -9   6          0.17          7.87         5.86 o                         
  -3  -9   6        229.44        236.92        16.84 o                         
  -2  -9   6         51.17         52.44         9.97 o                         
  -1  -9   6        334.36        345.09        20.77 o                         
   0  -9   6        197.51        195.74        16.47 o                         
   1  -9   6         18.74         11.26         7.32 o                         
   2  -9   6         33.91         26.44         4.54 o                         
   3  -9   6         52.29         48.58         6.33 o                         
   4  -9   6         79.25         83.28         8.17 o                         
   5  -9   6          5.00          4.72         4.76 o                         
   6  -9   6         17.39         10.91        10.07 o                         
  -9  -8   6         22.00         21.92         6.63 o                         
  -8  -8   6          3.48          6.70         5.31 o                         
  -7  -8   6          6.14          3.44         3.57 o                         
  -6  -8   6          2.61          1.72         4.44 o                         
  -5  -8   6         71.92         72.71         5.99 o                         
  -4  -8   6        112.14        102.85         6.12 o                         
  -3  -8   6        101.27        106.91        12.54 o                         
  -2  -8   6        146.95        151.27        13.27 o                         
  -1  -8   6         19.33          6.59         5.58 o                         
   0  -8   6        113.05        105.15        11.80 o                         
   1  -8   6         27.50         28.71         2.99 o                         
   2  -8   6         13.86         12.03         2.68 o                         
   3  -8   6         60.64         46.01         4.80 o                         
   4  -8   6         58.59         55.06         6.61 o                         
   5  -8   6         55.28         53.85         5.76 o                         
   6  -8   6         25.97         25.86         4.99 o                         
 -10  -7   6         21.94         19.58         7.60 o                         
  -9  -7   6         42.85         54.50         6.79 o                         
  -8  -7   6         38.02         31.99         7.46 o                         
  -7  -7   6         57.10         55.29         4.75 o                         
  -6  -7   6         80.59         76.38         4.92 o                         
  -5  -7   6         50.20         44.24         3.69 o                         
  -4  -7   6        118.41        116.38         3.61 o                         
  -3  -7   6         23.29         25.55         4.30 o                         
  -2  -7   6        217.16        216.04         5.65 o                         
  -1  -7   6        183.18        181.42         6.76 o                         
   0  -7   6        615.58        592.94        14.95 o                         
   1  -7   6        178.80        182.51         8.51 o                         
   2  -7   6        100.75        102.61         9.17 o                         
   3  -7   6         63.63         51.01         5.01 o                         
   4  -7   6         35.62         34.02         4.52 o                         
   5  -7   6        123.66        128.81        12.22 o                         
   6  -7   6         37.17         43.94         5.96 o                         
   7  -7   6          9.64         17.97         7.77 o                         
 -11  -6   6         20.97         17.57         6.63 o                         
 -10  -6   6         41.65         37.09         6.26 o                         
  -9  -6   6         49.95         55.20         6.42 o                         
  -8  -6   6        124.95        121.56         6.62 o                         
  -7  -6   6         88.47         93.56         7.15 o                         
  -6  -6   6         48.50         48.32         4.32 o                         
  -5  -6   6        224.89        204.02         6.96 o                         
  -4  -6   6         83.04         89.78         5.44 o                         
  -3  -6   6        122.36        126.46         4.11 o                         
  -2  -6   6         40.58         44.23         2.72 o                         
  -1  -6   6        104.10        113.57         4.16 o                         
   0  -6   6         91.31         82.43         3.90 o                         
   1  -6   6        381.34        392.49         8.05 o                         
   2  -6   6        186.29        176.64         6.24 o                         
   3  -6   6         14.51         16.03         3.46 o                         
   4  -6   6         16.78         13.43         3.32 o                         
   5  -6   6         31.01         37.50         4.44 o                         
   6  -6   6         50.22         44.34         5.16 o                         
   7  -6   6         11.67         14.69         4.11 o                         
 -11  -5   6         19.18         19.49         5.98 o                         
 -10  -5   6         14.22         11.30         4.92 o                         
  -9  -5   6         39.18         34.71         5.71 o                         
  -8  -5   6        318.57        303.13        12.16 o                         
  -7  -5   6        234.47        212.39         6.76 o                         
  -6  -5   6        102.63        109.44         5.40 o                         
  -5  -5   6         36.37         32.72         3.41 o                         
  -4  -5   6         41.41         44.38         6.21 o                         
  -3  -5   6          7.23          7.86         1.75 o                         
  -2  -5   6         82.97         89.96         3.69 o                         
  -1  -5   6          7.58          9.07         1.81 o                         
   0  -5   6        395.21        398.22         9.84 o                         
   1  -5   6        102.13        110.71         4.64 o                         
   2  -5   6        115.75        124.39         5.60 o                         
   3  -5   6        178.85        167.31         6.85 o                         
   4  -5   6        153.43        165.65         8.31 o                         
   5  -5   6         61.72         67.56         5.72 o                         
   6  -5   6          4.05          6.27         3.37 o                         
   7  -5   6          6.53          2.28         4.58 o                         
   8  -5   6         10.58          5.55         7.64 o                         
 -11  -4   6          1.13         -2.16         4.66 o                         
 -10  -4   6         17.43          9.18         9.29 o                         
  -9  -4   6        158.55        173.74        10.38 o                         
  -8  -4   6         46.22         43.01         6.00 o                         
  -7  -4   6        421.67        424.71         9.17 o                         
  -6  -4   6         54.46         61.51         4.74 o                         
  -5  -4   6         20.42         14.09         2.18 o                         
  -4  -4   6        106.48        115.06         4.91 o                         
  -3  -4   6        619.34        625.25        12.42 o                         
  -2  -4   6         15.92         18.57         2.17 o                         
  -1  -4   6        251.08        262.26         5.72 o                         
   0  -4   6        244.06        233.60         6.07 o                         
   1  -4   6         81.75         78.37         4.47 o                         
   2  -4   6         98.48        105.18         7.41 o                         
   3  -4   6        179.94        192.40         7.47 o                         
   4  -4   6        156.68        156.27         7.33 o                         
   5  -4   6        143.96        130.25         7.53 o                         
   6  -4   6          4.94          1.91         3.34 o                         
   7  -4   6        100.12        102.05         9.39 o                         
   8  -4   6          0.53         -2.91         4.90 o                         
 -12  -3   6          2.84          4.13         5.54 o                         
 -11  -3   6         18.95         11.71         5.83 o                         
 -10  -3   6         52.18         70.01         8.36 o                         
  -9  -3   6         18.79          7.72         4.59 o                         
  -8  -3   6        166.76        162.56        12.54 o                         
  -7  -3   6        750.20        764.45        28.19 o                         
  -6  -3   6         55.81         53.93         4.82 o                         
  -5  -3   6          2.77          3.78         2.80 o                         
  -4  -3   6         43.21         50.45         4.10 o                         
  -3  -3   6          2.40          0.38         2.00 o                         
  -2  -3   6        185.63        182.93         5.93 o                         
  -1  -3   6         38.22         47.84         3.21 o                         
   0  -3   6        189.23        187.68         5.56 o                         
   1  -3   6         93.52         95.00         5.00 o                         
   2  -3   6         31.58         28.07         3.52 o                         
   3  -3   6        305.95        323.79         9.87 o                         
   4  -3   6        263.58        256.87         9.45 o                         
   5  -3   6        227.07        229.68         9.53 o                         
   6  -3   6         16.03          9.73         6.86 o                         
   7  -3   6          6.67          6.29         4.85 o                         
   8  -3   6         18.71          8.43         5.65 o                         
 -12  -2   6         32.25         20.89        12.58 o                         
 -11  -2   6         66.06         77.94        18.67 o                         
 -10  -2   6         11.20          7.08         7.92 o                         
  -9  -2   6         49.27         33.47         6.22 o                         
  -8  -2   6         21.52         19.26         4.97 o                         
  -7  -2   6        177.40        163.52         9.35 o                         
  -6  -2   6        112.95        109.88         7.25 o                         
  -5  -2   6         25.82         25.04         3.96 o                         
  -4  -2   6         14.91         19.01         3.80 o                         
  -3  -2   6        132.68        122.86         6.94 o                         
  -2  -2   6       1050.92       1105.05        19.11 o                         
  -1  -2   6        500.04        496.96        10.55 o                         
   0  -2   6        164.32        174.39         5.46 o                         
   1  -2   6        169.90        183.37         5.84 o                         
   2  -2   6        233.25        246.88         8.13 o                         
   3  -2   6         38.04         38.67         5.51 o                         
   4  -2   6        194.15        197.08         8.33 o                         
   5  -2   6        270.00        291.17        10.65 o                         
   6  -2   6         28.24         31.37         6.13 o                         
   7  -2   6          0.32         -0.49         4.51 o                         
   8  -2   6         67.03         61.54         8.76 o                         
 -12  -1   6         13.26         14.19         6.35 o                         
 -11  -1   6          7.86         13.79         5.72 o                         
 -10  -1   6         39.51         37.52         7.05 o                         
  -9  -1   6         30.23         27.91         6.11 o                         
  -8  -1   6         98.56         99.75         8.35 o                         
  -7  -1   6         29.99         25.31         5.10 o                         
  -6  -1   6         47.60         53.48         5.72 o                         
  -5  -1   6        248.64        250.31         8.15 o                         
  -4  -1   6        220.28        222.05         5.02 o                         
  -3  -1   6        140.35        137.94         8.79 o                         
  -2  -1   6        331.52        360.68         9.08 o                         
  -1  -1   6        997.75       1021.45        22.80 o                         
   0  -1   6        491.25        545.89        10.31 o                         
   1  -1   6        150.24        149.31         5.31 o                         
   2  -1   6        111.23        114.42         6.65 o                         
   3  -1   6         16.10         13.27         3.67 o                         
   4  -1   6         26.90         25.94         4.10 o                         
   5  -1   6        125.31        126.02        12.81 o                         
   6  -1   6         99.60         95.40         8.86 o                         
   7  -1   6        130.17        134.19        11.11 o                         
   8  -1   6         79.58         87.12        10.09 o                         
 -12   0   6         41.20         61.74         9.44 o                         
 -11   0   6         59.88         58.30         8.67 o                         
 -10   0   6         47.05         33.15         6.74 o                         
  -9   0   6        207.66        195.20        11.65 o                         
  -8   0   6          6.11          9.92         4.43 o                         
  -7   0   6        226.05        229.49        10.90 o                         
  -6   0   6          2.07          3.61         3.17 o                         
  -5   0   6          1.13          2.84         2.15 o                         
  -4   0   6         43.72         30.06         3.41 o                         
  -3   0   6        629.18        664.03        13.47 o                         
  -2   0   6        135.71        122.89        11.64 o                         
  -1   0   6         53.91         46.10         3.76 o                         
   0   0   6        919.12        910.07        14.67 o                         
   1   0   6        112.71        130.74         5.03 o                         
   2   0   6        147.98        159.37         6.60 o                         
   3   0   6         36.75         40.67         4.34 o                         
   4   0   6         11.79         12.76         3.32 o                         
   5   0   6         40.12         53.51         6.86 o                         
   6   0   6        308.30        315.83        14.17 o                         
   7   0   6         26.57         23.99         6.31 o                         
   8   0   6         31.92         28.95         7.21 o                         
 -12   1   6         13.26         19.22         7.34 o                         
 -11   1   6          7.86          2.89         7.46 o                         
 -10   1   6         39.51         34.32         6.92 o                         
  -9   1   6         30.24         42.03        14.05 o                         
  -8   1   6         98.48         90.11         8.31 o                         
  -7   1   6         30.00         34.10         5.55 o                         
  -6   1   6         47.73         57.97         7.46 o                         
  -5   1   6        248.43        242.60        12.58 o                         
  -4   1   6        220.30        223.12        15.92 o                         
  -3   1   6        140.30        152.15         7.18 o                         
  -2   1   6        331.66        354.71         9.07 o                         
  -1   1   6        997.76       1041.23        33.49 o                         
   0   1   6        491.48        542.04        16.68 o                         
   1   1   6        150.40        152.23         6.33 o                         
   2   1   6        111.29        112.46         5.83 o                         
   3   1   6         16.12         14.27         3.88 o                         
   4   1   6         26.93         32.15         9.20 o                         
   5   1   6        125.35        135.21        17.02 o                         
   6   1   6         99.51        102.09         8.99 o                         
   7   1   6        130.17        160.59        11.29 o                         
   8   1   6         79.56         87.16        21.83 o                         
 -12   2   6         32.28         24.09         8.56 o                         
 -11   2   6         66.06         62.97         9.39 o                         
 -10   2   6         11.18         19.53         6.30 o                         
  -9   2   6         49.24         57.56         7.61 o                         
  -8   2   6         21.54         19.96         6.31 o                         
  -7   2   6        177.54        172.20         9.67 o                         
  -6   2   6        112.99        117.71         7.67 o                         
  -5   2   6         25.79         29.66         7.96 o                         
  -4   2   6         14.88         20.47         3.75 o                         
  -3   2   6        132.69        133.81         6.76 o                         
  -2   2   6       1050.62       1100.98        23.26 o                         
  -1   2   6        499.96        482.54        18.94 o                         
   0   2   6        163.99        171.77        10.80 o                         
   1   2   6        170.04        188.81         8.34 o                         
   2   2   6        233.27        225.91         9.67 o                         
   3   2   6         38.08         34.76         5.99 o                         
   4   2   6        194.10        173.60        14.82 o                         
   5   2   6        269.92        235.18        11.97 o                         
   6   2   6         28.21         32.66         6.33 o                         
   7   2   6          0.32          3.69         4.80 o                         
   8   2   6         67.03         57.51         9.06 o                         
 -12   3   6          2.83          3.06         6.36 o                         
 -11   3   6         18.96         19.03         6.86 o                         
 -10   3   6         52.23         53.52         8.19 o                         
  -9   3   6         18.76         14.04         5.50 o                         
  -8   3   6        166.88        167.60        10.37 o                         
  -7   3   6        750.24        733.89        20.96 o                         
  -6   3   6         55.82         56.60         6.11 o                         
  -5   3   6          2.79          3.49         3.93 o                         
  -4   3   6         43.20         59.66         5.30 o                         
  -3   3   6          2.40          5.36         3.66 o                         
  -2   3   6        185.64        184.32        18.76 o                         
  -1   3   6         38.21         53.44         6.59 o                         
   0   3   6        189.28        186.32        11.35 o                         
   1   3   6         93.59         90.47         7.23 o                         
   2   3   6         31.58         33.85         9.15 o                         
   3   3   6        306.11        318.13        16.98 o                         
   4   3   6        263.60        275.80        15.28 o                         
   5   3   6        227.10        232.17        11.77 o                         
   6   3   6         16.01         20.75         5.71 o                         
   7   3   6          6.66          4.58         5.08 o                         
   8   3   6         18.77         30.08        11.30 o                         
 -11   4   6          1.11          3.34        14.37 o                         
 -10   4   6         17.45         26.10         6.74 o                         
  -9   4   6        158.50        159.05        25.49 o                         
  -8   4   6         46.20         47.89         6.79 o                         
  -7   4   6        421.67        413.61        17.30 o                         
  -6   4   6         54.49         53.84         6.14 o                         
  -5   4   6         20.40         12.30         3.75 o                         
  -4   4   6        106.20        107.77         6.59 o                         
  -3   4   6        618.87        637.70        16.04 o                         
  -2   4   6         15.93         15.75         3.27 o                         
  -1   4   6        251.15        253.53         9.29 o                         
   0   4   6        244.14        245.98        13.18 o                         
   1   4   6         81.78         82.36         6.11 o                         
   2   4   6         98.59        101.83         9.75 o                         
   3   4   6        180.02        171.06         9.30 o                         
   4   4   6        156.69        141.64         9.19 o                         
   5   4   6        143.95        135.56        19.95 o                         
   6   4   6          4.95          1.41         4.48 o                         
   7   4   6        100.11        118.04        10.66 o                         
   8   4   6          0.53         11.15         6.09 o                         
 -11   5   6         19.20         16.20         6.92 o                         
 -10   5   6         14.28          9.57         5.81 o                         
  -9   5   6         39.27         44.98        15.51 o                         
  -8   5   6        318.72        329.96        18.85 o                         
  -7   5   6        234.53        218.27        11.09 o                         
  -6   5   6        102.62        115.04         7.75 o                         
  -5   5   6         36.38         32.84         4.75 o                         
  -4   5   6         41.39         55.47         5.29 o                         
  -3   5   6          7.21          4.87         2.70 o                         
  -2   5   6         83.04         92.76         5.85 o                         
  -1   5   6          7.58          9.78         3.16 o                         
   0   5   6        395.15        412.81        17.75 o                         
   1   5   6        102.07        109.88         6.98 o                         
   2   5   6        115.74        123.06         7.58 o                         
   3   5   6        178.89        154.56         8.78 o                         
   4   5   6        153.43        150.22         9.74 o                         
   5   5   6         61.71         59.63         7.27 o                         
   6   5   6          4.04          2.76         4.40 o                         
   7   5   6          6.53         11.67         5.63 o                         
   8   5   6         10.55          6.27         8.42 o                         
 -11   6   6         20.98          7.05         6.39 o                         
 -10   6   6         41.70         47.07         8.26 o                         
  -9   6   6         49.94         63.07        12.45 o                         
  -8   6   6        125.09        103.68        13.45 o                         
  -7   6   6         88.35         87.13         8.12 o                         
  -6   6   6         48.51         45.03         5.98 o                         
  -5   6   6        224.76        216.43         9.90 o                         
  -4   6   6         82.94         87.67         6.34 o                         
  -3   6   6        122.27        124.22         8.42 o                         
  -2   6   6         40.54         40.80         4.48 o                         
  -1   6   6        104.17        109.32         6.38 o                         
   0   6   6         91.20        105.60         9.24 o                         
   1   6   6        381.39        356.25        17.84 o                         
   2   6   6        186.29        164.10         8.79 o                         
   3   6   6         14.50         10.80         4.09 o                         
   4   6   6         16.76         11.59         4.61 o                         
   5   6   6         31.04         40.20         6.41 o                         
   6   6   6         50.24         42.43         7.41 o                         
   7   6   6         11.66         11.38         5.65 o                         
 -10   7   6         21.91          6.94         5.75 o                         
  -9   7   6         42.88         45.82         8.69 o                         
  -8   7   6         38.03         40.55        12.67 o                         
  -7   7   6         57.13         58.88         8.24 o                         
  -6   7   6         80.46         80.28         7.21 o                         
  -5   7   6         50.26         47.17         5.76 o                         
  -4   7   6        118.36        118.38         7.18 o                         
  -3   7   6         23.34         21.20         3.90 o                         
  -2   7   6        216.99        225.17         8.80 o                         
  -1   7   6        183.33        187.93         8.28 o                         
   0   7   6        615.72        607.91        22.97 o                         
   1   7   6        178.72        200.78        13.36 o                         
   2   7   6        100.75        103.98         7.31 o                         
   3   7   6         63.55         67.08         7.87 o                         
   4   7   6         35.63         39.60         6.46 o                         
   5   7   6        123.80        145.77        10.27 o                         
   6   7   6         37.16         23.82         6.18 o                         
   7   7   6          9.64         21.92         6.72 o                         
 -10   8   6          0.31         -4.90         4.90 o                         
  -9   8   6         21.97         12.50        10.07 o                         
  -8   8   6          3.47          5.77         8.33 o                         
  -7   8   6          6.14         -3.58         3.58 o                         
  -6   8   6          2.62         -2.80         3.72 o                         
  -5   8   6         71.89         63.14         6.66 o                         
  -4   8   6        112.19        107.50         7.28 o                         
  -3   8   6        101.31         94.95         6.47 o                         
  -2   8   6        146.92        152.95         8.69 o                         
  -1   8   6         19.33         13.79         3.49 o                         
   0   8   6        113.05        100.39         9.70 o                         
   1   8   6         27.51         33.49         7.23 o                         
   2   8   6         13.83         17.23         4.19 o                         
   3   8   6         60.62         55.99         6.63 o                         
   4   8   6         58.62         50.05        11.30 o                         
   5   8   6         55.30         62.00         7.86 o                         
   6   8   6         26.01          8.20         5.50 o                         
  -9   9   6         13.55          3.05         6.68 o                         
  -8   9   6         11.66         12.38         5.18 o                         
  -7   9   6         55.86         57.27         9.97 o                         
  -6   9   6         16.24         14.24         8.46 o                         
  -5   9   6         17.01         14.37         4.33 o                         
  -4   9   6          0.17         -2.06         4.16 o                         
  -3   9   6        229.37        237.37         9.77 o                         
  -2   9   6         51.20         53.47         5.66 o                         
  -1   9   6        334.33        310.43        11.02 o                         
   0   9   6        197.48        199.22        13.09 o                         
   1   9   6         18.79         24.34         6.86 o                         
   2   9   6         33.94         21.11         4.80 o                         
   3   9   6         52.34         63.55         6.84 o                         
   4   9   6         79.29         83.99        11.03 o                         
   5   9   6          4.98          2.46         7.41 o                         
   6   9   6         17.36          5.78         5.64 o                         
  -8  10   6         26.21         24.63         6.24 o                         
  -7  10   6         10.35         17.39         7.87 o                         
  -6  10   6         23.10         17.11         7.41 o                         
  -5  10   6         14.29         11.80         5.95 o                         
  -4  10   6         83.66         96.91        10.43 o                         
  -3  10   6         51.88         44.84         8.24 o                         
  -2  10   6        164.01        150.99        11.44 o                         
  -1  10   6         62.29         63.97         8.88 o                         
   0  10   6         29.36         23.43         6.31 o                         
   1  10   6         19.80         24.53         6.50 o                         
   2  10   6         57.04         66.99        10.25 o                         
   3  10   6         19.38         19.86         7.96 o                         
   4  10   6          7.15          0.73         6.59 o                         
   5  10   6         17.58         18.39         8.97 o                         
   3  11   6        119.70        133.97        14.73 o                         
   4  11   6          6.83          9.61         7.50 o                         
  -3 -13   7          1.84         -7.05         7.05 o                         
  -2 -13   7         40.98         35.14        12.08 o                         
  -1 -13   7          7.43         15.65        10.25 o                         
  -5 -12   7         56.11         39.53        11.53 o                         
  -4 -12   7         47.39         47.31        12.08 o                         
  -3 -12   7          4.33          4.21         7.96 o                         
  -2 -12   7          9.51         14.82         8.79 o                         
  -1 -12   7        142.02        152.27        18.39 o                         
   0 -12   7         13.27          1.92         8.69 o                         
   1 -12   7         76.00        103.96        16.84 o                         
   2 -12   7         50.97         57.74        14.37 o                         
  -6 -11   7         59.20         64.79        12.54 o                         
  -5 -11   7         15.15         13.45         8.14 o                         
  -4 -11   7        139.00        153.46        16.29 o                         
  -3 -11   7         73.17         90.32        14.64 o                         
  -2 -11   7         29.17         31.75        10.07 o                         
  -1 -11   7         25.61         27.00         9.61 o                         
   0 -11   7         43.22         36.60        10.52 o                         
   1 -11   7          1.32         -4.76         6.59 o                         
   2 -11   7         68.13         63.87        13.64 o                         
   3 -11   7          1.01         12.63         8.42 o                         
  -8 -10   7          8.21          9.06         4.58 o                         
  -7 -10   7          7.41         17.75         4.48 o                         
  -6 -10   7         22.83         20.91         3.17 o                         
  -5 -10   7          2.40         -4.12         4.94 o                         
  -4 -10   7         12.90         14.37         6.77 o                         
  -3 -10   7         50.38         70.19        12.08 o                         
  -2 -10   7        134.48        120.25        14.55 o                         
  -1 -10   7         57.04         46.03        10.43 o                         
   0 -10   7         12.70         13.18         8.14 o                         
   1 -10   7         24.56         25.17         9.52 o                         
   2 -10   7         23.00         37.52        11.26 o                         
   3 -10   7          2.58          2.62         3.58 o                         
   4 -10   7          9.59          6.49         4.26 o                         
  -9  -9   7         62.07         58.84        10.07 o                         
  -8  -9   7          6.32          6.50         4.94 o                         
  -7  -9   7          6.17         10.25         4.94 o                         
  -6  -9   7         16.09          9.43         4.48 o                         
  -5  -9   7         38.80         34.71         4.59 o                         
  -4  -9   7         35.83         28.09         8.14 o                         
  -3  -9   7         28.91         22.42         8.14 o                         
  -2  -9   7        573.95        573.50        27.36 o                         
  -1  -9   7        180.07        163.81        15.37 o                         
   0  -9   7        105.89        104.78        13.09 o                         
   1  -9   7        100.92         98.74        14.18 o                         
   2  -9   7         29.26         28.92         5.13 o                         
   3  -9   7         47.87         32.99         5.69 o                         
   4  -9   7         66.33         49.73         7.34 o                         
   5  -9   7          7.66          4.87         4.86 o                         
  -9  -8   7          4.98         10.34         6.41 o                         
  -8  -8   7          2.89         -3.66         4.21 o                         
  -7  -8   7         19.94         13.82         5.58 o                         
  -6  -8   7         73.97         71.67         9.11 o                         
  -5  -8   7         88.96         94.97         6.71 o                         
  -4  -8   7         48.37         51.39         7.05 o                         
  -3  -8   7         54.85         52.08         7.41 o                         
  -2  -8   7        152.76        157.22        13.73 o                         
  -1  -8   7         69.63         66.25        11.16 o                         
   0  -8   7        142.45        138.94         6.53 o                         
   1  -8   7          6.53          4.74         3.81 o                         
   2  -8   7          2.75          0.87         2.54 o                         
   3  -8   7         33.85         38.59         4.58 o                         
   4  -8   7          8.46          8.51         3.62 o                         
   5  -8   7          0.56          0.64         3.49 o                         
   6  -8   7         34.08         32.25         5.62 o                         
 -10  -7   7         21.85         26.72         8.24 o                         
  -9  -7   7         15.15         17.04         4.99 o                         
  -8  -7   7         41.13         52.47         6.37 o                         
  -7  -7   7        139.68        140.42        13.18 o                         
  -6  -7   7        122.48        122.85         4.98 o                         
  -5  -7   7        115.63        117.52         4.54 o                         
  -4  -7   7         14.21         13.93         2.09 o                         
  -3  -7   7        279.40        281.23         6.14 o                         
  -2  -7   7         16.56         16.19         1.84 o                         
  -1  -7   7        575.99        563.04        14.93 o                         
   0  -7   7        187.61        187.04        12.83 o                         
   1  -7   7         82.55         95.53         5.63 o                         
   2  -7   7         77.99         92.68        10.18 o                         
   3  -7   7          8.70          1.74         2.96 o                         
   4  -7   7         42.82         47.66         5.98 o                         
   5  -7   7         13.50          5.50         3.85 o                         
   6  -7   7         51.91         56.83         6.82 o                         
 -11  -6   7         12.47          9.66         7.60 o                         
 -10  -6   7          8.98         11.14         4.83 o                         
  -9  -6   7          3.98         -0.30         3.59 o                         
  -8  -6   7          0.05          2.95         3.80 o                         
  -7  -6   7         28.94         36.60         5.23 o                         
  -6  -6   7        117.45        109.49         5.79 o                         
  -5  -6   7        114.13        104.10         5.46 o                         
  -4  -6   7         96.92         87.79         4.14 o                         
  -3  -6   7         14.36         16.80         3.91 o                         
  -2  -6   7          1.42          0.03         1.63 o                         
  -1  -6   7         62.37         61.56         4.07 o                         
   0  -6   7        167.00        159.49         5.33 o                         
   1  -6   7        347.72        330.53         8.10 o                         
   2  -6   7          6.54          4.23         2.25 o                         
   3  -6   7         31.16         37.44         4.14 o                         
   4  -6   7          5.55          8.66         3.16 o                         
   5  -6   7         80.87         75.27         6.23 o                         
   6  -6   7         23.92         19.94         4.41 o                         
   7  -6   7          5.22         -4.30         7.32 o                         
 -11  -5   7         10.62         15.71         5.99 o                         
 -10  -5   7          5.43          7.81         4.74 o                         
  -9  -5   7         35.09         33.03         6.02 o                         
  -8  -5   7        127.75        113.27         6.95 o                         
  -7  -5   7         83.12         77.24         8.22 o                         
  -6  -5   7         96.22         85.76         6.96 o                         
  -5  -5   7        369.61        332.22        14.90 o                         
  -4  -5   7         71.32         69.43         4.57 o                         
  -3  -5   7        182.51        182.55         5.57 o                         
  -2  -5   7         19.23         15.99         2.31 o                         
  -1  -5   7        157.04        166.70         4.92 o                         
   0  -5   7         18.55         17.11         2.59 o                         
   1  -5   7        133.61        141.73         6.13 o                         
   2  -5   7         31.16         29.24         3.77 o                         
   3  -5   7         46.69         46.96         4.63 o                         
   4  -5   7         62.79         62.68         5.61 o                         
   5  -5   7         25.74         25.63         4.47 o                         
   6  -5   7         93.99         93.39         7.43 o                         
   7  -5   7          1.22         -0.60         6.45 o                         
 -11  -4   7          3.08          5.05         5.08 o                         
 -10  -4   7         37.51         35.53         6.49 o                         
  -9  -4   7         23.17         21.99         5.53 o                         
  -8  -4   7          4.85          7.84         4.30 o                         
  -7  -4   7        237.17        217.92         8.68 o                         
  -6  -4   7         22.91         24.07         4.79 o                         
  -5  -4   7         23.87         25.59         3.16 o                         
  -4  -4   7         12.02         15.58         2.76 o                         
  -3  -4   7        127.77        124.50         5.36 o                         
  -2  -4   7         10.03          8.04         2.05 o                         
  -1  -4   7         47.53         56.03         3.32 o                         
   0  -4   7        614.30        616.41        11.50 o                         
   1  -4   7         85.32         84.17         5.22 o                         
   2  -4   7        373.73        373.74        12.30 o                         
   3  -4   7        156.09        146.14         8.15 o                         
   4  -4   7         41.19         44.81         5.07 o                         
   5  -4   7         36.35         25.83         4.49 o                         
   6  -4   7         63.50         66.14         8.17 o                         
   7  -4   7         29.97         27.65         6.59 o                         
 -11  -3   7         32.68         30.50         7.21 o                         
 -10  -3   7          4.90          3.04         4.78 o                         
  -9  -3   7        189.93        190.63        14.50 o                         
  -8  -3   7        101.85        102.60        11.67 o                         
  -7  -3   7         19.28         17.46         3.88 o                         
  -6  -3   7         40.65         47.21         5.54 o                         
  -5  -3   7          1.43          2.10         1.70 o                         
  -4  -3   7        540.29        536.56        11.45 o                         
  -3  -3   7        111.39        104.96         9.04 o                         
  -2  -3   7         52.89         59.14         4.96 o                         
  -1  -3   7         14.74         12.11         2.29 o                         
   0  -3   7        161.53        179.65         5.93 o                         
   1  -3   7         28.80         15.69         3.09 o                         
   2  -3   7         79.44         81.48         5.50 o                         
   3  -3   7        135.65        127.56        11.67 o                         
   4  -3   7        159.77        144.65         7.82 o                         
   5  -3   7         62.46         72.20         7.59 o                         
   6  -3   7         13.36         10.83         5.05 o                         
   7  -3   7          9.66          9.14         6.77 o                         
   8  -3   7          7.64          3.75         7.69 o                         
 -12  -2   7          6.21         10.65         6.53 o                         
 -11  -2   7         63.24         62.59         8.99 o                         
 -10  -2   7         32.23         24.50         6.34 o                         
  -9  -2   7         39.75         42.79         6.66 o                         
  -8  -2   7        140.31        141.67        10.30 o                         
  -7  -2   7         44.97         38.23         5.84 o                         
  -6  -2   7        169.74        155.78         7.43 o                         
  -5  -2   7         23.40         23.53         3.52 o                         
  -4  -2   7        119.24        119.45         4.54 o                         
  -3  -2   7         60.36         68.23         4.09 o                         
  -2  -2   7        595.54        566.66        12.56 o                         
  -1  -2   7        401.28        422.18         9.15 o                         
   0  -2   7        144.25        153.03         8.02 o                         
   1  -2   7        229.29        231.46         7.05 o                         
   2  -2   7         49.84         53.27         4.93 o                         
   3  -2   7          4.74          6.70         3.50 o                         
   4  -2   7        109.06         94.13         9.15 o                         
   5  -2   7         78.96         84.37         8.24 o                         
   6  -2   7         26.94         42.42         7.04 o                         
   7  -2   7         40.33         33.59         7.07 o                         
   8  -2   7         13.88          8.65         6.30 o                         
 -12  -1   7         39.51         48.42         8.89 o                         
 -11  -1   7         47.00         42.16        10.34 o                         
 -10  -1   7         48.60         45.22         9.01 o                         
  -9  -1   7         35.81         26.97         6.12 o                         
  -8  -1   7        248.36        226.96        12.07 o                         
  -7  -1   7         94.71         93.98         8.14 o                         
  -6  -1   7         92.32        107.29         6.33 o                         
  -5  -1   7         78.21         88.73         5.49 o                         
  -4  -1   7         91.82        109.01         5.23 o                         
  -3  -1   7         85.01         95.69         6.30 o                         
  -2  -1   7        177.40        172.71         9.13 o                         
  -1  -1   7         28.62         30.42         4.74 o                         
   0  -1   7         18.58         16.88         2.60 o                         
   1  -1   7         78.57         82.03         4.57 o                         
   2  -1   7         27.91         31.17         3.94 o                         
   3  -1   7         12.56         13.45         3.29 o                         
   4  -1   7        480.60        417.60        18.30 o                         
   5  -1   7         38.59         48.08        12.90 o                         
   6  -1   7         29.04         36.23         6.79 o                         
   7  -1   7          9.28         11.14         5.85 o                         
   8  -1   7         11.41          7.61         6.22 o                         
 -12   0   7         46.45         38.49         8.34 o                         
 -11   0   7          5.94          3.82         7.69 o                         
 -10   0   7         21.69         11.58         5.66 o                         
  -9   0   7         97.56        108.83         9.48 o                         
  -8   0   7          0.05         -3.62         3.77 o                         
  -7   0   7        194.13        183.06        10.22 o                         
  -6   0   7        704.69        654.21        18.38 o                         
  -5   0   7        872.36        827.41        17.02 o                         
  -4   0   7         16.58         22.15         3.31 o                         
  -3   0   7         93.21         84.34         5.07 o                         
  -2   0   7        487.98        491.92        13.08 o                         
  -1   0   7        267.26        270.55         8.35 o                         
   0   0   7         41.53         38.04         3.40 o                         
   1   0   7        114.21        126.41         5.45 o                         
   2   0   7        139.68        136.30         6.74 o                         
   3   0   7          0.76          3.12         2.82 o                         
   4   0   7         50.85         45.38         6.24 o                         
   5   0   7        101.16        103.17        18.07 o                         
   6   0   7         76.36         82.82         8.71 o                         
   7   0   7         75.36        102.76        10.77 o                         
   8   0   7          0.59         -0.39         5.37 o                         
 -12   1   7         39.47         38.65        10.80 o                         
 -11   1   7         47.00         45.04         8.14 o                         
 -10   1   7         48.62         51.14         7.88 o                         
  -9   1   7         35.86         31.55         6.44 o                         
  -8   1   7        248.42        269.91        12.75 o                         
  -7   1   7         94.74         92.16        10.02 o                         
  -6   1   7         92.20         85.67         7.27 o                         
  -5   1   7         78.28         89.44        21.23 o                         
  -4   1   7         91.79        104.45         6.92 o                         
  -3   1   7         84.92         91.42         5.16 o                         
  -2   1   7        177.20        198.39         8.63 o                         
  -1   1   7         28.71         28.91         4.24 o                         
   0   1   7         18.59         19.72         4.63 o                         
   1   1   7         78.54         76.21         5.18 o                         
   2   1   7         27.95         29.44         3.96 o                         
   3   1   7         12.58         11.90         4.17 o                         
   4   1   7        480.41        475.55        18.85 o                         
   5   1   7         38.67         34.55         6.41 o                         
   6   1   7         29.03         21.41         7.64 o                         
   7   1   7          9.30         13.73         6.22 o                         
   8   1   7         11.40         -2.31         5.26 o                         
 -12   2   7          6.19          6.02         6.22 o                         
 -11   2   7         63.17         79.46        10.03 o                         
 -10   2   7         32.26         30.62         6.74 o                         
  -9   2   7         39.73         41.04         6.96 o                         
  -8   2   7        140.21        139.04        27.18 o                         
  -7   2   7         44.93         34.97         5.87 o                         
  -6   2   7        169.94        179.76         9.65 o                         
  -5   2   7         23.40         26.88         5.95 o                         
  -4   2   7        119.26        126.10         8.65 o                         
  -3   2   7         60.27         62.66         5.64 o                         
  -2   2   7        595.49        558.04        21.87 o                         
  -1   2   7        401.03        418.21        18.49 o                         
   0   2   7        144.39        157.95        11.44 o                         
   1   2   7        229.37        233.40        10.34 o                         
   2   2   7         49.92         41.40         5.50 o                         
   3   2   7          4.75          2.29         3.68 o                         
   4   2   7        109.05         93.37        14.92 o                         
   5   2   7         78.83         66.24         7.86 o                         
   6   2   7         26.99         32.20         6.68 o                         
   7   2   7         40.31         46.24        15.33 o                         
   8   2   7         13.88          3.06         8.14 o                         
 -11   3   7         32.67         43.19         8.34 o                         
 -10   3   7          4.94          2.33         7.18 o                         
  -9   3   7        190.10        191.97        12.09 o                         
  -8   3   7        101.81         97.15         8.72 o                         
  -7   3   7         19.30         14.93         4.62 o                         
  -6   3   7         40.60         42.41         6.18 o                         
  -5   3   7          1.42          2.83         3.23 o                         
  -4   3   7        540.08        540.56        15.59 o                         
  -3   3   7        111.29        128.49         7.25 o                         
  -2   3   7         52.91         47.06         5.16 o                         
  -1   3   7         14.77         12.35         4.85 o                         
   0   3   7        161.63        179.73        12.45 o                         
   1   3   7         28.75         27.94         4.76 o                         
   2   3   7         79.39         88.06         7.69 o                         
   3   3   7        135.66        142.75         8.95 o                         
   4   3   7        159.79        169.20        32.99 o                         
   5   3   7         62.47         60.78         8.97 o                         
   6   3   7         13.37         12.78         8.92 o                         
   7   3   7          9.67          6.68         5.98 o                         
   8   3   7          7.68          1.06         5.79 o                         
 -11   4   7          3.09          4.54         6.05 o                         
 -10   4   7         37.51         45.57         7.85 o                         
  -9   4   7         23.16         20.69         6.01 o                         
  -8   4   7          4.85         -2.14         5.44 o                         
  -7   4   7        237.15        238.10        19.90 o                         
  -6   4   7         22.91         26.59         9.47 o                         
  -5   4   7         23.87         25.76         4.62 o                         
  -4   4   7         12.00         19.71         6.86 o                         
  -3   4   7        127.75        121.31         7.28 o                         
  -2   4   7         10.04          8.46         6.36 o                         
  -1   4   7         47.55         39.26         6.95 o                         
   0   4   7        614.49        601.05        23.88 o                         
   1   4   7         85.21         74.45         6.54 o                         
   2   4   7        373.96        358.24        13.41 o                         
   3   4   7        156.08        144.16         9.84 o                         
   4   4   7         41.19         34.87         9.01 o                         
   5   4   7         36.35         27.56         5.95 o                         
   6   4   7         63.40         54.06        13.64 o                         
   7   4   7         29.89         22.85         6.70 o                         
 -11   5   7         10.64         12.69         6.46 o                         
 -10   5   7          5.39         15.62         5.90 o                         
  -9   5   7         35.05         45.26         7.44 o                         
  -8   5   7        127.80        115.38         9.88 o                         
  -7   5   7         83.12         81.35         7.96 o                         
  -6   5   7         96.24        111.82         9.93 o                         
  -5   5   7        369.28        344.57        17.02 o                         
  -4   5   7         71.27         63.46         6.01 o                         
  -3   5   7        182.61        189.67         8.83 o                         
  -2   5   7         19.21         20.82         4.04 o                         
  -1   5   7        157.02        171.68        12.08 o                         
   0   5   7         18.51         10.89         4.85 o                         
   1   5   7        133.63        150.36         8.57 o                         
   2   5   7         31.16         33.95         5.31 o                         
   3   5   7         46.73         41.18         6.07 o                         
   4   5   7         62.79         62.75         7.38 o                         
   5   5   7         25.79         16.92        12.63 o                         
   6   5   7         94.04        107.51         9.88 o                         
   7   5   7          1.23          6.72         5.58 o                         
 -11   6   7         12.44         11.84         6.68 o                         
 -10   6   7          8.99         14.12         6.25 o                         
  -9   6   7          3.97          5.08         5.01 o                         
  -8   6   7          0.05         -3.69         4.34 o                         
  -7   6   7         28.94         24.14         5.47 o                         
  -6   6   7        117.35        113.14         8.18 o                         
  -5   6   7        114.09        107.98         7.76 o                         
  -4   6   7         96.86         86.67        12.58 o                         
  -3   6   7         14.33         14.57         4.44 o                         
  -2   6   7          1.42         -1.35         2.66 o                         
  -1   6   7         62.36         80.16         9.43 o                         
   0   6   7        167.14        132.51        11.44 o                         
   1   6   7        347.76        367.34        13.22 o                         
   2   6   7          6.54          9.50         3.96 o                         
   3   6   7         31.10         30.56         5.63 o                         
   4   6   7          5.56         10.76         4.55 o                         
   5   6   7         80.80         79.19         8.86 o                         
   6   6   7         23.87         18.62         6.36 o                         
   7   6   7          5.21         -1.48         5.62 o                         
 -10   7   7         21.84         15.34         6.66 o                         
  -9   7   7         15.17         10.02         7.00 o                         
  -8   7   7         41.10         46.09         7.30 o                         
  -7   7   7        139.61        157.81        10.32 o                         
  -6   7   7        122.40        141.71         9.12 o                         
  -5   7   7        115.71        125.98         8.31 o                         
  -4   7   7         14.24         10.44         3.95 o                         
  -3   7   7        279.20        288.82        11.16 o                         
  -2   7   7         16.61         17.00         4.11 o                         
  -1   7   7        575.92        541.93        23.06 o                         
   0   7   7        187.51        171.58        12.81 o                         
   1   7   7         82.54        104.64         7.67 o                         
   2   7   7         77.94         81.38        12.99 o                         
   3   7   7          8.67          3.96         4.11 o                         
   4   7   7         42.92         17.87         5.31 o                         
   5   7   7         13.52         10.52         5.44 o                         
   6   7   7         51.86         46.50         7.98 o                         
 -10   8   7         21.35         25.96         7.32 o                         
  -9   8   7          4.98          0.77         5.20 o                         
  -8   8   7          2.89          5.69         6.09 o                         
  -7   8   7         19.87         16.23         8.74 o                         
  -6   8   7         74.01         71.32         7.71 o                         
  -5   8   7         89.01         94.74         7.96 o                         
  -4   8   7         48.38         47.63         5.95 o                         
  -3   8   7         54.85         50.90         5.86 o                         
  -2   8   7        152.68        162.08        10.66 o                         
  -1   8   7         69.64         86.11         9.88 o                         
   0   8   7        142.45        136.35        11.62 o                         
   1   8   7          6.55          4.23         5.17 o                         
   2   8   7          2.76          9.03         4.09 o                         
   3   8   7         33.88         42.13         6.68 o                         
   4   8   7          8.46          0.94         4.46 o                         
   5   8   7          0.57         -0.91         4.56 o                         
   6   8   7         34.10         38.21         7.92 o                         
  -9   9   7         61.94         71.03         9.64 o                         
  -8   9   7          6.34          3.63         5.16 o                         
  -7   9   7          6.14          5.72         4.88 o                         
  -6   9   7         16.13         14.29         4.79 o                         
  -5   9   7         38.80         46.71         7.09 o                         
  -4   9   7         35.87         41.68        15.33 o                         
  -3   9   7         28.90         23.90         4.63 o                         
  -2   9   7        573.89        593.69        25.76 o                         
  -1   9   7        179.96        161.33        12.99 o                         
   0   9   7        105.93        105.06        10.80 o                         
   1   9   7        100.93        117.77         9.01 o                         
   2   9   7         29.24         37.58         7.14 o                         
   3   9   7         47.90         40.99         6.50 o                         
   4   9   7         66.27         72.74         9.75 o                         
   5   9   7          7.67          6.68         5.38 o                         
  -8  10   7          8.20         13.80         6.11 o                         
  -7  10   7          7.41          5.29         4.88 o                         
  -6  10   7         22.88         17.76         6.31 o                         
  -5  10   7          2.39          3.25         8.01 o                         
  -4  10   7         12.88         19.02         8.37 o                         
  -3  10   7         50.39         41.91         8.33 o                         
  -2  10   7        134.53        129.21        11.62 o                         
  -1  10   7         57.07         58.93         9.33 o                         
   0  10   7         12.71          9.15         6.04 o                         
   1  10   7         24.59         33.22         8.24 o                         
   2  10   7         22.97         27.18         8.05 o                         
   3  10   7          2.56         -6.04         6.04 o                         
   4  10   7          9.59         -4.30         7.23 o                         
   2  11   7         68.11         56.19        11.07 o                         
   3  11   7          1.01          0.55         6.77 o                         
  -5 -12   8         33.74         57.56        13.36 o                         
  -4 -12   8         40.78         53.99        12.72 o                         
  -3 -12   8         36.00         47.13        12.90 o                         
  -2 -12   8         56.24         50.97        12.90 o                         
  -1 -12   8          3.97         15.56         9.79 o                         
   0 -12   8         54.51         52.53        13.45 o                         
  -6 -11   8          2.49          1.74         7.50 o                         
  -5 -11   8         59.04         69.55        13.45 o                         
  -4 -11   8         24.90         19.77         8.69 o                         
  -3 -11   8         56.42         65.52        12.90 o                         
  -2 -11   8         47.79         37.34        10.89 o                         
  -1 -11   8         21.19         21.05         9.52 o                         
   0 -11   8         48.67         37.25        11.80 o                         
   1 -11   8        112.31        121.07        17.75 o                         
   2 -11   8          7.83          0.64         8.14 o                         
  -8 -10   8         15.48         15.19         5.58 o                         
  -7 -10   8          7.25          3.20         3.84 o                         
  -6 -10   8         20.59         25.25         3.91 o                         
  -5 -10   8         17.17          6.50         6.77 o                         
  -4 -10   8        114.84        117.78        13.91 o                         
  -3 -10   8         23.13         27.36         9.24 o                         
  -2 -10   8          0.73          5.03         6.59 o                         
  -1 -10   8         26.66         25.81         8.79 o                         
   0 -10   8         20.54         28.64         9.52 o                         
   1 -10   8         32.33         45.57        12.35 o                         
   2 -10   8         66.61         69.55        15.01 o                         
   3 -10   8         14.37          9.05         4.71 o                         
  -9  -9   8         20.58         15.28         6.95 o                         
  -8  -9   8          8.95          9.70         5.40 o                         
  -7  -9   8         48.24         42.55         7.60 o                         
  -6  -9   8         26.86         26.96         4.69 o                         
  -5  -9   8         66.95         65.16        13.50 o                         
  -4  -9   8         23.34         21.95         4.71 o                         
  -3  -9   8         27.23         31.39         8.42 o                         
  -2  -9   8        107.30        131.14        13.82 o                         
  -1  -9   8         20.46         19.67         7.60 o                         
   0  -9   8         60.26         54.72        11.44 o                         
   1  -9   8         10.39          9.15         7.32 o                         
   2  -9   8          5.42          4.10         4.19 o                         
   3  -9   8         30.31         22.54         5.49 o                         
   4  -9   8         53.25         68.99         8.89 o                         
  -9  -8   8          6.32         -4.03         5.49 o                         
  -8  -8   8         59.42         75.77        11.16 o                         
  -7  -8   8          5.88          2.10         4.94 o                         
  -6  -8   8         21.73         24.08         4.68 o                         
  -5  -8   8         59.22         70.26         9.20 o                         
  -4  -8   8         37.03         41.24         5.18 o                         
  -3  -8   8        118.02        113.63         7.19 o                         
  -2  -8   8        141.69        153.28        14.28 o                         
  -1  -8   8          1.33          2.20         4.53 o                         
   0  -8   8          5.66          9.07         3.29 o                         
   1  -8   8         26.86         30.09         4.01 o                         
   2  -8   8         48.70         47.96         5.09 o                         
   3  -8   8         80.66         95.81         6.84 o                         
   4  -8   8         62.52         64.41         6.55 o                         
   5  -8   8         16.13         17.73         4.81 o                         
 -10  -7   8          3.12         -1.92         6.31 o                         
  -9  -7   8         30.50         30.20         7.96 o                         
  -8  -7   8         97.73        111.52         8.48 o                         
  -7  -7   8         94.50         99.47         7.54 o                         
  -6  -7   8         14.02         13.68         2.60 o                         
  -5  -7   8          5.03          3.48         2.62 o                         
  -4  -7   8          0.76         -1.74         1.74 o                         
  -3  -7   8        174.64        176.86         5.44 o                         
  -2  -7   8         98.07         97.84         4.68 o                         
  -1  -7   8        457.83        472.84        13.37 o                         
   0  -7   8          3.34          1.92         1.87 o                         
   1  -7   8         23.27         21.24         3.71 o                         
   2  -7   8         64.47         64.89         5.92 o                         
   3  -7   8         28.26         24.84         4.60 o                         
   4  -7   8         20.03         19.14         4.53 o                         
   5  -7   8         73.49         64.06         7.14 o                         
 -10  -6   8          1.07         -2.31         4.22 o                         
  -9  -6   8         15.27          5.31         6.22 o                         
  -8  -6   8          4.67          8.46         4.30 o                         
  -7  -6   8         42.08         42.54         7.69 o                         
  -6  -6   8         16.86         16.41         3.11 o                         
  -5  -6   8        115.40         97.51         4.73 o                         
  -4  -6   8        116.63        100.18         9.59 o                         
  -3  -6   8        154.96        154.73         5.72 o                         
  -2  -6   8         80.24         76.38         4.19 o                         
  -1  -6   8        174.88        175.08         8.40 o                         
   0  -6   8        123.70        128.85         5.37 o                         
   1  -6   8        229.63        234.72         7.34 o                         
   2  -6   8        136.60        141.38         6.24 o                         
   3  -6   8         30.60         35.03         4.45 o                         
   4  -6   8         22.02         21.09         4.15 o                         
   5  -6   8         31.45         35.26         5.03 o                         
   6  -6   8          1.84         -4.15         4.26 o                         
 -11  -5   8          0.10          1.11         4.95 o                         
 -10  -5   8         30.78         18.03         5.56 o                         
  -9  -5   8         21.90         21.18        16.56 o                         
  -8  -5   8         88.99         94.79         8.09 o                         
  -7  -5   8         12.50         12.51         4.35 o                         
  -6  -5   8          2.48          1.38         2.30 o                         
  -5  -5   8         20.08         20.02         3.29 o                         
  -4  -5   8         77.61         68.67         4.13 o                         
  -3  -5   8        213.88        217.20         6.43 o                         
  -2  -5   8         27.53         22.17         3.42 o                         
  -1  -5   8         66.52         67.32         5.20 o                         
   0  -5   8        192.03        181.93         6.52 o                         
   1  -5   8         53.78         53.61         5.02 o                         
   2  -5   8         47.09         54.80         7.29 o                         
   3  -5   8         74.68         75.74         6.16 o                         
   4  -5   8         40.96         44.58         5.11 o                         
   5  -5   8         31.30         33.00         5.62 o                         
   6  -5   8         22.29         30.62         6.66 o                         
 -11  -4   8         43.16         45.34         7.99 o                         
 -10  -4   8          3.09          1.60         7.73 o                         
  -9  -4   8        155.89        160.36        10.51 o                         
  -8  -4   8         83.96         80.01         7.86 o                         
  -7  -4   8         60.52         45.57         5.07 o                         
  -6  -4   8         39.41         38.16         5.73 o                         
  -5  -4   8         75.12         70.55         5.09 o                         
  -4  -4   8         28.17         17.14         4.39 o                         
  -3  -4   8        251.25        253.84         7.05 o                         
  -2  -4   8         60.48         69.17         4.17 o                         
  -1  -4   8          4.14          2.43         2.07 o                         
   0  -4   8        234.08        224.92         7.09 o                         
   1  -4   8        490.26        479.33        12.49 o                         
   2  -4   8         56.27         45.37         4.81 o                         
   3  -4   8        106.44        110.55         8.20 o                         
   4  -4   8         29.72         30.15         4.83 o                         
   5  -4   8         49.92         45.15         7.18 o                         
   6  -4   8         58.41         79.69         9.28 o                         
   7  -4   8          9.72          1.45         6.68 o                         
 -11  -3   8          3.28         13.73         6.63 o                         
 -10  -3   8          1.99          0.49         4.39 o                         
  -9  -3   8         84.59         72.62         8.38 o                         
  -8  -3   8         99.30         97.91        12.86 o                         
  -7  -3   8        244.33        233.45        11.16 o                         
  -6  -3   8        289.26        283.56         9.86 o                         
  -5  -3   8        523.03        503.44        11.24 o                         
  -4  -3   8        116.53        114.27         6.11 o                         
  -3  -3   8        150.70        157.12        12.73 o                         
  -2  -3   8        137.67        141.80         7.96 o                         
  -1  -3   8         37.41         35.46         3.51 o                         
   0  -3   8        173.04        160.20         6.16 o                         
   1  -3   8        317.18        314.81        10.07 o                         
   2  -3   8        139.27        129.17         7.03 o                         
   3  -3   8        108.42        105.54         7.02 o                         
   4  -3   8         24.89         13.47         7.28 o                         
   5  -3   8         27.57         30.32         6.33 o                         
   6  -3   8         26.72         18.05        10.39 o                         
   7  -3   8         32.34         30.80         7.42 o                         
 -11  -2   8         59.74         74.47         9.61 o                         
 -10  -2   8         54.70         58.26         8.41 o                         
  -9  -2   8         70.02         78.10         8.63 o                         
  -8  -2   8        134.16        136.08         9.86 o                         
  -7  -2   8        143.63        141.09         9.38 o                         
  -6  -2   8        426.31        428.95        12.61 o                         
  -5  -2   8         31.14         29.45         2.73 o                         
  -4  -2   8        123.34        127.95         6.36 o                         
  -3  -2   8         81.81         72.30         6.47 o                         
  -2  -2   8         46.68         49.37         4.51 o                         
  -1  -2   8        779.80        833.66        19.44 o                         
   0  -2   8         22.37         26.87         3.23 o                         
   1  -2   8        102.99         98.97         6.19 o                         
   2  -2   8        152.68        156.92         7.81 o                         
   3  -2   8        149.71        147.67         7.83 o                         
   4  -2   8         95.17         91.85        12.67 o                         
   5  -2   8          4.96         -0.24         4.18 o                         
   6  -2   8         33.58         50.06         7.66 o                         
   7  -2   8         23.68         31.44        10.66 o                         
 -11  -1   8         25.30         15.39         6.69 o                         
 -10  -1   8         16.51         11.03         5.43 o                         
  -9  -1   8         25.16         32.66         6.76 o                         
  -8  -1   8         59.96         63.05        11.90 o                         
  -7  -1   8        136.76        130.31         9.34 o                         
  -6  -1   8        510.21        499.52        16.40 o                         
  -5  -1   8        331.61        342.07        10.53 o                         
  -4  -1   8         60.18         54.65         3.88 o                         
  -3  -1   8         66.98         66.03         9.61 o                         
  -2  -1   8         72.23         69.65         5.10 o                         
  -1  -1   8        291.53        321.26         8.48 o                         
   0  -1   8        260.98        252.98         8.36 o                         
   1  -1   8        155.98        165.21         6.60 o                         
   2  -1   8        182.95        165.77         8.10 o                         
   3  -1   8        177.58        182.19        10.35 o                         
   4  -1   8        116.34        116.59         9.36 o                         
   5  -1   8          6.98          6.08         4.98 o                         
   6  -1   8        140.10        152.99        11.57 o                         
   7  -1   8         35.92         36.47         7.69 o                         
 -11   0   8         54.65         68.02         9.79 o                         
 -10   0   8        145.42        169.19        12.16 o                         
  -9   0   8         19.27         28.93         6.45 o                         
  -8   0   8        112.75        122.74        11.58 o                         
  -7   0   8         38.24         31.65         7.69 o                         
  -6   0   8        202.32        214.20        10.58 o                         
  -5   0   8        119.30         96.54        10.52 o                         
  -4   0   8          0.01         -3.22         3.22 o                         
  -3   0   8        128.86        131.69         6.46 o                         
  -2   0   8        107.47        124.09         7.87 o                         
  -1   0   8         26.85         27.35         4.11 o                         
   0   0   8          1.35          1.06         2.13 o                         
   1   0   8        308.45        327.84         9.23 o                         
   2   0   8        247.03        256.80        11.58 o                         
   3   0   8         50.52         48.57         6.63 o                         
   4   0   8         20.77         14.12         4.91 o                         
   5   0   8          0.28         -1.04         4.09 o                         
   6   0   8          0.11         -4.24         4.24 o                         
   7   0   8          0.27          6.64         5.80 o                         
 -11   1   8         25.32         26.37         7.10 o                         
 -10   1   8         16.54         18.02         6.31 o                         
  -9   1   8         25.09         23.06         7.69 o                         
  -8   1   8         59.93         74.48         8.34 o                         
  -7   1   8        136.82        129.35        12.54 o                         
  -6   1   8        510.24        507.15        41.64 o                         
  -5   1   8        331.55        324.32        20.22 o                         
  -4   1   8         60.10         61.69         8.14 o                         
  -3   1   8         67.05         57.16         5.95 o                         
  -2   1   8         72.33         61.76         6.10 o                         
  -1   1   8        291.57        302.29        11.78 o                         
   0   1   8        260.89        260.09         9.04 o                         
   1   1   8        156.09        168.80         9.32 o                         
   2   1   8        183.05        180.49         9.83 o                         
   3   1   8        177.57        168.73        10.25 o                         
   4   1   8        116.21        122.61         9.64 o                         
   5   1   8          7.00          7.17         4.93 o                         
   6   1   8        140.13        147.32        11.64 o                         
   7   1   8         35.88         43.62         8.25 o                         
 -11   2   8         59.78         69.57         9.96 o                         
 -10   2   8         54.69         52.97         8.51 o                         
  -9   2   8         70.02         71.83        12.95 o                         
  -8   2   8        134.10        152.97        10.42 o                         
  -7   2   8        143.70        126.66        20.41 o                         
  -6   2   8        426.50        420.61        15.26 o                         
  -5   2   8         31.13         30.61         5.14 o                         
  -4   2   8        123.32        122.13        15.79 o                         
  -3   2   8         81.75         89.94         5.80 o                         
  -2   2   8         46.65         30.02         6.68 o                         
  -1   2   8        779.55        799.72        29.47 o                         
   0   2   8         22.35         20.33         4.38 o                         
   1   2   8        102.95        103.88         7.73 o                         
   2   2   8        152.73        175.00         9.86 o                         
   3   2   8        149.64        162.18        14.14 o                         
   4   2   8         95.07         97.04        16.93 o                         
   5   2   8          4.96          4.02         4.49 o                         
   6   2   8         33.63         39.09         7.54 o                         
   7   2   8         23.67         23.91        21.96 o                         
 -11   3   8          3.25         -2.00         5.30 o                         
 -10   3   8          1.97          4.48         5.21 o                         
  -9   3   8         84.69         90.16         9.61 o                         
  -8   3   8         99.35         99.17         9.06 o                         
  -7   3   8        244.24        233.79        33.08 o                         
  -6   3   8        289.47        292.82        19.03 o                         
  -5   3   8        523.03        494.28        16.05 o                         
  -4   3   8        116.42        112.97         7.70 o                         
  -3   3   8        150.64        154.56         8.57 o                         
  -2   3   8        137.59        147.79        11.62 o                         
  -1   3   8         37.42         21.69         6.31 o                         
   0   3   8        173.00        163.94        12.35 o                         
   1   3   8        317.33        322.70        23.79 o                         
   2   3   8        139.33        123.83        12.40 o                         
   3   3   8        108.44        109.43         8.78 o                         
   4   3   8         24.89         22.99         5.57 o                         
   5   3   8         27.61         35.54         6.70 o                         
   6   3   8         26.70         22.35        10.07 o                         
   7   3   8         32.34         40.04        16.38 o                         
 -11   4   8         43.20         49.24         9.08 o                         
 -10   4   8          3.09         -3.24         4.95 o                         
  -9   4   8        155.94        157.14        11.29 o                         
  -8   4   8         83.90         76.00         9.75 o                         
  -7   4   8         60.50         63.30         7.43 o                         
  -6   4   8         39.41         46.05         6.31 o                         
  -5   4   8         75.20         76.91         7.11 o                         
  -4   4   8         28.18         19.56         5.44 o                         
  -3   4   8        251.24        256.52        10.77 o                         
  -2   4   8         60.48         76.23         9.15 o                         
  -1   4   8          4.15          5.12         4.67 o                         
   0   4   8        234.06        244.70        15.83 o                         
   1   4   8        489.91        476.64        19.13 o                         
   2   4   8         56.26         49.96         6.60 o                         
   3   4   8        106.46        111.60         8.80 o                         
   4   4   8         29.73         37.10         6.72 o                         
   5   4   8         49.94         45.87        12.22 o                         
   6   4   8         58.29         60.58         9.14 o                         
   7   4   8          9.71          2.59         5.72 o                         
 -11   5   8          0.10         -0.73         6.21 o                         
 -10   5   8         30.73         23.00         7.08 o                         
  -9   5   8         21.92         23.99         6.91 o                         
  -8   5   8         89.05         87.87        10.84 o                         
  -7   5   8         12.51         13.61         5.26 o                         
  -6   5   8          2.48          9.52         4.40 o                         
  -5   5   8         20.07         20.69         4.68 o                         
  -4   5   8         77.66         73.98         6.90 o                         
  -3   5   8        213.91        206.23         9.99 o                         
  -2   5   8         27.54         18.20         4.35 o                         
  -1   5   8         66.55        102.95        10.80 o                         
   0   5   8        191.81        170.85        13.54 o                         
   1   5   8         53.73         55.14         6.79 o                         
   2   5   8         47.04         53.41         6.86 o                         
   3   5   8         74.70         73.93        17.16 o                         
   4   5   8         40.98         36.42         6.84 o                         
   5   5   8         31.36         27.55         6.36 o                         
   6   5   8         22.29         23.73         6.84 o                         
 -10   6   8          1.08          2.45         5.92 o                         
  -9   6   8         15.28          9.76         6.86 o                         
  -8   6   8          4.66          4.75         6.95 o                         
  -7   6   8         42.16         36.94         6.60 o                         
  -6   6   8         16.85         18.83         5.18 o                         
  -5   6   8        115.39        100.38         8.15 o                         
  -4   6   8        116.66        107.92        10.48 o                         
  -3   6   8        155.02        152.98         8.79 o                         
  -2   6   8         80.19         71.88         6.99 o                         
  -1   6   8        174.81        164.81        13.36 o                         
   0   6   8        123.78        112.83        11.71 o                         
   1   6   8        229.61        232.25        11.35 o                         
   2   6   8        136.55        147.00         9.68 o                         
   3   6   8         30.59         28.19         8.51 o                         
   4   6   8         21.99         14.43         8.46 o                         
   5   6   8         31.39         31.46         7.02 o                         
   6   6   8          1.84         -0.14         6.18 o                         
 -10   7   8          3.13          5.40         5.95 o                         
  -9   7   8         30.45         29.95        13.18 o                         
  -8   7   8         97.74         91.00         9.38 o                         
  -7   7   8         94.46         99.78        12.90 o                         
  -6   7   8         14.03         13.38         9.47 o                         
  -5   7   8          5.02          9.43         4.09 o                         
  -4   7   8          0.77          6.26         3.78 o                         
  -3   7   8        174.67        165.82         9.41 o                         
  -2   7   8         98.18         99.03         8.37 o                         
  -1   7   8        457.75        481.26        22.33 o                         
   0   7   8          3.34         13.73         6.59 o                         
   1   7   8         23.24         12.97         4.80 o                         
   2   7   8         64.46         77.50         9.97 o                         
   3   7   8         28.23         34.49         6.34 o                         
   4   7   8         20.03         18.07         6.01 o                         
   5   7   8         73.50         72.42         9.35 o                         
  -9   8   8          6.34          5.14        10.75 o                         
  -8   8   8         59.37         62.48         8.51 o                         
  -7   8   8          5.87          4.18         4.29 o                         
  -6   8   8         21.73         12.20         4.76 o                         
  -5   8   8         59.27         61.16         8.28 o                         
  -4   8   8         37.03         39.00         5.94 o                         
  -3   8   8        118.07        121.97         8.44 o                         
  -2   8   8        141.71        137.89         8.80 o                         
  -1   8   8          1.34          8.24         5.77 o                         
   0   8   8          5.68          2.10         5.67 o                         
   1   8   8         26.83         31.34         5.73 o                         
   2   8   8         48.76         53.99         7.55 o                         
   3   8   8         80.56         95.78         9.22 o                         
   4   8   8         62.55         72.26         9.15 o                         
   5   8   8         16.13          5.37         5.86 o                         
  -9   9   8         20.53         20.02         6.91 o                         
  -8   9   8          8.94          7.06         5.22 o                         
  -7   9   8         48.30         54.30        11.58 o                         
  -6   9   8         26.86         19.01         5.99 o                         
  -5   9   8         66.98         61.69         7.37 o                         
  -4   9   8         23.34         19.77         5.95 o                         
  -3   9   8         27.24         33.63         5.68 o                         
  -2   9   8        107.26        106.40        11.90 o                         
  -1   9   8         20.47         18.21         6.95 o                         
   0   9   8         60.26         58.48        10.25 o                         
   1   9   8         10.38          4.05         4.01 o                         
   2   9   8          5.40          3.51         4.04 o                         
   3   9   8         30.38         27.12         6.14 o                         
   4   9   8         53.17         59.82         8.77 o                         
  -8  10   8         15.48          8.75         9.93 o                         
  -7  10   8          7.24          9.39         8.37 o                         
  -6  10   8         20.56         29.54         6.12 o                         
  -5  10   8         17.17         15.22         5.21 o                         
  -4  10   8        114.82        112.83         8.61 o                         
  -3  10   8         23.12         21.87         6.77 o                         
  -2  10   8          0.73         -1.10         5.12 o                         
  -1  10   8         26.67         26.81         7.69 o                         
   0  10   8         20.56         24.71         8.14 o                         
   1  10   8         32.34         55.36        10.71 o                         
   2  10   8         66.49         82.18        13.27 o                         
   3  10   8         14.33         31.48         9.88 o                         
   1  11   8        112.25        118.96        14.55 o                         
   2  11   8          7.81          1.19         6.41 o                         
  -6 -11   9          1.56         -5.22         6.95 o                         
  -5 -11   9         95.70         89.68        14.82 o                         
  -4 -11   9          0.40         -0.09         7.14 o                         
  -3 -11   9          1.21         -3.20         7.32 o                         
  -2 -11   9         37.32         34.50        11.44 o                         
  -1 -11   9          0.96          1.56         7.60 o                         
   0 -11   9         31.51         18.49        10.71 o                         
  -7 -10   9          5.91          6.13         4.48 o                         
  -6 -10   9         28.56         30.27         4.68 o                         
  -5 -10   9          1.34          1.28         6.77 o                         
  -4 -10   9          3.85         22.51         7.96 o                         
  -3 -10   9          5.25          5.67         6.86 o                         
  -2 -10   9         68.28        102.68        14.18 o                         
  -1 -10   9         35.27         45.76        11.26 o                         
   0 -10   9          0.58          8.69         7.87 o                         
   1 -10   9          3.28          2.93         8.51 o                         
   2 -10   9          4.74         10.80         8.69 o                         
  -8  -9   9         13.37          4.76         5.77 o                         
  -7  -9   9         14.81         10.52         5.12 o                         
  -6  -9   9        100.25         95.23         7.65 o                         
  -5  -9   9         13.99         18.96         4.28 o                         
  -4  -9   9         51.80         55.25         7.50 o                         
  -3  -9   9         29.91         28.19         8.60 o                         
  -2  -9   9         39.91         33.58         9.15 o                         
  -1  -9   9         38.69         29.28         9.88 o                         
   0  -9   9         29.80         51.70        11.99 o                         
   1  -9   9         26.88         16.56         9.33 o                         
   2  -9   9         19.24         21.06         5.55 o                         
   3  -9   9         80.93         98.44        10.28 o                         
  -9  -8   9         10.49         11.71         7.41 o                         
  -8  -8   9          3.32          1.83         5.58 o                         
  -7  -8   9         38.48         36.88         8.14 o                         
  -6  -8   9         11.67          8.87         6.45 o                         
  -5  -8   9         57.19         67.32         6.89 o                         
  -4  -8   9         73.02         66.06         6.85 o                         
  -3  -8   9         45.49         54.79         6.77 o                         
  -2  -8   9         16.83         18.34         3.91 o                         
  -1  -8   9         71.05         63.14         6.39 o                         
   0  -8   9         41.53         36.17         5.36 o                         
   1  -8   9         24.25         22.94         4.00 o                         
   2  -8   9         41.41         39.44         5.15 o                         
   3  -8   9        110.07        122.26         8.54 o                         
   4  -8   9         17.91         17.15         4.87 o                         
  -9  -7   9         60.62         62.69        10.34 o                         
  -8  -7   9         12.57         10.88         4.55 o                         
  -7  -7   9         71.35         82.01         5.91 o                         
  -6  -7   9         99.35        106.67         6.77 o                         
  -5  -7   9         84.17         75.38         4.60 o                         
  -4  -7   9         92.06         90.98         4.70 o                         
  -3  -7   9         84.63         83.57         4.44 o                         
  -2  -7   9         84.82         86.83         4.54 o                         
  -1  -7   9         59.67         60.34         4.67 o                         
   0  -7   9         22.31         21.03         3.02 o                         
   1  -7   9        148.18        150.39         7.98 o                         
   2  -7   9         40.98         46.43         5.56 o                         
   3  -7   9          7.02          6.76         4.01 o                         
   4  -7   9         86.57         95.53         8.34 o                         
 -10  -6   9         13.14         10.52         7.60 o                         
  -9  -6   9         57.26         58.93        10.43 o                         
  -8  -6   9         25.38         22.42         7.05 o                         
  -7  -6   9        103.67        102.44         8.37 o                         
  -6  -6   9         38.04         35.86         4.42 o                         
  -5  -6   9        161.64        170.75         6.95 o                         
  -4  -6   9        124.10        118.50         5.29 o                         
  -3  -6   9        226.75        214.33         6.87 o                         
  -2  -6   9         41.97         46.07         3.85 o                         
  -1  -6   9        163.87        163.01         6.32 o                         
   0  -6   9        102.87         98.16         7.79 o                         
   1  -6   9         48.36         49.59         4.40 o                         
   2  -6   9         51.32         63.53         5.21 o                         
   3  -6   9          0.87         -1.59         3.01 o                         
   4  -6   9          2.22          0.98         3.27 o                         
   5  -6   9          4.14          0.64         3.80 o                         
 -10  -5   9        112.78        140.26        10.47 o                         
  -9  -5   9         32.75         28.50         6.02 o                         
  -8  -5   9         24.64         12.08         6.59 o                         
  -7  -5   9          2.18          4.76         4.24 o                         
  -6  -5   9         70.44         69.76        10.39 o                         
  -5  -5   9        106.72         97.30         5.77 o                         
  -4  -5   9         65.19         61.23         4.34 o                         
  -3  -5   9         86.61         88.60         4.90 o                         
  -2  -5   9         97.69        100.97         7.27 o                         
  -1  -5   9        220.50        206.40         6.42 o                         
   0  -5   9        100.28        103.16         5.63 o                         
   1  -5   9        167.88        148.82         7.29 o                         
   2  -5   9          0.94         -2.76         2.76 o                         
   3  -5   9         54.16         69.95         9.74 o                         
   4  -5   9         15.48         14.31         4.17 o                         
   5  -5   9         42.52         47.02         7.53 o                         
 -11  -4   9          1.00          2.78         5.28 o                         
 -10  -4   9         15.30          6.98         5.08 o                         
  -9  -4   9         17.18         21.18         5.55 o                         
  -8  -4   9         59.88         42.93         8.56 o                         
  -7  -4   9         11.93         17.11         7.05 o                         
  -6  -4   9          5.36          1.06         3.49 o                         
  -5  -4   9        223.69        209.76         9.32 o                         
  -4  -4   9         98.83        101.33         5.76 o                         
  -3  -4   9         55.04         47.10         3.97 o                         
  -2  -4   9        688.58        656.94        11.69 o                         
  -1  -4   9         44.29         43.40         4.02 o                         
   0  -4   9          9.67          5.73         2.59 o                         
   1  -4   9         51.62         57.08         5.57 o                         
   2  -4   9        126.23        115.84         7.68 o                         
   3  -4   9         27.13         26.60         8.44 o                         
   4  -4   9         80.56         72.18         8.54 o                         
   5  -4   9        150.88        171.21        11.47 o                         
   6  -4   9         19.19         20.12         6.60 o                         
 -11  -3   9         40.59         37.70         7.89 o                         
 -10  -3   9         31.28         34.00         6.87 o                         
  -9  -3   9         57.99         54.99        12.58 o                         
  -8  -3   9         58.40         43.79         7.14 o                         
  -7  -3   9          1.97          3.44         4.10 o                         
  -6  -3   9        125.46        100.30        11.44 o                         
  -5  -3   9        169.67        171.47         6.62 o                         
  -4  -3   9        235.20        237.12         8.08 o                         
  -3  -3   9        121.66        110.96         5.27 o                         
  -2  -3   9        399.99        411.47        10.08 o                         
  -1  -3   9        267.22        244.32         7.94 o                         
   0  -3   9        127.50        124.02         6.09 o                         
   1  -3   9        179.32        200.40         8.79 o                         
   2  -3   9          1.21          2.24         3.05 o                         
   3  -3   9          1.32          2.11         3.78 o                         
   4  -3   9         93.00         99.67         9.48 o                         
   5  -3   9         49.87         45.75         7.73 o                         
   6  -3   9          4.51          9.56         5.76 o                         
 -11  -2   9         15.88         16.25         6.62 o                         
 -10  -2   9        141.55        156.98        11.62 o                         
  -9  -2   9         13.59         24.03         8.74 o                         
  -8  -2   9         47.49         47.19        10.11 o                         
  -7  -2   9        286.77        293.42        13.19 o                         
  -6  -2   9          1.31          7.12         5.22 o                         
  -5  -2   9        204.28        201.24         8.93 o                         
  -4  -2   9         76.08         68.82         7.48 o                         
  -3  -2   9        540.97        503.57        16.04 o                         
  -2  -2   9        144.20        148.75         6.33 o                         
  -1  -2   9        117.79        123.82         8.37 o                         
   0  -2   9        308.45        283.44         8.66 o                         
   1  -2   9         66.53         78.81         6.27 o                         
   2  -2   9        112.56        113.94         8.80 o                         
   3  -2   9        177.52        163.68        10.32 o                         
   4  -2   9         21.26         24.84         5.85 o                         
   5  -2   9         37.48         43.47         7.28 o                         
   6  -2   9         48.78         60.80         8.83 o                         
 -11  -1   9          3.68          6.21         7.37 o                         
 -10  -1   9         36.79         32.93        10.89 o                         
  -9  -1   9         62.93         70.92        18.26 o                         
  -8  -1   9        178.96        192.16        12.31 o                         
  -7  -1   9         69.43         70.54         8.14 o                         
  -6  -1   9         76.85         68.17         7.44 o                         
  -5  -1   9        816.52        800.18        22.00 o                         
  -4  -1   9        406.49        421.41        20.41 o                         
  -3  -1   9        270.99        279.72        11.99 o                         
  -2  -1   9        118.01        113.53         6.50 o                         
  -1  -1   9        192.58        180.93         7.17 o                         
   0  -1   9         40.27         44.29         5.78 o                         
   1  -1   9        166.13        170.99         8.31 o                         
   2  -1   9        346.98        333.04        14.14 o                         
   3  -1   9        131.36        160.17        10.45 o                         
   4  -1   9        102.75        103.45         9.41 o                         
   5  -1   9         46.47         45.97         7.72 o                         
   6  -1   9         83.99        106.40        12.86 o                         
 -11   0   9         36.84         45.25         8.52 o                         
 -10   0   9         10.18         16.98         6.07 o                         
  -9   0   9          1.15         -4.27         4.27 o                         
  -8   0   9         67.80         67.81         9.84 o                         
  -7   0   9         58.98         70.05         7.70 o                         
  -6   0   9         73.91         71.95         7.60 o                         
  -5   0   9        133.03        128.10         8.73 o                         
  -4   0   9        232.38        260.26        16.01 o                         
  -3   0   9        211.48        209.15        10.35 o                         
  -2   0   9          1.52         -2.01         3.11 o                         
  -1   0   9        137.42        127.56         7.01 o                         
   0   0   9         20.39         15.18         3.77 o                         
   1   0   9        133.29        118.73         8.72 o                         
   2   0   9         20.06         16.50         4.79 o                         
   3   0   9         89.01         69.47        10.57 o                         
   4   0   9         11.92         16.99         5.58 o                         
   5   0   9         15.81          3.14         7.69 o                         
   6   0   9          5.59          4.26         5.37 o                         
 -11   1   9          3.68          5.84         6.04 o                         
 -10   1   9         36.72         23.74         6.79 o                         
  -9   1   9         62.95         66.87        16.93 o                         
  -8   1   9        179.04        187.65        11.87 o                         
  -7   1   9         69.42         69.25         7.86 o                         
  -6   1   9         76.90         66.56         7.53 o                         
  -5   1   9        816.36        813.82        22.13 o                         
  -4   1   9        406.33        397.65        14.52 o                         
  -3   1   9        271.02        255.78        15.42 o                         
  -2   1   9        118.06        114.10         8.15 o                         
  -1   1   9        192.48        182.30         9.90 o                         
   0   1   9         40.30         38.80        11.30 o                         
   1   1   9        166.27        148.43         9.76 o                         
   2   1   9        347.14        335.28        20.68 o                         
   3   1   9        131.26        143.26        10.26 o                         
   4   1   9        102.62        101.68         9.51 o                         
   5   1   9         46.49         58.84        14.64 o                         
   6   1   9         83.95         82.01        10.14 o                         
 -11   2   9         15.85          5.45         6.11 o                         
 -10   2   9        141.57        173.88        12.75 o                         
  -9   2   9         13.60         14.82         5.86 o                         
  -8   2   9         47.47         47.04         7.33 o                         
  -7   2   9        286.88        263.64        15.88 o                         
  -6   2   9          1.31         -2.65         4.21 o                         
  -5   2   9        204.35        206.50        11.03 o                         
  -4   2   9         76.09         74.26         7.18 o                         
  -3   2   9        540.98        487.57        22.88 o                         
  -2   2   9        143.98        126.56        12.26 o                         
  -1   2   9        117.75        132.51        12.08 o                         
   0   2   9        308.44        265.41        16.88 o                         
   1   2   9         66.51         69.64         7.46 o                         
   2   2   9        112.41        131.10        14.00 o                         
   3   2   9        177.43        167.16        12.03 o                         
   4   2   9         21.21         26.85         6.18 o                         
   5   2   9         37.52         37.70         7.30 o                         
   6   2   9         48.81         43.48         8.52 o                         
 -11   3   9         40.55         37.59         8.44 o                         
 -10   3   9         31.31         35.07         7.86 o                         
  -9   3   9         57.98         56.49        11.85 o                         
  -8   3   9         58.41         45.62         7.47 o                         
  -7   3   9          1.98          7.59         4.63 o                         
  -6   3   9        125.57        119.38         9.03 o                         
  -5   3   9        169.68        172.12        10.09 o                         
  -4   3   9        235.35        213.51        22.60 o                         
  -3   3   9        121.58        114.02        11.71 o                         
  -2   3   9        399.84        389.84        20.96 o                         
  -1   3   9        267.34        270.60        17.11 o                         
   0   3   9        127.56        146.38        14.82 o                         
   1   3   9        179.46        180.51        10.54 o                         
   2   3   9          1.22         -1.96         3.59 o                         
   3   3   9          1.31          2.70         4.42 o                         
   4   3   9         92.97         87.91        15.69 o                         
   5   3   9         49.85         51.43         8.18 o                         
   6   3   9          4.51          6.17         7.09 o                         
 -11   4   9          1.00         -3.20         5.64 o                         
 -10   4   9         15.32         20.34         6.74 o                         
  -9   4   9         17.22         14.09         6.45 o                         
  -8   4   9         59.89         53.65         7.69 o                         
  -7   4   9         11.94          9.34         4.63 o                         
  -6   4   9          5.36          3.09         3.86 o                         
  -5   4   9        223.71        197.44        17.07 o                         
  -4   4   9         98.77        101.07         8.16 o                         
  -3   4   9         55.05         51.83         6.53 o                         
  -2   4   9        688.65        600.86        26.72 o                         
  -1   4   9         44.30         30.93         7.78 o                         
   0   4   9          9.71          7.75         6.95 o                         
   1   4   9         51.54         61.68         7.14 o                         
   2   4   9        126.19        119.34        15.37 o                         
   3   4   9         27.10         28.76         7.60 o                         
   4   4   9         80.58         86.89         9.30 o                         
   5   4   9        150.90        177.27        12.61 o                         
   6   4   9         19.16         20.14         6.76 o                         
 -10   5   9        112.80        115.16        11.42 o                         
  -9   5   9         32.72         32.33         7.18 o                         
  -8   5   9         24.70         16.78         9.20 o                         
  -7   5   9          2.19          3.33         9.65 o                         
  -6   5   9         70.48         69.20         7.59 o                         
  -5   5   9        106.75        107.89         8.97 o                         
  -4   5   9         65.23         67.19         7.27 o                         
  -3   5   9         86.70         74.35         7.21 o                         
  -2   5   9         97.64        101.12        11.80 o                         
  -1   5   9        220.58        221.00        16.01 o                         
   0   5   9        100.15         86.72        16.24 o                         
   1   5   9        167.77        127.84         9.53 o                         
   2   5   9          0.93         -3.36         3.36 o                         
   3   5   9         54.16         28.29         9.93 o                         
   4   5   9         15.46         15.04         5.92 o                         
   5   5   9         42.47         38.90         8.18 o                         
 -10   6   9         13.16         11.21         7.12 o                         
  -9   6   9         57.26         69.89         9.44 o                         
  -8   6   9         25.37         18.73        11.53 o                         
  -7   6   9        103.75        107.17        12.03 o                         
  -6   6   9         38.06         38.25         6.41 o                         
  -5   6   9        161.60        146.39        15.10 o                         
  -4   6   9        124.14        112.26         8.56 o                         
  -3   6   9        226.82        249.41        11.49 o                         
  -2   6   9         41.90         36.60         8.42 o                         
  -1   6   9        163.86        164.54        14.00 o                         
   0   6   9        102.89         95.26        11.90 o                         
   1   6   9         48.31         49.91         6.95 o                         
   2   6   9         51.25         57.54        10.43 o                         
   3   6   9          0.87         -1.90         4.33 o                         
   4   6   9          2.22         -4.53         4.53 o                         
   5   6   9          4.15         -3.11         5.39 o                         
  -9   7   9         60.62         66.98         9.31 o                         
  -8   7   9         12.57         12.93         5.59 o                         
  -7   7   9         71.33         70.85        12.86 o                         
  -6   7   9         99.29        107.58        20.00 o                         
  -5   7   9         84.23         90.75         8.23 o                         
  -4   7   9         92.11         99.86         8.33 o                         
  -3   7   9         84.66         75.12         7.50 o                         
  -2   7   9         84.79         77.33        10.89 o                         
  -1   7   9         59.73         61.68        10.43 o                         
   0   7   9         22.35         13.09         6.95 o                         
   1   7   9        148.17        130.58        11.85 o                         
   2   7   9         40.98         47.85        13.04 o                         
   3   7   9          6.99          0.86         8.14 o                         
   4   7   9         86.46         81.97        10.03 o                         
  -9   8   9         10.53         23.19         7.31 o                         
  -8   8   9          3.33          4.63         5.27 o                         
  -7   8   9         38.48         47.27         9.24 o                         
  -6   8   9         11.69          7.52         4.56 o                         
  -5   8   9         57.17         66.64         7.56 o                         
  -4   8   9         73.08         60.63         7.31 o                         
  -3   8   9         45.46         49.45         6.63 o                         
  -2   8   9         16.84         12.72         6.77 o                         
  -1   8   9         71.09         67.26        10.98 o                         
   0   8   9         41.59         27.45         8.42 o                         
   1   8   9         24.28         22.37         5.79 o                         
   2   8   9         41.40         51.20         7.64 o                         
   3   8   9        110.05        105.15        10.16 o                         
   4   8   9         17.92         15.39         7.96 o                         
  -8   9   9         13.38          0.65         5.49 o                         
  -7   9   9         14.81         22.15         6.50 o                         
  -6   9   9        100.23         86.91        10.02 o                         
  -5   9   9         14.02          3.75         4.79 o                         
  -4   9   9         51.72         45.88         6.73 o                         
  -3   9   9         29.92         30.28         5.79 o                         
  -2   9   9         39.93         37.70         9.24 o                         
  -1   9   9         38.70         33.04         8.51 o                         
   0   9   9         29.76         32.40         9.24 o                         
   1   9   9         26.90         16.14        10.98 o                         
   2   9   9         19.25         26.11        11.03 o                         
   3   9   9         80.98         96.56        10.30 o                         
  -7  10   9          5.92          9.24        10.94 o                         
  -6  10   9         28.55         32.64         6.82 o                         
  -5  10   9          1.34         -2.46         4.17 o                         
  -4  10   9          3.85          3.57         4.37 o                         
  -3  10   9          5.24          8.06         4.77 o                         
  -2  10   9         68.28         80.62        12.08 o                         
  -1  10   9         35.28         39.90         9.06 o                         
   0  10   9          0.59          3.48         6.68 o                         
   1  10   9          3.30          2.10         7.23 o                         
   2  10   9          4.77          3.57         7.60 o                         
   0  11   9         31.51         37.89         9.70 o                         
  -3 -11  10          4.47         -7.23         7.23 o                         
  -6 -10  10          7.65          9.97         4.58 o                         
  -5 -10  10         26.88         31.94         9.33 o                         
  -4 -10  10         38.25         25.07         9.61 o                         
  -3 -10  10         31.42         50.42        12.17 o                         
  -2 -10  10          3.37          5.03         7.96 o                         
  -1 -10  10          8.22         12.99         7.96 o                         
   0 -10  10          9.75         16.38        10.71 o                         
  -7  -9  10         19.53         27.45         7.23 o                         
  -6  -9  10         43.11         60.03         9.61 o                         
  -5  -9  10         74.55         70.45         9.24 o                         
  -4  -9  10          9.97          9.02         4.03 o                         
  -3  -9  10         12.92          8.33         7.32 o                         
  -2  -9  10         23.08         20.68         8.69 o                         
  -1  -9  10         36.43         30.38        10.07 o                         
   0  -9  10         42.38         37.25        11.53 o                         
   1  -9  10         12.39          6.50         8.60 o                         
   2  -9  10          6.68          2.17         4.85 o                         
  -8  -8  10         65.43         61.31        10.62 o                         
  -7  -8  10         86.65         99.29        12.08 o                         
  -6  -8  10         25.12         31.85         7.32 o                         
  -5  -8  10        109.12        100.29         8.38 o                         
  -4  -8  10         57.29         43.46         6.06 o                         
  -3  -8  10          7.30          3.81         3.65 o                         
  -2  -8  10         15.11         14.46         4.25 o                         
  -1  -8  10         28.19         35.11         5.70 o                         
   0  -8  10          8.82          8.07         4.30 o                         
   1  -8  10        111.14        121.40        11.94 o                         
   2  -8  10         11.53          8.78         4.40 o                         
   3  -8  10         23.39         25.19         5.31 o                         
  -9  -7  10         79.75        122.17        13.18 o                         
  -8  -7  10         35.56         31.92         6.09 o                         
  -7  -7  10        119.42        143.91         7.48 o                         
  -6  -7  10         87.99         87.59         6.05 o                         
  -5  -7  10         16.98         14.52         2.88 o                         
  -4  -7  10         18.94         19.20         2.96 o                         
  -3  -7  10         37.65         48.02         6.16 o                         
  -2  -7  10         42.84         44.30         4.62 o                         
  -1  -7  10         60.74         60.95         5.23 o                         
   0  -7  10          2.32          2.93         3.13 o                         
   1  -7  10         61.45         78.37         9.09 o                         
   2  -7  10         16.62         13.46         4.40 o                         
   3  -7  10          2.34          7.32         4.37 o                         
  -9  -6  10         76.26         68.82        11.44 o                         
  -8  -6  10         87.60        101.39        12.35 o                         
  -7  -6  10         30.60         41.29         6.43 o                         
  -6  -6  10         16.01         20.12         4.08 o                         
  -5  -6  10          7.79         14.12         3.05 o                         
  -4  -6  10        188.20        178.07         6.66 o                         
  -3  -6  10        119.01        129.28         5.96 o                         
  -2  -6  10         57.69         61.47         4.61 o                         
  -1  -6  10         79.98         78.16         5.21 o                         
   0  -6  10         12.24          9.80         3.05 o                         
   1  -6  10        127.99        147.04         9.25 o                         
   2  -6  10          4.76          6.50         3.34 o                         
   3  -6  10          2.41          0.60         3.49 o                         
   4  -6  10          0.47          0.98         3.72 o                         
 -10  -5  10         63.10         83.82        13.54 o                         
  -9  -5  10         62.17         50.06        10.80 o                         
  -8  -5  10         33.15         58.38        10.43 o                         
  -7  -5  10          5.79          3.75         6.04 o                         
  -6  -5  10         73.48         71.67         8.56 o                         
  -5  -5  10         40.20         32.97         3.73 o                         
  -4  -5  10         89.19         92.69         6.78 o                         
  -3  -5  10        129.84        113.26         5.81 o                         
  -2  -5  10         15.75          9.34         2.89 o                         
  -1  -5  10         43.43         41.88         3.87 o                         
   0  -5  10         21.30         19.99         3.89 o                         
   1  -5  10          6.52          1.80         3.88 o                         
   2  -5  10          0.78          3.38         3.30 o                         
   3  -5  10         10.57         11.54         4.29 o                         
   4  -5  10         14.27         13.31         5.76 o                         
 -10  -4  10        109.18        106.09        14.87 o                         
  -9  -4  10         17.64         17.84         6.31 o                         
  -8  -4  10         15.32         23.43         7.96 o                         
  -7  -4  10         75.15         85.29        11.16 o                         
  -6  -4  10          0.59         -2.93         5.12 o                         
  -5  -4  10         16.17          9.93         3.08 o                         
  -4  -4  10         14.92          9.14         3.44 o                         
  -3  -4  10        348.35        339.19        14.56 o                         
  -2  -4  10        277.35        270.74         9.54 o                         
  -1  -4  10         95.56         84.30         5.58 o                         
   0  -4  10         70.54         86.03         6.48 o                         
   1  -4  10          6.78          9.49         3.55 o                         
   2  -4  10         17.13         13.01         4.32 o                         
   3  -4  10        118.38        126.33         9.96 o                         
   4  -4  10         43.48         36.10         7.10 o                         
   5  -4  10          2.32          7.68         5.44 o                         
 -11  -3  10          6.81          3.77        10.57 o                         
 -10  -3  10         26.53         18.84         6.24 o                         
  -9  -3  10        127.29        151.01        11.71 o                         
  -8  -3  10         72.54         66.05        14.50 o                         
  -7  -3  10         39.45         38.34         9.43 o                         
  -6  -3  10         39.42         38.16         8.88 o                         
  -5  -3  10        201.46        194.64        14.55 o                         
  -4  -3  10        264.40        238.11         9.96 o                         
  -3  -3  10        184.93        179.83         7.91 o                         
  -2  -3  10        251.96        234.38         8.16 o                         
  -1  -3  10         30.97         32.96         3.99 o                         
   0  -3  10         26.74         18.74         3.94 o                         
   1  -3  10         78.00         85.78         6.83 o                         
   2  -3  10        131.38        136.50        23.79 o                         
   3  -3  10         27.43         25.57         7.64 o                         
   4  -3  10         15.37         13.41         6.82 o                         
   5  -3  10         12.53         12.77         6.82 o                         
 -11  -2  10        111.24        145.78        12.52 o                         
 -10  -2  10         33.11         30.98        11.71 o                         
  -9  -2  10        154.27        167.12        20.00 o                         
  -8  -2  10         88.21        105.51        16.06 o                         
  -7  -2  10        352.65        332.98        14.66 o                         
  -6  -2  10         11.18          3.48         5.77 o                         
  -5  -2  10         43.56         76.60        10.71 o                         
  -4  -2  10         89.31        100.34        18.49 o                         
  -3  -2  10          3.69         -1.19         4.94 o                         
  -2  -2  10        194.24        194.01         8.71 o                         
  -1  -2  10         14.67         13.25         5.06 o                         
   0  -2  10         35.36         28.89         4.62 o                         
   1  -2  10        102.49         95.67         9.29 o                         
   2  -2  10        106.87        101.24         8.99 o                         
   3  -2  10          2.47         -0.80         4.36 o                         
   4  -2  10         74.63         91.87         9.48 o                         
   5  -2  10         12.37          9.59         5.86 o                         
 -11  -1  10          0.89         -4.01         5.53 o                         
 -10  -1  10          9.34          3.46         5.47 o                         
  -9  -1  10          6.33         -1.96         6.18 o                         
  -8  -1  10        125.26        129.00        10.28 o                         
  -7  -1  10        256.10        230.00        12.54 o                         
  -6  -1  10        116.14        119.22         9.41 o                         
  -5  -1  10        210.11        202.79        15.28 o                         
  -4  -1  10          8.58          7.96         5.67 o                         
  -3  -1  10        111.35         97.74         8.31 o                         
  -2  -1  10         46.03         39.08         4.96 o                         
  -1  -1  10        284.11        258.47        12.20 o                         
   0  -1  10        269.10        256.40        12.33 o                         
   1  -1  10         55.04         77.55         7.89 o                         
   2  -1  10         10.35          3.88         4.42 o                         
   3  -1  10         10.44         13.57         7.18 o                         
   4  -1  10         42.08         50.59         7.79 o                         
   5  -1  10         28.73         30.31         7.63 o                         
 -11   0  10          5.72          1.09         7.73 o                         
 -10   0  10        144.99        153.64        12.52 o                         
  -9   0  10          0.64          4.37         5.07 o                         
  -8   0  10          1.97          3.81         7.23 o                         
  -7   0  10         88.97         83.85         9.08 o                         
  -6   0  10        137.27        123.19        21.18 o                         
  -5   0  10          5.10         -0.55         5.12 o                         
  -4   0  10         92.24        107.43        11.90 o                         
  -3   0  10         43.36         45.85         8.88 o                         
  -2   0  10          4.26         12.08         6.22 o                         
  -1   0  10        122.13        124.60         9.06 o                         
   0   0  10         46.97         50.07         6.89 o                         
   1   0  10        194.43        160.10        17.43 o                         
   2   0  10         83.01         94.41         8.93 o                         
   3   0  10         59.35         71.47        11.71 o                         
   4   0  10         15.89          9.25         5.55 o                         
   5   0  10          1.25          6.51         5.60 o                         
 -11   1  10          0.89         -5.30         5.30 o                         
 -10   1  10          9.34         17.89         6.76 o                         
  -9   1  10          6.33          4.58         4.85 o                         
  -8   1  10        125.26        133.47        10.59 o                         
  -7   1  10        256.19        253.00        21.55 o                         
  -6   1  10        116.20        130.61        14.78 o                         
  -5   1  10        210.12        193.06        19.26 o                         
  -4   1  10          8.57          3.20         5.58 o                         
  -3   1  10        111.33        104.69        11.99 o                         
  -2   1  10         46.05         45.48         9.15 o                         
  -1   1  10        284.14        258.67        12.42 o                         
   0   1  10        269.04        247.02        12.29 o                         
   1   1  10         54.96         59.09         7.62 o                         
   2   1  10         10.32          9.78         4.74 o                         
   3   1  10         10.39         12.19         5.23 o                         
   4   1  10         42.12         40.63         7.51 o                         
   5   1  10         28.71         28.46        13.41 o                         
 -11   2  10        111.18        124.05        12.86 o                         
 -10   2  10         33.13         51.83         8.64 o                         
  -9   2  10        154.24        151.29        12.23 o                         
  -8   2  10         88.23         97.96         9.50 o                         
  -7   2  10        352.66        351.02        15.43 o                         
  -6   2  10         11.22          7.32         4.67 o                         
  -5   2  10         43.59         41.96         6.82 o                         
  -4   2  10         89.28         64.24        10.43 o                         
  -3   2  10          3.71          2.20         5.40 o                         
  -2   2  10        194.31        157.13        14.09 o                         
  -1   2  10         14.70         13.31         7.28 o                         
   0   2  10         35.37         20.81         5.19 o                         
   1   2  10        102.65        111.71        16.98 o                         
   2   2  10        106.76        118.60        12.17 o                         
   3   2  10          2.46         -4.24         4.24 o                         
   4   2  10         74.68         66.00         9.61 o                         
   5   2  10         12.40         15.01         6.57 o                         
 -11   3  10          6.79          9.67         6.69 o                         
 -10   3  10         26.52         34.27         7.43 o                         
  -9   3  10        127.26        131.63        12.35 o                         
  -8   3  10         72.54         80.44        25.26 o                         
  -7   3  10         39.41         43.88         7.00 o                         
  -6   3  10         39.39         44.52         6.86 o                         
  -5   3  10        201.60        198.76        20.68 o                         
  -4   3  10        264.65        217.42        11.58 o                         
  -3   3  10        185.02        162.52        14.18 o                         
  -2   3  10        252.03        253.85        17.11 o                         
  -1   3  10         30.93         35.96         8.97 o                         
   0   3  10         26.78         27.48         6.63 o                         
   1   3  10         77.97         93.84         8.96 o                         
   2   3  10        131.44        125.84        21.92 o                         
   3   3  10         27.45         18.25         7.32 o                         
   4   3  10         15.34         20.24         6.29 o                         
   5   3  10         12.53          0.41         5.69 o                         
 -10   4  10        109.15        139.67        27.64 o                         
  -9   4  10         17.69          7.98         5.81 o                         
  -8   4  10         15.32         10.63         7.09 o                         
  -7   4  10         75.16         90.58        11.48 o                         
  -6   4  10          0.59          3.14         4.08 o                         
  -5   4  10         16.17         12.93         5.03 o                         
  -4   4  10         14.95         17.96         8.14 o                         
  -3   4  10        348.34        315.53        19.40 o                         
  -2   4  10        277.50        263.19        17.75 o                         
  -1   4  10         95.60         89.13        12.17 o                         
   0   4  10         70.50         83.43         8.57 o                         
   1   4  10          6.76          9.40         4.70 o                         
   2   4  10         17.13         18.32         5.82 o                         
   3   4  10        118.32        125.93        21.14 o                         
   4   4  10         43.48         53.57         8.72 o                         
   5   4  10          2.34         -0.50         6.95 o                         
 -10   5  10         63.09         72.56        10.28 o                         
  -9   5  10         62.13         75.21        21.14 o                         
  -8   5  10         33.10         36.51         7.34 o                         
  -7   5  10          5.79         -0.86         4.49 o                         
  -6   5  10         73.46         68.26        15.69 o                         
  -5   5  10         40.17         37.50         6.26 o                         
  -4   5  10         89.28         90.26         8.44 o                         
  -3   5  10        130.05        155.39        14.37 o                         
  -2   5  10         15.76         19.13         7.60 o                         
  -1   5  10         43.50         47.22         9.70 o                         
   0   5  10         21.28         19.76         5.48 o                         
   1   5  10          6.51         -0.41         4.59 o                         
   2   5  10          0.78         -3.36         3.94 o                         
   3   5  10         10.59         12.51         5.88 o                         
   4   5  10         14.31         19.49         6.81 o                         
  -9   6  10         76.27         84.73        10.32 o                         
  -8   6  10         87.53        106.05        13.31 o                         
  -7   6  10         30.63         17.03         5.79 o                         
  -6   6  10         16.04         15.59         5.34 o                         
  -5   6  10          7.78          8.64         4.52 o                         
  -4   6  10        188.26        182.66        13.73 o                         
  -3   6  10        118.97        121.16        12.90 o                         
  -2   6  10         57.85         67.44        10.89 o                         
  -1   6  10         80.04         78.88        11.53 o                         
   0   6  10         12.25          9.66         5.10 o                         
   1   6  10        127.89        142.64        13.22 o                         
   2   6  10          4.78          1.05         4.72 o                         
   3   6  10          2.42          8.08         5.43 o                         
   4   6  10          0.48         18.31         6.76 o                         
  -9   7  10         79.72         96.24        21.18 o                         
  -8   7  10         35.60         40.40         8.46 o                         
  -7   7  10        119.31        127.49        11.48 o                         
  -6   7  10         88.04        103.16        12.17 o                         
  -5   7  10         17.02         14.45         7.96 o                         
  -4   7  10         18.93         25.62         5.65 o                         
  -3   7  10         37.70         47.22         9.52 o                         
  -2   7  10         42.86         50.33        10.16 o                         
  -1   7  10         60.79         57.93        10.52 o                         
   0   7  10          2.33         -1.70         4.15 o                         
   1   7  10         61.47         53.81         7.95 o                         
   2   7  10         16.67         22.08         6.63 o                         
   3   7  10          2.32         -4.53         4.53 o                         
  -8   8  10         65.43         61.31         9.03 o                         
  -7   8  10         86.63         99.74         9.91 o                         
  -6   8  10         25.15         28.87         6.53 o                         
  -5   8  10        109.17        116.92         9.73 o                         
  -4   8  10         57.37         58.81        15.15 o                         
  -3   8  10          7.32          7.87         6.95 o                         
  -2   8  10         15.11         15.01         7.41 o                         
  -1   8  10         28.16         36.79         9.43 o                         
   0   8  10          8.84         11.69         5.20 o                         
   1   8  10        111.28        117.94        10.34 o                         
   2   8  10         11.48          7.91         9.56 o                         
   3   8  10         23.39         31.92         7.69 o                         
  -7   9  10         19.56         27.57         6.85 o                         
  -6   9  10         43.08         42.63         7.53 o                         
  -5   9  10         74.51         73.17         8.80 o                         
  -4   9  10          9.98         12.72         5.30 o                         
  -3   9  10         12.91          8.97         7.14 o                         
  -2   9  10         23.06         23.88         8.42 o                         
  -1   9  10         36.41         44.29        10.43 o                         
   0   9  10         42.44         47.09         7.70 o                         
   1   9  10         12.40          8.42         5.56 o                         
   2   9  10          6.66          4.74         5.43 o                         
  -6  10  10          7.62          7.08         5.36 o                         
  -5  10  10         26.85         21.65         7.92 o                         
  -4  10  10         38.24         40.55        17.52 o                         
  -3  10  10         31.40         23.52         9.33 o                         
  -2  10  10          3.38          9.15         7.32 o                         
  -1  10  10          8.21          0.27         7.14 o                         
   0  10  10          9.75          6.95         7.50 o                         
  -3 -10  11         37.55         54.17        12.90 o                         
  -6  -9  11          9.92         11.71         6.13 o                         
  -5  -9  11          5.10         -2.01         4.58 o                         
  -4  -9  11          1.60          0.55         6.50 o                         
  -3  -9  11         32.05         23.06         9.06 o                         
  -2  -9  11          4.81         -3.75         6.41 o                         
  -1  -9  11          1.16         -0.82         7.05 o                         
   0  -9  11         33.39         23.98        10.71 o                         
  -7  -8  11         46.45         24.98         8.05 o                         
  -6  -8  11          9.65          1.10         5.22 o                         
  -5  -8  11          8.30          3.48         5.67 o                         
  -4  -8  11         49.99         48.74         7.55 o                         
  -3  -8  11          8.91         10.43         7.14 o                         
  -2  -8  11         38.62         39.53        10.25 o                         
  -1  -8  11          0.08         -2.53         3.76 o                         
   0  -8  11          1.97          2.99         5.03 o                         
   1  -8  11         12.06          6.65         4.10 o                         
  -8  -7  11         48.07         50.03         6.92 o                         
  -7  -7  11         11.71          8.62         3.69 o                         
  -6  -7  11         53.37         67.65         6.08 o                         
  -5  -7  11          3.73          3.41         3.05 o                         
  -4  -7  11         71.47         73.21         5.14 o                         
  -3  -7  11          5.15          0.66         2.57 o                         
  -2  -7  11         24.13         26.16         4.22 o                         
  -1  -7  11        102.71        109.91         9.22 o                         
   0  -7  11         14.15         14.84         4.17 o                         
   1  -7  11          9.70          6.03         3.82 o                         
   2  -7  11          0.76         -3.83         3.83 o                         
  -9  -6  11         27.17         17.39         8.42 o                         
  -8  -6  11         14.71         10.43         7.41 o                         
  -7  -6  11         28.90         34.13         8.42 o                         
  -6  -6  11        114.18        122.36         8.89 o                         
  -5  -6  11         16.46         24.33         4.32 o                         
  -4  -6  11         28.53         30.46         3.84 o                         
  -3  -6  11          5.09          6.45         2.85 o                         
  -2  -6  11         40.43         38.68         4.35 o                         
  -1  -6  11        113.91        123.93         8.89 o                         
   0  -6  11          1.53         -1.60         2.78 o                         
   1  -6  11          0.71          2.34         3.00 o                         
   2  -6  11         60.47         55.05         5.63 o                         
   3  -6  11         52.33         66.90         8.47 o                         
  -9  -5  11          2.49         12.35         7.60 o                         
  -8  -5  11         23.60         31.02         9.15 o                         
  -7  -5  11          1.69          3.93         6.13 o                         
  -6  -5  11         46.38         47.86         9.52 o                         
  -5  -5  11        159.74        173.93        21.92 o                         
  -4  -5  11         27.98         31.44         5.16 o                         
  -3  -5  11          8.03         12.16         3.06 o                         
  -2  -5  11          2.02          2.03         2.61 o                         
  -1  -5  11         38.15         40.68         4.54 o                         
   0  -5  11         17.82         18.49         4.58 o                         
   1  -5  11         40.49         57.82         6.11 o                         
   2  -5  11         99.61        104.67         9.44 o                         
   3  -5  11          4.81          6.25         5.00 o                         
 -10  -4  11         62.08         76.96        13.91 o                         
  -9  -4  11        100.10        140.38        16.01 o                         
  -8  -4  11         55.16         37.15         9.70 o                         
  -7  -4  11         40.80         54.27        10.16 o                         
  -6  -4  11         33.36         31.39         8.42 o                         
  -5  -4  11        144.74        157.13        13.91 o                         
  -4  -4  11         76.40         66.46         5.65 o                         
  -3  -4  11         33.10         43.33         8.47 o                         
  -2  -4  11         38.67         50.64         7.64 o                         
  -1  -4  11         15.48         14.09         3.91 o                         
   0  -4  11          4.27          5.76         3.72 o                         
   1  -4  11         10.61          8.48         5.26 o                         
   2  -4  11          2.53          7.24         4.65 o                         
   3  -4  11         67.97         67.93         8.58 o                         
   4  -4  11         10.32         12.66         5.99 o                         
 -10  -3  11          8.98          5.01         8.42 o                         
  -9  -3  11         25.23         24.57         6.63 o                         
  -8  -3  11          9.75         17.20         8.33 o                         
  -7  -3  11          8.88         13.27         6.95 o                         
  -6  -3  11         16.87         21.05         7.78 o                         
  -5  -3  11        163.83        152.00        14.64 o                         
  -4  -3  11         44.12         58.17         7.99 o                         
  -3  -3  11         54.23         52.70         5.48 o                         
  -2  -3  11         20.04         24.70         4.44 o                         
  -1  -3  11         10.37          3.92         3.44 o                         
   0  -3  11         62.96         63.27        13.91 o                         
   1  -3  11        170.32        161.16        12.81 o                         
   2  -3  11         34.03         34.88         8.65 o                         
   3  -3  11         32.59         51.47        19.90 o                         
   4  -3  11         16.77         13.48         7.82 o                         
 -10  -2  11          9.96          9.20         6.02 o                         
  -9  -2  11         59.34         57.85         8.67 o                         
  -8  -2  11        144.63        138.80        11.04 o                         
  -7  -2  11          8.10          6.95         6.86 o                         
  -6  -2  11         12.60         18.58         7.60 o                         
  -5  -2  11         53.06         47.04         9.70 o                         
  -4  -2  11         62.42         48.62        13.73 o                         
  -3  -2  11        163.53        151.22        10.32 o                         
  -2  -2  11         70.57         62.19        14.05 o                         
  -1  -2  11         13.24          5.17         4.52 o                         
   0  -2  11         37.99         38.78         6.52 o                         
   1  -2  11         76.71         68.96         8.43 o                         
   2  -2  11         11.34         13.63        10.43 o                         
   3  -2  11         25.92         42.23         7.52 o                         
   4  -2  11         90.59        104.09        11.02 o                         
 -10  -1  11         38.94         43.89        11.62 o                         
  -9  -1  11         17.82         33.07         7.27 o                         
  -8  -1  11        119.95        153.13        11.22 o                         
  -7  -1  11         13.59         10.99         5.45 o                         
  -6  -1  11         89.98         70.19        11.35 o                         
  -5  -1  11          7.01         15.83         7.05 o                         
  -4  -1  11        132.42        106.98        12.81 o                         
  -3  -1  11         31.20         20.86         7.50 o                         
  -2  -1  11         44.50         48.38        14.32 o                         
  -1  -1  11         13.39          7.20         5.63 o                         
   0  -1  11         17.31         13.23         5.08 o                         
   1  -1  11         84.53         92.25         9.02 o                         
   2  -1  11        129.41        132.68        10.61 o                         
   3  -1  11         57.45         58.28         8.52 o                         
   4  -1  11         13.03          6.92         6.08 o                         
 -10   0  11          2.92          4.62         5.95 o                         
  -9   0  11          0.04          3.42         5.47 o                         
  -8   0  11          0.32          3.17         4.85 o                         
  -7   0  11          0.86          8.80         5.06 o                         
  -6   0  11         68.12         70.74        11.71 o                         
  -5   0  11        152.52        163.99        15.37 o                         
  -4   0  11          3.04          1.65         6.04 o                         
  -3   0  11         32.31          5.86         6.41 o                         
  -2   0  11         28.94         38.53         6.58 o                         
  -1   0  11        146.96        129.03        14.05 o                         
   0   0  11         70.37         58.57         7.93 o                         
   1   0  11          1.39          1.58         4.56 o                         
   2   0  11         45.20         42.66         7.37 o                         
   3   0  11         16.01         15.29         6.01 o                         
   4   0  11         68.51         71.38         9.84 o                         
 -10   1  11         38.93         30.16         7.60 o                         
  -9   1  11         17.84         28.09         6.79 o                         
  -8   1  11        119.79        112.14        12.58 o                         
  -7   1  11         13.64          9.60         5.14 o                         
  -6   1  11         90.05         85.02         8.77 o                         
  -5   1  11          7.03          9.24         6.68 o                         
  -4   1  11        132.44        113.29        12.99 o                         
  -3   1  11         31.18         31.11         8.14 o                         
  -2   1  11         44.53         25.17         7.87 o                         
  -1   1  11         13.40         10.89         4.80 o                         
   0   1  11         17.35          8.82         4.59 o                         
   1   1  11         84.47         88.63         9.15 o                         
   2   1  11        129.39        130.61        26.40 o                         
   3   1  11         57.40         52.79         8.32 o                         
   4   1  11         13.03         28.97         7.57 o                         
 -10   2  11          9.97          4.67         5.90 o                         
  -9   2  11         59.26         63.12         9.20 o                         
  -8   2  11        144.67        152.78        11.57 o                         
  -7   2  11          8.10         10.84         5.37 o                         
  -6   2  11         12.58         13.45         5.50 o                         
  -5   2  11         53.10         46.76        10.07 o                         
  -4   2  11         62.40         78.79        11.62 o                         
  -3   2  11        163.39        171.40        15.19 o                         
  -2   2  11         70.55         57.74        10.62 o                         
  -1   2  11         13.26          7.96         4.92 o                         
   0   2  11         38.02         36.43        11.03 o                         
   1   2  11         76.75         75.42        11.26 o                         
   2   2  11         11.37          4.54         4.90 o                         
   3   2  11         25.94         28.65         7.25 o                         
   4   2  11         90.62        111.20        17.71 o                         
 -10   3  11          8.98         11.54         6.37 o                         
  -9   3  11         25.20         21.31         6.82 o                         
  -8   3  11          9.76         12.31         5.73 o                         
  -7   3  11          8.88         10.47         5.27 o                         
  -6   3  11         16.84          3.24         4.59 o                         
  -5   3  11        163.97        168.75        11.12 o                         
  -4   3  11         44.19         53.63        10.25 o                         
  -3   3  11         54.22         39.26         9.52 o                         
  -2   3  11         20.03         12.08         7.23 o                         
  -1   3  11         10.32         10.31         4.95 o                         
   0   3  11         62.87         68.72         8.44 o                         
   1   3  11        170.35        163.54        42.51 o                         
   2   3  11         34.05         35.02         6.95 o                         
   3   3  11         32.56         56.52         8.93 o                         
   4   3  11         16.74          6.08         6.55 o                         
 -10   4  11         62.01         61.10        14.41 o                         
  -9   4  11        100.17         79.20        10.19 o                         
  -8   4  11         55.15         55.82         8.54 o                         
  -7   4  11         40.79         41.65         9.20 o                         
  -6   4  11         33.35         41.63         6.98 o                         
  -5   4  11        144.67        152.00        23.79 o                         
  -4   4  11         76.46         84.37        12.26 o                         
  -3   4  11         33.16         48.96        10.34 o                         
  -2   4  11         38.68         26.08         8.42 o                         
  -1   4  11         15.51         12.61         7.92 o                         
   0   4  11          4.27          0.13         4.50 o                         
   1   4  11         10.61         20.98         6.11 o                         
   2   4  11          2.52          3.97         5.18 o                         
   3   4  11         67.97         85.36        10.31 o                         
   4   4  11         10.30          9.76         7.14 o                         
  -9   5  11          2.51          5.01         6.06 o                         
  -8   5  11         23.63         37.71         8.10 o                         
  -7   5  11          1.69         -0.10         4.65 o                         
  -6   5  11         46.40         36.07         6.88 o                         
  -5   5  11        159.68        166.20        13.27 o                         
  -4   5  11         27.94         14.09         7.87 o                         
  -3   5  11          8.05          7.14         6.86 o                         
  -2   5  11          2.02         15.74         7.50 o                         
  -1   5  11         38.10         22.15         8.51 o                         
   0   5  11         17.86         13.73         5.59 o                         
   1   5  11         40.45         55.46        11.16 o                         
   2   5  11         99.63        120.92        16.11 o                         
   3   5  11          4.82          2.02         5.82 o                         
  -9   6  11         27.13         30.45         7.56 o                         
  -8   6  11         14.69         20.38         6.32 o                         
  -7   6  11         28.87         29.39         6.98 o                         
  -6   6  11        114.23        120.90        12.77 o                         
  -5   6  11         16.46         10.98         5.18 o                         
  -4   6  11         28.52         43.19        10.16 o                         
  -3   6  11          5.08         -5.58         5.58 o                         
  -2   6  11         40.51         60.76        11.44 o                         
  -1   6  11        113.97        137.91        15.19 o                         
   0   6  11          1.53         -2.24         4.14 o                         
   1   6  11          0.71         -0.12         4.95 o                         
   2   6  11         60.43         51.20         8.27 o                         
   3   6  11         52.30         72.72        15.56 o                         
  -8   7  11         47.98         59.54        16.70 o                         
  -7   7  11         11.71          5.67         5.43 o                         
  -6   7  11         53.37         66.29         8.78 o                         
  -5   7  11          3.72          0.45         4.50 o                         
  -4   7  11         71.45         76.60        12.26 o                         
  -3   7  11          5.16          4.39         6.68 o                         
  -2   7  11         24.17         10.52         7.96 o                         
  -1   7  11        102.74        116.04        14.64 o                         
   0   7  11         14.14         18.02         6.14 o                         
   1   7  11          9.70          0.29        11.85 o                         
   2   7  11          0.76          2.26         5.28 o                         
  -7   8  11         46.41         38.79         8.06 o                         
  -6   8  11          9.69         -2.08         4.43 o                         
  -5   8  11          8.28          5.91         5.27 o                         
  -4   8  11         49.96         45.66        10.52 o                         
  -3   8  11          8.91         15.47         7.60 o                         
  -2   8  11         38.69         40.17        10.62 o                         
  -1   8  11          0.08         -0.46         7.32 o                         
   0   8  11          1.98         -2.82         4.59 o                         
   1   8  11         12.03          7.51         5.94 o                         
  -6   9  11          9.91          3.71         5.39 o                         
  -5   9  11          5.09          2.70         5.05 o                         
  -4   9  11          1.60          9.24         7.23 o                         
  -3   9  11         32.03         37.43        10.98 o                         
  -2   9  11          4.82          2.10         7.14 o                         
  -1   9  11          1.16         -3.11         7.60 o                         
   0   9  11         33.48         23.89         8.37 o                         
  -6  -8  12         36.61         33.58         8.69 o                         
  -5  -8  12         14.42         21.41         7.60 o                         
  -4  -8  12         75.48         71.61         8.26 o                         
  -3  -8  12          6.91          3.84         7.05 o                         
  -2  -8  12         52.93         69.09        13.36 o                         
  -1  -8  12          2.25         -6.41         6.41 o                         
  -7  -7  12         41.18         47.24         6.79 o                         
  -6  -7  12         11.59         10.46         4.14 o                         
  -5  -7  12         31.19         40.59         5.17 o                         
  -4  -7  12          2.21          3.92         3.25 o                         
  -3  -7  12         31.27         39.49         6.63 o                         
  -2  -7  12         72.17         71.38         8.45 o                         
  -1  -7  12         85.99         89.47        10.66 o                         
   0  -7  12          8.97          8.80         4.40 o                         
  -8  -6  12         16.74         32.58         9.15 o                         
  -7  -6  12         26.40         24.06         5.95 o                         
  -6  -6  12          9.89         11.64         5.11 o                         
  -5  -6  12          3.71         -1.78         4.00 o                         
  -4  -6  12         30.00         20.78         4.29 o                         
  -3  -6  12         80.55         76.93         5.73 o                         
  -2  -6  12         40.06         50.20         5.13 o                         
  -1  -6  12         30.62         36.58         8.24 o                         
   0  -6  12         36.77         42.57         5.49 o                         
   1  -6  12          2.39          2.72         3.58 o                         
  -8  -5  12         22.96         19.67         8.88 o                         
  -7  -5  12          0.92          8.79         7.14 o                         
  -6  -5  12         59.91         50.57        11.48 o                         
  -5  -5  12          6.00          4.32         4.58 o                         
  -4  -5  12         14.73         15.82         5.20 o                         
  -3  -5  12         58.60         61.42         7.05 o                         
  -2  -5  12         30.18         36.65         5.18 o                         
  -1  -5  12         27.34         24.96         4.29 o                         
   0  -5  12          9.83         11.42         3.83 o                         
   1  -5  12         51.50         59.64         8.21 o                         
   2  -5  12          1.80          2.84         4.85 o                         
  -9  -4  12          4.32         11.07         8.33 o                         
  -8  -4  12          6.69          6.13         7.69 o                         
  -7  -4  12          9.17         19.22         8.24 o                         
  -6  -4  12         11.57         12.63         7.14 o                         
  -5  -4  12         25.24         33.94         6.45 o                         
  -4  -4  12         40.31         46.53         7.15 o                         
  -3  -4  12         61.52         58.20         6.10 o                         
  -2  -4  12         39.89         35.98         4.60 o                         
  -1  -4  12         29.99         25.93         5.87 o                         
   0  -4  12         26.77         32.79         6.70 o                         
   1  -4  12         49.46         53.11        10.84 o                         
   2  -4  12         12.16         11.67         5.99 o                         
  -9  -3  12         16.72          5.58         7.60 o                         
  -8  -3  12          7.09          1.19         7.69 o                         
  -7  -3  12         34.38         46.03        10.71 o                         
  -6  -3  12         17.28         22.88         8.42 o                         
  -5  -3  12          2.64          9.79         6.59 o                         
  -4  -3  12          9.02          7.05         4.80 o                         
  -3  -3  12         36.35         31.68         5.33 o                         
  -2  -3  12         12.85         12.12         8.05 o                         
  -1  -3  12         80.89        111.33         9.77 o                         
   0  -3  12         28.20         34.21         6.69 o                         
   1  -3  12          1.82          1.98         5.03 o                         
   2  -3  12         21.02         20.73         6.69 o                         
   3  -3  12         33.43         41.00        11.16 o                         
  -9  -2  12         17.97         16.84         6.82 o                         
  -8  -2  12          5.85          9.52         8.14 o                         
  -7  -2  12         30.10         22.15         9.43 o                         
  -6  -2  12         13.53          3.48         6.86 o                         
  -5  -2  12         29.33         45.21        10.16 o                         
  -4  -2  12         54.87         52.71        10.62 o                         
  -3  -2  12         65.95         65.90         8.22 o                         
  -2  -2  12          3.22          4.02         4.77 o                         
  -1  -2  12         13.38         10.21         6.09 o                         
   0  -2  12         10.83         18.18         5.56 o                         
   1  -2  12         19.31         16.65         8.05 o                         
   2  -2  12         14.78          9.39         6.13 o                         
   3  -2  12        112.36        124.27        11.73 o                         
 -10  -1  12         36.88         35.36         7.98 o                         
  -9  -1  12         51.72         62.86         9.17 o                         
  -8  -1  12          1.05         -2.96         4.93 o                         
  -7  -1  12         26.69         43.28        10.25 o                         
  -6  -1  12         19.74         22.88         8.42 o                         
  -5  -1  12          2.13         -2.29         6.68 o                         
  -4  -1  12         32.77         38.98         9.70 o                         
  -3  -1  12         53.01         55.66         8.15 o                         
  -2  -1  12          2.31         -3.79         3.79 o                         
  -1  -1  12         25.52         30.92         8.46 o                         
   0  -1  12          6.21         -1.70         4.75 o                         
   1  -1  12         12.77         21.05         6.34 o                         
   2  -1  12          4.64          0.93         5.27 o                         
   3  -1  12         25.89         28.17        14.14 o                         
 -10   0  12          0.09         -0.69         5.53 o                         
  -9   0  12         13.33         15.91         6.62 o                         
  -8   0  12          1.57         -0.39         4.85 o                         
  -7   0  12         20.44         18.76         8.69 o                         
  -6   0  12          3.48          3.29         7.05 o                         
  -5   0  12          0.08         -5.31         5.31 o                         
  -4   0  12          4.46          5.77         6.77 o                         
  -3   0  12         25.60         32.76         9.06 o                         
  -2   0  12          0.56          0.22         6.18 o                         
  -1   0  12          2.17          4.73         4.89 o                         
   0   0  12          9.15          5.81         5.14 o                         
   1   0  12         52.46         50.39         9.93 o                         
   2   0  12         19.01         10.60         6.50 o                         
   3   0  12         22.54         13.72         6.46 o                         
 -10   1  12         36.91         25.17        11.39 o                         
  -9   1  12         51.72         49.53         8.78 o                         
  -8   1  12          1.04          0.77         7.00 o                         
  -7   1  12         26.75         34.14         7.34 o                         
  -6   1  12         19.77         21.05         8.51 o                         
  -5   1  12          2.12         10.07         7.50 o                         
  -4   1  12         32.81         21.87         8.42 o                         
  -3   1  12         53.00         70.92        11.71 o                         
  -2   1  12          2.31          7.87         4.96 o                         
  -1   1  12         25.59         20.56         6.14 o                         
   0   1  12          6.22         -3.18         4.43 o                         
   1   1  12         12.77         11.28         5.62 o                         
   2   1  12          4.63          8.41         5.82 o                         
   3   1  12         25.87         26.92         7.66 o                         
  -9   2  12         18.03         20.90         7.15 o                         
  -8   2  12          5.84         11.66         5.95 o                         
  -7   2  12         30.17         25.43         6.61 o                         
  -6   2  12         13.58         23.61         8.42 o                         
  -5   2  12         29.35         33.40         9.33 o                         
  -4   2  12         54.79         46.49        10.80 o                         
  -3   2  12         65.89         76.60        12.17 o                         
  -2   2  12          3.24          7.51         4.90 o                         
  -1   2  12         13.39         11.57         5.42 o                         
   0   2  12         10.83          8.75         6.31 o                         
   1   2  12         19.33         18.36         6.33 o                         
   2   2  12         14.81          8.86         6.77 o                         
   3   2  12        112.37        149.26        12.96 o                         
  -9   3  12         16.72         14.98         6.97 o                         
  -8   3  12          7.09          8.60         6.41 o                         
  -7   3  12         34.36         28.90         7.11 o                         
  -6   3  12         17.24         24.74         6.66 o                         
  -5   3  12          2.63          3.93         7.60 o                         
  -4   3  12          9.01         16.29         8.51 o                         
  -3   3  12         36.37         37.43         9.79 o                         
  -2   3  12         12.82         11.16         7.78 o                         
  -1   3  12         80.87         86.93         9.67 o                         
   0   3  12         28.20         29.00         6.82 o                         
   1   3  12          1.82          5.54         5.56 o                         
   2   3  12         21.02         35.23        10.07 o                         
   3   3  12         33.40         33.95        11.62 o                         
  -9   4  12          4.31         -0.90         5.69 o                         
  -8   4  12          6.70          2.37         5.66 o                         
  -7   4  12          9.16         16.69         6.91 o                         
  -6   4  12         11.54          7.54         7.69 o                         
  -5   4  12         25.26         37.15         9.70 o                         
  -4   4  12         40.33         39.44        11.16 o                         
  -3   4  12         61.56         44.47        10.43 o                         
  -2   4  12         39.91         38.53        10.16 o                         
  -1   4  12         29.98         34.83        12.63 o                         
   0   4  12         26.77         37.07         7.64 o                         
   1   4  12         49.48         59.35         9.03 o                         
   2   4  12         12.16          9.61        11.53 o                         
  -8   5  12         22.97         19.17         7.02 o                         
  -7   5  12          0.91         -4.48         4.78 o                         
  -6   5  12         59.96         78.71         9.31 o                         
  -5   5  12          5.98         -0.09         6.86 o                         
  -4   5  12         14.68         10.80         8.14 o                         
  -3   5  12         58.60         64.70        11.99 o                         
  -2   5  12         30.18         19.22         8.88 o                         
  -1   5  12         27.32         34.39         7.38 o                         
   0   5  12          9.83         13.07         6.01 o                         
   1   5  12         51.47         66.87         9.52 o                         
   2   5  12          1.80          6.30         6.91 o                         
  -8   6  12         16.74         21.73         7.25 o                         
  -7   6  12         26.39         12.31         9.79 o                         
  -6   6  12          9.89         17.32         6.08 o                         
  -5   6  12          3.71         -1.46         6.77 o                         
  -4   6  12         30.01         24.98         9.88 o                         
  -3   6  12         80.66         50.42        11.80 o                         
  -2   6  12         40.11         46.12        11.35 o                         
  -1   6  12         30.61         29.09         9.01 o                         
   0   6  12         36.74         34.06        10.25 o                         
   1   6  12          2.39          4.49         5.88 o                         
  -7   7  12         41.26         48.82         8.75 o                         
  -6   7  12         11.59         18.74        11.85 o                         
  -5   7  12         31.16         41.45         7.79 o                         
  -4   7  12          2.20         -2.38         6.68 o                         
  -3   7  12         31.31         41.09        11.35 o                         
  -2   7  12         72.16         43.28        11.07 o                         
  -1   7  12         85.92         94.83        10.82 o                         
   0   7  12          8.96          8.27         6.19 o                         
  -6   8  12         36.64         48.09         8.53 o                         
  -5   8  12         14.44         17.22         6.73 o                         
  -4   8  12         75.45         72.29        13.73 o                         
  -3   8  12          6.91         -6.31         6.50 o                         
  -2   8  12         52.81         56.55        12.63 o                         
  -1   8  12          2.25          0.32         5.63 o                         
  -4  -7  13         56.27         48.78        10.16 o                         
  -3  -7  13         75.94         74.56         7.39 o                         
  -6  -6  13         21.16         32.33         6.58 o                         
  -5  -6  13         23.51         26.09         6.21 o                         
  -4  -6  13          6.01          2.08         4.60 o                         
  -3  -6  13          2.45          8.40         3.91 o                         
  -2  -6  13         19.48         16.87         5.13 o                         
  -1  -6  13          0.91          2.20         4.16 o                         
  -7  -5  13          1.74          5.71         5.47 o                         
  -6  -5  13         12.82          8.52         5.39 o                         
  -5  -5  13         11.10          9.29         5.31 o                         
  -4  -5  13          0.28         11.76         5.18 o                         
  -3  -5  13         36.98         48.66         6.05 o                         
  -2  -5  13         36.02         37.06         5.68 o                         
  -1  -5  13          5.55          4.26         4.16 o                         
   0  -5  13         29.72         44.19         6.30 o                         
  -8  -4  13          5.42          2.56         7.78 o                         
  -7  -4  13          5.99         -1.28         7.14 o                         
  -6  -4  13          6.14          0.00         5.18 o                         
  -5  -4  13          3.71          7.81         7.96 o                         
  -4  -4  13         32.50         48.39         7.63 o                         
  -3  -4  13         46.18         33.67         5.33 o                         
  -2  -4  13          7.12          0.68         3.79 o                         
  -1  -4  13         29.19         24.23         7.14 o                         
   0  -4  13         15.82         13.32         5.82 o                         
  -8  -3  13          6.36         17.39         8.51 o                         
  -7  -3  13         29.13         21.69         9.70 o                         
  -6  -3  13          1.83          3.20         6.68 o                         
  -5  -3  13         45.04         44.19        11.44 o                         
  -4  -3  13          0.09         -6.45         6.45 o                         
  -3  -3  13        157.58        165.72         9.14 o                         
  -2  -3  13         46.17         56.07         8.16 o                         
  -1  -3  13         39.82         28.54         9.38 o                         
   0  -3  13         28.96         43.62         8.02 o                         
   1  -3  13          4.18         11.76         6.07 o                         
  -8  -2  13         39.08         45.12        11.90 o                         
  -7  -2  13         13.10          5.22         7.78 o                         
  -6  -2  13         15.22         17.75         9.43 o                         
  -5  -2  13         15.87         13.64         7.96 o                         
  -4  -2  13         20.47         23.00         6.59 o                         
  -3  -2  13          2.83          6.42         5.44 o                         
  -2  -2  13         69.90         88.20        11.44 o                         
  -1  -2  13         20.14         19.17         6.34 o                         
   0  -2  13          9.83         17.62         6.30 o                         
   1  -2  13         12.86         13.80         6.29 o                         
  -9  -1  13          9.50          3.20         7.78 o                         
  -8  -1  13          0.26         -4.12         6.77 o                         
  -7  -1  13         14.92         12.99         8.97 o                         
  -6  -1  13         44.62         32.58        10.25 o                         
  -5  -1  13         41.63         52.71        11.62 o                         
  -4  -1  13         19.35         14.54         9.24 o                         
  -3  -1  13         45.39         54.46         8.22 o                         
  -2  -1  13          2.59          1.48         9.11 o
[truncated: 10,045 more chars]
